# Supplementary material for: Genome-wide characterization and expression profiling of HD-Zip gene family related to abiotic stress in cassava
Source: PLoS One. 2017 Mar 1;12(3):e0173043. doi: 10.1371/journal.pone.0173043 (PMC5332091; doi:10.1371/journal.pone.0173043)
Supplement: S1 File — (TXT) [file pone.0173043.s004.txt]

>OsTF1
----------------------------------------MEMNQQHNEGNESFVALMNGFA------------------
--------------------------------------------------------------------------------
--------------------------------------------------------------------------------
-------------------------------------------------------------------------GDGTATL
PNDGEQRMSIPARELFAAIEADSGLLPV----------------------------------------------------
--------------NSSNTNEKRKR-RLQ-----RLTGKQSEVLEGF---F-SICG-HPDD--------------GQKRH
LSETTGLGLDQ------------------------------------VKFWFQNKRTQV---------------------
---KTMCWKE-------------------------------ENYKLSVENEILRDENRRVKIAHCTA--VCLTCCNSSVQ
N----QLAVEMERLMGQSEWLQQEI-----------------------ARSNG------------------TPPAANLAF
QLNS-------------------------------------------------SADYVFSGQHD--------------QQ
MIAELAKNAMHALIILAESHV----------ALWF-----PVPGC----SYEV--LNKMAYDQAYPGDNSA--NAIGF--
-KTEATRAVSMVMM-DYKSVVDFLMDPYNYRTFFPEVISGAVTNRIYTWPTSDGY--N-GVIQL----------------
-MTVEMMFPSP---L---VPA-RKCT--FLRYCNVLNE-GLVVVIDVSLDDGSI-------------FSKCRK-----MP
SGFLIQSIRPNSCKVTAIEHVLADD-TG-VH-ELYQPRVN-GLVFGARRWVATMARQSARMRDVHHNKTAPQ--------
VSTKGRKNLMKLADDLLASFAGGIAATGGGTWTVVI-------------GAGTEKDIRVAYRRTT-EGSSSYNAILSVTA
SLRLP-LPMRKTFDL-LRN--LTHRCKWDVL----------------VHGSVVKEEVTIARGVGNDDTVTVLHCK-----
---RAGREDRGRTMILQNNGYD-ASGSFMVYSQIDSELMNTMVL---SPSDLPPGRGGPSLYPTGFSLLPDVEAAQDSSG
IALGEV--------------------------------GG--TLMTMGFQIPVK--LASGDRMYSRSAASAIRLMTDTIA
LVKKTLMNEHSGIYGVSPFHP-----
>Os08g19590
------------------------------------MNGELKLMASYVSKLKFILQKDQQQEPHTANLL-----------
--------------------------------------------------------------------------------
--------------------------------------------------------------------------------
-------------------------------------------------------------------------VLLGSSN
QDKRNGLSQ----------------------------------------GENRMDT------------------------
------------------CTRKKPR-RYQ-----LLTMQQKETLNRA---F-QSCP-NPDR--------------NDLKK
LAKELNMTETQ------------------------------------IKYWFQNCRTKM---------------------
---KKFKNNE-------------------------------ERKLLQKENEELKKENAELRNRMKNS--TCRACDLPLFH
I---DCRHWENPMLNKGNHGVTSNLIPQAVSS-----------LL---PSSSG--FVASGSNLSSNAVLMPVSAMPSSVL
QPAPAVSGANFP-------------------------------------ILHNLSANANDGYTE--------------KN
VLLDLANRAMEEFFSLMKENESLLVKKKENGPLWL--------PHMDILGVES--LNYQEYLAK-SRTIGQ--KPVDF--
-KVVVTRDTAIVNG-SCVDLVKSLLDANRWRELFPGIVASANTTKIISTGPSNLH--D-GLLQL----------------
-MRAELQVMSP---E---VPV-CDVT--FLRQSVQFGS-GLWCVVDVSIDTILPGESKTAQSSVQTSSTAARRMEVRLLP
SGCVIEEMENGYSKVTWMVHAAYDE-RA-VP-VLYHSLLRSAKALGACRWVASLQRHSQFLSGLHKYIFCPDSTMT----
-EVVMRRKVLYLVKQMTSSFTGLFASMSKATLQ-------------------DGDDTHFAHQIVGGATGEPAGLLLSATT
TIWLPGVNPRHVYDH-LRD--EQCHGEWRCLLGEQLHQGNALPYGAPLNGETVPEFYRMVNGLHEGHAISLISPR-----
----EMGGNISNTLLLQEARTD-LSGSLIVYARTDVNTVHSIMNSGLNPATVF-------LVSSGCAILPDCLESFPLHP
AATAD------------------QAGTSSAAIASRSETGG--SFVTVTYQMFFS--SQGGAAPASSSIHQGRDALKKATD
IFKVVLDTLTVA--------------
>AtHDG8
--------------------------------------------------------------------------------
--------------------------------------------------------------------------------
--------------------------------------------------------------------------------
-------------------------------------------------------------------------------M
DNNGGGSSGNEQYTS----------------------------------GDAKQNG------------------------
--------------------------KRT---CHRHTPQQIQRLEAY---F-KECP-HPDE--------------RQRNQ
LCRELKLEPDQ------------------------------------IKFWFQNKRTQS---------------------
---KTQEDRS-------------------------------TNVLLRGENETLQSDNEAMLDALKSV--LCPACGGPPFG
R---EERGHNLQKLRFENARLKDHR--DRISN-----------FV---DQHKPNEPT--------VEDSLAYVPSLDR--
-------ISYGINGGNMYEPSSSYGPP-----------------------NFQIIQPRPLAETD--------------MS
LLSEIAASAVEELKRLFLAEE----------QFWV-----K--SCID--ETYV--IDTESYERFSHAVKHF--SST---T
AHVESSKAVTVVHV-EAINLIQMFLDPEKWKELFPTIVNKANTIHVLGSGLPIRG--NCNVLQV----------------
-MWEQLHILSP---L---VPA-REFM--VVRCCQEIEK-GIWIIADVS---HRA--NFDFGNA------ACYK-----RP
SGCLIQALPDAHSKVMWIEHVEVDH-KLDTH-KIYRDLLSGGSGYGAKRWIVTLERMCERMALS-SIQTLPPSDRS-EVI
TTGEARRSVMKLGERMVKNFNEMLTMSGKIDFPQQS-----------------KNGVRVSIRMNI-EAGQPPGIVVSASS
SLAIP-LTPLQVFAF-LQN--LDTRQQWDIL----------------SYGTVVNEIARIVTGSSETNCVTILRPTHEENN
DKMVVQDSCKDDMLMLQDCYMD-ALGGMIVYAPMDMATMHFAVSGEVDPSHIP-------ILPSGFVISSDGRRSTVE-D
--------------------------------------GG--TLLTVAFQILVSGKANRSREVNEKSVDTVSALISSTIQ
RIKGLLNCPEC---------------
>AtHDG9
--------------------------------------------------------------------------------
--------------------------------------------------------------------------------
--------------------------------------------------------------------------------
-------------------------------------------------------------------------MDFTRDD
NSSDE--------------------------------------------RENDVDA------------------------
------------------NTNNRHE-KKG---YHRHTNEQIHRLETY---F-KECP-HPDE--------------FQRRL
LGEELNLKPKQ------------------------------------IKFWFQNKRTQA---------------------
---KSHNEKA-------------------------------DNAALRAENIKIRRENESMEDALNNV--VCPPCGGRGPG
R---EDQLRHLQKLRAQNAYLKDEY--ERVSN-----------YL---KQYGGHSMH--------NVEATPYLHGPSNHA
STSKNRPALYGTSSNRLPEPSSIFRGPYTRGNMNTTAPPQPR-------KPLEMQNFQPLSQLE--------------KI
AMLEAAEKAVSEVLSLIQMDD----------TMWK-----K--SSID--DRLV--IDPGLYEKYFTKTNT---------N
GRPESSKDVVVVQM-DAGNLIDIFLTAEKWARLFPTIVNEAKTIHVLDS-VDHRG--K-TFSRV----------------
-IYEQLHILSP---L---VPP-REFM--ILRTCQQIED-NVWMIADVSCHLPNI--EFDLSFP------ICTK-----RP
SGVLIQALPHGFSKVTWIEHVVVNDNRVRPH-KLYRDLLYGGFGYGARRWTVTLERTCERLIFSTSVPALPNNDNP-GVV
QTIRGRNSVMHLGERMLRNFAWMMKMVNKLDFSPQS--------------ETNNSGIRIGVRINN-EAGQPPGLIVCAGS
SLSLP-LPPVQVYDF-LKN--LEVRHQWDVL----------------CHGNPATEAARFVTGSNPRNTVSFLEPSIRDIN
TK----------LMILQDSFKD-ALGGMVAYAPMDLNTACAAISGDIDPTTIP-------ILPSGFMISRDGRPSEGEAE
--------------------------------------GGSYTLLTVAFQILVSGPSYSPDTNLEVSATTVNTLISSTVQ
RIKAMLKCE-----------------
>AtHDG10
--------------------------------------------------------------------------------
--------------------------------------------------------------------------------
--------------------------------------------------------------------------------
--------------------------------------------------------------------------------
-------------------------------------------------MDSSHND------------------------
--------------SSSDEEGIDSN-NRR-----HHSNHQVQRLEAF---F-HECP-HPDD--------------SQRRQ
LGNELNLKHKQ------------------------------------IKFWFQNRRTQA---------------------
---RIHNEKA-------------------------------DNIALRVENMKIRCVNEAMEKALETV--LCPPCGGP-HG
K---EEQLCNLQKLRTKNVILKTEY--ERLSS-----------YL---TKHGGYSIP--------SVDALPDLHGPSTYG
STSNNRPASYGSSSNHLPQQSSLLRRPFTRELINTTPLP----------KPVLLQHFQQLSQLE--------------KN
RMFEIAKNAVAEVMSLIQMEH----------SMWI-----K--STID--GRAI--IDPGNYKRYFTKNSHL--KSRSALQ
SHHESSMEVVVVQM-DARNLVDMFLNTEKWARLFPTIVTEAKTIHVLDS-MDHPR--Q-TFSRV----------------
-VYEQLHILSP---L---VLP-REFI--ILRTCQQMKE-DLWLIADVSCYLQNV--EFESTAP------ICTK-----RP
SGVLIQALPHGRSKVTWIEHVEVTD-KVWPH-QLYRDLLYGGFGYGARRWTATLQRMCERLSLY-SMTDFPPTDYP-GVV
KTIEGRRSVMSLGERMLKNFAWIMKMSDKLDLPQQS--------------GANNSGVRISVRTNT-EAGQPPGLIVCAGS
SLSLP-LPPLQVYDF-LRN--LEVRHQWDVH----------------CQGNPVTEAARFVTGPDQKNNVTFLQPSSVG-E
YK----------LMILQDGFID-ALGGMVVYAPMNLNTAYSAISGQVDPSTIP-------ILPSGFIISRDSHPSSSEVD
--------------------------------------GGSMTLLTLAFQIFVTGPSYYTDLNLKDSATTVNTLVSSAVQ
RIKAMLNCE-----------------
>AtFWA
--------------------------------------------------------------------------------
--------------------------------------------------------------------------------
--------------------------------------------------------------------------------
-------------------------------------------------------------------------MNGQGDL
DAVGNIPKPGEA-------------------------------------EGDEIDM------------------------
---------INDMSGVNDQDGGRMR-RTH-----RRTAYQTQELENF---Y-MENP-HPTE--------------EQRYE
LGQRLNMGVNQ------------------------------------VKNWFQNKRNLE---------------------
---KINNDHL-------------------------------ENVTLREEHDRLLATQDQLRSAMLRS--LCNICGKATNC
G----DTEYEVQKLMAENANLEREI--DQFN-----------------SRYLSH-PK--------QRMVSTSEQAPSSSS
NPGI------------------------------------------NATPVLDFSGGTRTSEKE--------------TS
IFLNLAITALRELITLGEVDC----------PFWM---IDPIVRSKG--VSKI----YEKYRSSFNNVT----KPPGQ--
-IVEASRAKGLVPM-TCVTLVKTLMDTGKWVNVFAPIVPVASTHKVISTGSGGTK--S-GSLQQ----------------
-IQAEFQVISP---L---VPK-RKVT--FIRYCKEIRQ-GLWVVVDVTPTQ-----NPTLLPY-----GCSKR-----LP
SGLIIDDLSNGYSQVTWIEQAEYNE-SH-IH-QLYQPLIGYGIGLGAKRWLATLQRHCESLSTLSSTNL---TEIS--PG
LSAKGATEIVKLAQRMTLNYYRGITSPSVDKWQKIQ-------------VENVAQNMSFMIRKNVNEPGELTGIVLSAST
SVWLP-VNQHTLFAF-ISH--LSFRHEWDIL----------------TNDTTMEETIRIQKAKRHGNIISLLKIV-----
----N-----NGMLVLQEIWND-ASGAMVVYAPVETNSIELVKR-GENSDSVK-------FLPSGFSIVPDGVNGSYHRG
NTG-----------------------------------GG--CLLTFGLQILVG--INPTAALIQGTVKSVETLMAHTIV
KIKSALDLQT----------------
>OsRoc3
-------------------------------------MRRMFGDCQVLSSMAAMAGAASSADALFASPLIPNPALAGFMS
S-------------------------------------------------------------------------------
------------------------------------SAAMPFHHFSNAAATLIPKEEGLMGGLHVAKDEG----------
-------------------------------------------------------------------------MDLEMDM
ELSGGSGSAHLDGLLSFADVDDDHKPQHS--------------------GHDQPPD------------------------
------------AAQPSGAAGGNAK-KKR---YHRHTAHQIQQMEAL---F-KECP-HPDD--------------KQRLK
LSQELGLKPRQ------------------------------------VKFWFQNRRTQM---------------------
---KAQQDRA-------------------------------DNVILRAENENLKSDNFRLQAAIRNV--VCPNCGHAAVL
A----DMSYEEQQLRIENARLKDEL--DRLAC-----------IATRYGGGGGRQPVLSTSALSCISAPPPVLMPPLDL-
------------------------------DMNVYSRHFAEQAPVMGCGDLIPPPVVPQHDGAAAYMGAMMAPVQEQDKQ
LVVDLAATAADQLARMCRAGEPLWVR-----------------------QRGAEVMAVEEHARMFSWPVDGAKQGDGGAV
ARAEGTRDNAVVIM-NSINLVDAFLDANKWMELFPSIVCKARTIQIINHGAASGHLGSGTLLL-----------------
-MQAEVQFLSP---L---VAA-REVV--FFRYCVHNADEGSWAIVDFPAEGFEE------------GLLQASVVRCRRRP
SGCIIQDMPNGYSRVVWVEHMEMVGEEKPLQ-PVFRDYVASGAAFGATRWLSILQRQCERLASELARNI-----ADLGVI
RTPEARTNMMKLSQRMITTFCANISASGTQSWTALS--------------DSTQDTIRVTTRKNT-EPGQPSGVILTAVS
TSWLP-FTHQQVFEL-LAD--EQQRCQLEIL----------------SNGGSLHEVAHIANGSHPRNCISLLRIN-----
---AASNSSQNVELLLQESSTHPDGGSLVVFATVDVDAIQVTMS-GEDPSYIP-------LLPLGFAIFPATSPSPAAAP
TISSSTTTTTGNGNGETSSTPPRNSSSNNNNADELLPPNG--CLLTVGMQVLAS--AVPSAKLNLSSVTAINSHVCNAIH
QITAALKSSAGGAGGEPASDQ-----
>AtHDG4
-----------------------------------------METKDKKEKGHMVLNSDNVFGSVSSSPTT----------
--------------------------------------------------------------------------------
--------------------------------------------------------------------------------
-------------------------------------------------------------------------TIQNPNY
FTSFENPNFPYIFPKEEYEVMS---------------KIESGSGKSTGSGHDPVEN------------------------
--------------TAIEQEPPAAK-KKR---YHRHTASQIQQMEAL---F-KENA-HPDT--------------KTRLR
LSKKLGLSPIQ------------------------------------VKFWFQNKRTQI---------------------
---KAQQSRS-------------------------------DNAKLKAENETLKTESQNIQSNFQCL--FCSTCG-----
---------HN--LRLENARLRQEL--DRLRS-----------IV---SMRNPS-PSQEITPE-----------------
---------------------------------------TN--------KNNNDNML--IAEEE--------------KA
IDMELAVSCARELAKMCDINE----------PLWN-----K--KRLD---NESVCLNEEEYKKMFLWPLMNDDDR-----
FRREASRANAVIML-NCITLVKAFLDADKWSEMFFPIVSSAKTAQIISSGASG---PS-GTLLL----------------
-MFAELQVVSP---L---VPT-REAY--FLRYVEQNAEEGKWMVVDFPI----D----RIKPASATTTDQYRR-----KP
SGCIIQAMRNGYSQVTWVEHVEVEE-KH-VQDEVVREFVESGVAFGAERWLSVLKRQCERMASLMATNI---TDLG--VI
PSVEARKNLMKLSQRMVKTFCLNIINSHGQA--------------------PTKDTVKIVSRK-VC-----GGLVPCAVS
VTLLP-YSHQQVFDL-LRD--NQRLSQLEIL----------------FMGSSFQEVAHIANGSHLGNSISLLRIN-----
-VESNSSH--NVELMLQETCTD-NSGSLLVYSTVDPVAVQLAMN-GEDPSEIP-------LLPVGFSVVPVN--------
--------------------PSDGVEG------SSVSSPS--CLLTVAIQVLGS--NVTTERLDLSTVSVINHRICATVN
RITSALVNDVGN--------------
>AtHDG5
-----------------------------------------MGEGNVMTSNNRFASPPQQPSSSSPGTIQNPNFN-----
--------------------------------------------------------------------------------
---------------------------------------------FIPFNSYSSIIPKEEHGMMSMMMMMGD--------
-------------------------------------------------------------------------GTVEEMM
ENGSAGGSFGSGSEQAEDPKFG---------------------------NESDVNE------------------------
---------------LHDDEQPPPAKKKR---YHRHTNRQIQEMEAL---F-KENP-HPDD--------------KQRKR
LSAELGLKPRQ------------------------------------VKFWFQNRRTQM---------------------
---KAQQDRN-------------------------------ENVMLRAENDNLKSENCHLQAELRCL--SCPSCGGPTVL
G----DIPFNE--IHIENCRLREEL--DRLCC-----------IA---SRYTGR-PMQSMPPSQPLINPSPMLPHHQPSL
ELDMSVYAGNFPEQ----SCTDMMMLPPQDTACFFPDQTAN--------NNNNNNML--LADEE--------------KV
IAMEFAVSCVQELTKMCDTEE----------PLWI-----K--KKSDKIGGEILCLNEEEYMRLFPWPMENQNNKGD---
FLREASKANAVVIM-NSITLVDAFLNADKWSEMFCSIVARAKTVQIISSGVSG---AS-GSLLL----------------
-MFAELQVLSP---L---VPT-REAY--FLRYVEQNAETGNWAIVDFPIDSFHD----QMQPMN-TITHEYKR-----KP
SGCIIQDMPNGYSQVKWVEHVEVDE-KH-VH-ETFAEYVKSGMAFGANRWLDVLQRQCERIASLMARNI---TDLG--VI
SSAEARRNIMRLSQRLVKTFCVNISTAYGQSWTALS--------------ETTKDTVRITTRK-MCEPGQPTGVVLCAVS
TTWLP-FSHHQVFDL-IRD--QHHQSLLEVL----------------FNGNSPHEVAHIANGSHPGNCISLLRIN-----
-VASNSWH--NVELMLQESCID-NSGSLIVYSTVDVDSIQQAMN-GEDSSNIP-------ILPLGFSIVPVN--------
--------------------PPEGISV------NSHSPPS--CLLTVGIQVLAS--NVPTAKPNLSTVTTINNHLCATVN
QITSALSNTITPVIASSADVSNQEVS
>MeHDZ12
----------------------------------------MYGDCQVLSNMGMGANVVSSENLFSTGMGNPN--------
--------------------------------------------------------------------------------
--------------------------------------------------------------------------------
-------------------------------------------------------------------------FEFIPNM
PFHSFPSIIPKEESGLMMREKEEMESGS---------------------GSGQVEE------------------------
----------KSGNEQDISTEQPPK-KKR---YHRHTARQIQEMETL---F-KECP-HPDD--------------KQRMK
LSQELGLKPRQ------------------------------------VKFWFQNRRTQM---------------------
---KAQQDRS-------------------------------ENIILRTDNESLKNDNYRLQAELRNL--ICPSCGGPAMI
G----GISFDE--LRMENARLRDEL--ERVCC-----------IA---SRYTGR-PFQSVQPASTLV---------PPSL
DLDMNMYSRQFSDS--LGSCTEMMPM------VMFPG--TS--------SFAEEDLV--LMEEE--------------KT
LAMELAMSSIDELVKMCQATE----------PLWI-----R--NSEN--GKEV--LNFEEHAKMFPWPLNLKQHSND---
LRNEATRDTAVVIM-NSITLVDAFLDANKWMELFPSIIARAKTVQIVISGVSG---AS-GSLHL----------------
-MYAELQVLSP---L---VPT-RETY--FLRYCQQNVEEGTWAIVDFPIDGFHD----NIEPCF-PL---YRR-----RP
SGCVIQDMPNGYSRVTWVEHAEIEE-KP-VH-QIFSQFVCSGMAFGAQRWLGVLQRQCERVASLMARNI---SDLG--VI
PSPEARKNLMRLAQRMIRTFSMNVSTCGGQSWTALS--------------DSSDDAVRITTRK-ITEPGQPNGVILSAVS
TTWLP-FAHYQVFEL-LRD--ERRRSQLDVL----------------SNGNSLHEVAHIANGSHPGNCISLLRIN-----
-VASNSSQ--HVELMLQESCTD-QSGSLIVYTTVNVDSIQLAMS-GEDPSCIP-------ILPLGFVIIPVESTC-----
----------------NTNTPSEGNSAHSSQHGNCTTNPG--CLLTVGLQILAS--TIPSAKLNLSSVNAINNHLRNTVH
QITSALSTSAASSCPEPNAAPEDKA-
>AtGL2
-------------------------MSMAVDMSSKQPTKDFFSSPALSLSLAGIFRNASSGSTNPEEDFLGRRVVDD---
--------------------------------------------------------------------------------
--------------------------------------------------------------------------------
-------------------------------------------------------------------------EDRTVEM
SSENSGPTRSRSEEDLEGE------------------------------DHDDEEE------------------------
-------------EEEDGAAGNKGTNKRKRKKYHRHTTDQIRHMEAL---F-KETP-HPDE--------------KQRQQ
LSKQLGLAPRQ------------------------------------VKFWFQNRRTQI---------------------
---KAIQERH-------------------------------ENSLLKAELEKLREENKAMRESFSKANSSCPNCG-----
--------GGPDDLHLENSKLKAEL--DKLRA-----------AL---GRTPYPLQA--------SCS--DDQEHRLGSL
DFYT------------------------------------------------------GVFALE--------------KS
RIAEISNRATLELQKMATSGE----------PMWL-----R--SVET--GREI--LNYDEYLKEFPQAQAS--SFPGR--
KTIEASRDAGIVFM-DAHKLAQSFMDVGQWKETFACLISKAATVDVIRQGEGPSR-ID-GAIQL----------------
-MFGEMQLLTP---V---VPT-REVY--FVRSCRQLSP-EKWAIVDVSVSVEDS--NTEKEAS----LLKCRK-----LP
SGCIIEDTSNGHSKVTWVEHLDVSA-ST-VQ-PLFRSLVNTGLAFGARHWVATLQLHCERLVFFMATNV-PTKDSL--GV
TTLAGRKSVLKMAQRMTQSFYRAIAASSYHQWTKIT--------------TKTGQDMRVSSRKNLHDPGEPTGVIVCASS
SLWLP-VSPALLFDF-FRD--EARRHEWDAL----------------SNGAHVQSIANLSKGQDRGNSVAIQTV------
----KSRE--KSIWVLQDSSTN----SVVVYAPVDINTTQLVLA-GHDPSNIQ-------ILPSGFSIIPDGVESRPLVI
TSTQD--------------------DRNSQ--------GG--SLLTLALQTLIN--PSPAAKLNMESVESVTNLVSVTLH
NIKRSLQIEDC---------------
>MeHDZ14
-------------------------------------------------MAGVEMSTTPTSRTKD---------------
--------------------------------------------------------------------------------
-----------------------------------------FFASPTLSLSLAGIFRHANAAGAAEVLA-----------
-------------------------------------------------------------------------MEVEEGE
EGSGGGGRREGTVEISSENSGPMRSRSE---------DEFEGE------GEHDDDD------------------------
--------------DAAGDGNNVKK-KKKRKKYHRHTIEQIREMEAF---F-KESP-HPDE--------------KQRQQ
LSKQLALSPRQ------------------------------------VKFWFQNRRTQI---------------------
---KAIQERH-------------------------------ENSLLKTEMEKLREENKAMRETINKA--CCPSCGMATTS
SETDTSLTTEEHHLRIENAKLKAEV--EKLRA-----------AL---GKYPPGGPS--------SCSAGSRQENR-SSL
DFYT------------------------------------------------------GIFGLE--------------KS
RIMEVVNQAMEELIKMATAGE----------PLWI-----R--SVET--GREI--LNYDEYMKEF-GVQNP--S-SGRPK
RSIEASRETGVVFM-DLPRLVQSFNDVNQWKEMFPCLISKAATVDVISNGEGFNK--N-GAVQL----------------
-MFAEVQMLTP---V---VPT-REIY--FVRYCKQLSA-EKWAIVDVSIDNVED--NI--DAS----LVKCRK-----RP
SGCIVEDKSNGHCKVTWVEHLECQK-ST-VH-TLYRTIVNSGLAFGARHWTATLQLQCERIVFFMATNV-PTKDST--GV
ATLAGRKSILKLAQRMTWSFCRAIGASSYHSWNKVT--------------SKTGDDIRVSSRKNLNDPSEPIGVILCAVS
SIWLP-VSPSVLFDF-LRD--ETHKTEWDIM----------------SNGGLLQTIANLAKGQDRGNAVTIQTM------
----NSKD--NPTWVIQDCCTN-AYESTVVYAPVDVNGMQSVIT-GCDSSNVA-------VLPSGFSILPDGLESRPLVI
SSRQE--------------------EKGTE--------GG--SLLTMAVQILTN--TSPAAKLSMEYVESVNTLMSCTLR
NIKTSLQCEDS---------------
>MeHDZ43
-------------------------------------------------MGGVDMSNNPPTSHTK---------------
--------------------------------------------------------------------------------
----------------------------------------DFFASPALSLSLAGIFRSANAGGAAEAQSV----------
-------------------------------------------------------------------------EVEEGEE
GSGGGRREGNVEISSENSGPVRSRSDDE---------FEGGEH------DDDDGDD------------------------
--------------DDDNGGDDKNK-KKKRKKYHRHTTEQIREMEAL---F-KESP-HPDE--------------KQRQQ
LSKQLGLAPRQ------------------------------------VKFWFQNRRTQI---------------------
---KAIQERH-------------------------------ENSLLKTEMEKLREENKAMRETINKA--CCPNCGLSTTS
R--DTSLTTQEQQLRIENAKLKAEV--EKLRA-----------AI---GKYPPGAAP--------SCSAGNEQENR-SSL
DFYS------------------------------------------------------GIFGLE--------------KS
RIMEIVNQAMEELIKMATSGE----------PLWI-----K--SVET--GREI--LNYDEYMKEF-GVENP--SNSGRLM
RSIEASRETGVVFV-DLPRLVQSFSDVNQWKEMFPCLIAKAATVDVISNGEGPIR--N-GGVQL----------------
-MFAEVQMLTP---M---VPT-REIY--FVRYSKQISA-EKWAIVDVSVDKVED--NI--DAS----LVKCRK-----RP
SGCLIQDTSNGHCKVTWVEHVECQK-NT-VH-TMYRTIVNSGLAFGARHWVATLQLQCERIVFFMATNV-PTKDST--GV
ATLAGRKSILKLAQRMTWSFCRAIGASSFHTWNKVT--------------SKTGDDIRVSSRKNLNDPSEPTGVILCAVS
SVWLP-VSPHVLFDF-LRD--DAHRNEWDIM----------------SNGDPVQSIANLAKGKDRGNAVTIQTM------
----KPKE--NPLWVLQDCCTN-AYESMVVYAPVDINGMQSVIT-GCDSSNIA-------VLPSGFSILPDGLESRPLVI
TSRQE--------------------EKGTE--------GG--SLLTIAFQILTN--TSPTAKLSMESVDSVNTLISCTLR
NI------------------------
>OsRoc8
--------------------------------------------------------------------------------
--------------------------------------------------------------------------------
--------------------------------------------------------------------------------
--------------------------------------------------------------------------------
-------------------------------------------------MDFGDEP------------------------
-----------------EGSDSQRR-RKR---YHRHTPRQIQQLEAM---F-KECP-HPDE--------------NQRAQ
LSRELGLEPRQ------------------------------------IKFWFQNRRTQM---------------------
---KAQHERA-------------------------------DNCFLRAENDKIRCENIAIREALKNV--ICPTCGGPPVG
E----D-YFDEQKLRMENARLKEEL--DRVSN-----------LT---SKYLGR-PF--------TQLPPATPPMTVSSL
DLSV---GGMG-------GPSLDL--------DLLSGGS----------SGIPFQLPAPVSDME--------------RP
MMAEMATRAMDELIRLAQAGD----------HIWS---KSPGGGVSGGDARET--LNVDTYDSIFSKPGGS-YRAPSI--
-NVEGSRESGLVLM-SAVALADVFMDTNKWMEFFPSIVSKAHTIDVLVNGMGGRS--E-SLILVNPHCHCHCHCINRANS
FMYEELHIMTP---A---VPT-REVN--FVRYCRQIEQ-GLWAIADVSVDLQRD--AHFGAPP-----PRSRR-----LP
SGCLIADMANGYSKVTWVEHMEVEE-KSPIN-VLYRDLVLSGAAFGAHRWLAALQRACERYASLVALGV-P-HHIA-GV-
-TPEGKRSMMKLSQRMVNSFCSSLGASQMHQWTTLS--------------GSNEVSVRVTMHRST-DPGQPNGVVLSAAT
SIWLP-VPCDHVFAF-VRD--ENTRSQWDVL----------------SHGNQVQEVSRIPNGSNPGNCISLLRGL-----
----NASQ--NSMLILQESCTD-ASGSLVVYSPIDIPAANVVMS-GEDPSSIP-------LLPSGFTILPDGRPGSAAGA
STSSA--------------GPLAAARGGGGG--GAG--GG--SVVTVAFQILVS--SLPSSKLNAESVATVNGLITTTVE
QIKAALNCSAHGHHP-----------
>MeHDZ17
--------------------------------------------------------------------------------
--------------------------------------------------------------------------------
--------------------------------------------------------------------------------
-------------------------------------------------------------------------MEYGSGG
SGGGSG-------------------------------------------DHDPSDP------------------------
----------------------HRR-KKR---YHRHTANQIQKLEAF-----------LNT-------------------
-----------------------------------------------VSVDYANTNS-I---------------------
---QAQHERA-------------------------------DNCALRAENDKIRCENIAIREALRNV--ICPSCGGPPVT
E----DSYFDEHKLRMENAQLKEE-------------------------------------------------PIHVSSL
DLSM---GSFGGQGNGGPSLDLDL--------DLIPST-----------SNLPFHP-LGISDMD--------------KS
LMTDIAASAMDELLRLLQTDE----------PLWI---KSPTDG------RDV--LNLDTYQTLFPRVTSR-MKNPNI--
-RIEASRDSGFVIM-NSLALVDMAMDA-RWH-------------------------------FQ----------------
-MYEELQVLSP---L---IPT-REFY--ILRHCQQIEQ-GLWAIVNVSYDI-----PEF-ASQ-----CRSHR-----LP
SGCMIQDMPNGYSKVTWVEHVEVED-KTPTH-RLYRDLIHSGMAFGAERWLATLQRLCERFACLMVSGN-STRDLG-GVI
PSPEGKRSMMKLAQRMVQSFCASISTSNSHRWTTVS--------------GMNEVGVRVHKST---DPGQPNGVVLNAAT
TFRLP-VSPQNVFNF-FKD--ERTRSQWDVL----------------SSGNAVQEVAHIANGSHPGNCISVLRAF-----
----NSGQ--NNMLILQESCID-ASGSLVVYCPVDLPAVNIAMS-GEDPSYIP-------LLPSGFTISPDG-------G
ADHGD--------------GASSSSNTHGSM--SRS--SG--SLITVSFQILVS--SLPSAKLNLESVTTVNNLISTTVQ
QIKAAMNCPSS---------------
>AtHDG12
---------------------------------------------------MEFLGDSQNH-------------------
--------------------------------------------------------------------------------
--------------------------------------------------------------------------------
--------------------------------------------------------------------------------
-------------------------------------------------DSSETEK------------------------
---------------------KNKK-KKR---FHRHTPHQIQRLEST---F-NECQ-HPDE--------------KQRNQ
LSRELGLAPRQ------------------------------------IKFWFQNRRTQK---------------------
---KAQHERA-------------------------------DNCALKEENDKIRCENIAIREAIKHA--ICPSCGDSPVN
E----DSYFDEQKLRIENAQLRDEL--ERVSS-----------IA---AKFLGR-PI--------SHLPPLLNPMHVSPL
EL-------------FHTGPSLDF--------DLLPGSCSSM----SV-PSLPSQPNLVLSEMD--------------KS
LMTNIAVTAMEELLRLLQTNE----------PLWI---K--TDG-----CRDV--LNLENYENMFTRSSTSGGKKNNL--
-GMEASRSSGVVFT-NAITLVDMLMNSVKLTELFPSIVASSKTLAVISSGLRGNH--G-DALHL----------------
-MIEELQVLSP---L---VTT-REFC--VLRYCQQIEH-GTWAIVNVSYEF-----PQF-ISQ-----SRSYR-----FP
SGCLIQDMSNGYSKVTWVEHGEFEE-QEPIH-EMFKDIVHKGLAFGAERWIATLQRMCERFTNLLEPAT-SSLDLG-GVI
PSPEGKRSIMRLAHRMVSNFCLSVGTSNNTRSTVVS--------------GLDEFGIRVTSHK---SRHEPNGMVLCAAT
SFWLP-ISPQNVFNF-LKD--ERTRPQWDVL----------------SNGNSVQEVAHITNGSNPGNCISVLRGF-----
----NASSSQNNMLILQESCIDSSSAALVIYTPVDLPALNIAMS-GQDTSYIP-------ILPSGFAISPDG--------
--SSK--------------GG------------------G--SLITVGFQIMVS--GLQPAKLNMESMETVNNLINTTVH
QIKTTLNCPSTA--------------
>AtHDG11
--------------------------------------------------------------------------------
--------------------------------------------------------------------------------
--------------------------------------------------------------------------------
-------------------------------------------------------------------------MSFVVGV
GGSGSGSGG----------------------------------------DGGGSHH------------------------
-----------------HDGSETDRKKKR---YHRHTAQQIQRLESS---F-KECP-HPDE--------------KQRNQ
LSRELGLAPRQ------------------------------------IKFWFQNRRTQL---------------------
---KAQHERA-------------------------------DNSALKAENDKIRCENIAIREALKHA--ICPNCGGPPVS
E----DPYFDEQKLRIENAHLREEL--ERMST-----------IA---SKYMGR-PI--------SQLST-LHPMHISPL
DLSM---TSLTGCGPFGHGPSLDF--------DLLPGSSMAV----GPNNNLQSQPNLAISDMD--------------KP
IMTGIALTAMEELLRLLQTNE----------PLWT---R--TDG-----CRDI--LNLGSYENVFPRSSNR-GKNQNF--
-RVEASRSSGIVFM-NAMALVDMFMDCVKWTELFPSIIAASKTLAVISSGMGGTH--E-GALHL----------------
-LYEEMEVLSP---L---VAT-REFC--ELRYCQQTEQ-GSWIVVNVSYDL-----PQF-VSH-----SQSYR-----FP
SGCLIQDMPNGYSKVTWVEHIETEE-KELVH-ELYREIIHRGIAFGADRWVTTLQRMCERFASLSVPAS-SSRDLG-GVI
LSPEGKRSMMRLAQRMISNYCLSVSRSNNTRSTVVS--------------ELNEVGIRVTAHK---SP-EPNGTVLCAAT
TFWLP-NSPQNVFNF-LKD--ERTRPQWDVL----------------SNGNAVQEVAHISNGSHPGNCISVLRGS-----
----NATHS-NNMLILQESSTD-SSGAFVVYSPVDLAALNIAMS-GEDPSYIP-------LLSSGFTISPDG------NG
SNSEQ--------------GGASTSSGRAS-----A--SG--SLITVGFQIMVS--NLPTAKLNMESVETVNNLIGTTVH
QIKTALSGPTASTTA-----------
>AtHDG3
------------------------------------------------MSQSNMVPVANNGDNNN---------------
--------------------------------------------------------------------------------
--------------------------------------------------------------------------------
-------------------------------------------------------------------------DNENNNN
NNNNGGTDNTNAGNDSGDQDFDSG-------------------------NTSSGNH------------------------
--------------GEGLGNNQAPRHKKK--KYNRHTQLQISEMEAF---F-RECP-HPDD--------------KQRYD
LSAQLGLDPVQ------------------------------------IKFWFQNKRTQN---------------------
---KNQQERF-------------------------------ENSELRNLNNHLRSENQRLREAIHQA--LCPKCGGQTAI
G----EMTFEEHHLRILNARLTEEI--KQLSV-----------TAEKISRLTGI-PV--------RSHPRVSPPNPPPNF
EFGM---GSKGN-------------------------------------VGNHSRETTGPADAN-------------TKP
IIMELAFGAMEELLVMAQVAE----------PLWM-----G--GFNG--TSLA--LNLDEYEKTFRTGLGP--RLGGF--
-RTEASRETALVAM-CPTGIVEMLMQENLWSTMFAGIVGRARTHEQIMADAAGNF--N-GNLQI----------------
-MSAEYQVLSP---L---VTT-RESY--FVRYCKQQGE-GLWAVVDISIDHLLP--NIN---------LKCRR-----RP
SGCLIQEMHSGYSKVTWVEHVEVDD-AG-SY-SIFEKLICTGQAFAANRWVGTLVRQCERISSILSTDF-QSVDSA----
LTNHGKMSMLKIAERIARTFFAGMTNATG---STIF-------------SGVEGEDIRVMTMKSVNDPGKPPGVIICAAT
SFWLP-APPNTVFDF-LRE--ATHRHNWDVL----------------CNGEMMHKIAEITNGIDKRNCASLLRHG-----
----HTSK--SKMMIVQETSTD-PTASFVLYAPVDMTSMDITLHGGGDPDFVV-------ILPSGFAIFPDGTGKPGGKE
--------------------------------------GG--SLLTISFQMLVE--SGPEARLSVSSVATTENLIRTTVR
RIKDLFPCQTA---------------
>AtHDG7
----------------------------------------------MNGDLEVDMSRGDFNP------------------
--------------------------------------------------------------------------------
--------------------------------------------------------------------------------
-------------------------------------------------------------------------SFFLGKL
KDDEFESRSLSDDSF----------------------------------DAMSGDE------------------------
-----------------DKQEQRPKKKKRKTKYHRHTSYQIQELESF---F-KECP-HPNE--------------KQRLE
LGKKLTLESKQ------------------------------------IKFWFQNRRTQM---------------------
---KTQLERH-------------------------------ENVILKQENEKLRLENSFLKESMRGS--LCIDCGGAVIP
G----EVSFEQHQLRIENAKLKEEL--DRICA-----------LA---NRFIGG-SI---------------------SL
EQPS------------------------------NGGIGSQH-----------LPIGHCVSGGT--------------SL
MFMDLAMEAMDELLKLAELET----------SLWS-----------------S--KSEKGSMNHFP--------------
----GSRETGLVLI-NSLALVETLMDTNKWAEMFECIVAVASTLEVISNGSDGSR--N-GSILL----------------
-MQAEFQVMSP---L---VPI-KQKK--FLRYCKQHGD-GLWAVVDVSYDINRG--NENLKSY-----GGSKM-----FP
SGCIIQDIGNGCSKVTWIEHSEYEE-SH-TH-SLYQPLLSSSVGLGATKWLATLQRQCESFTMLL-----SSEDHT---G
LSHAGTKSILKLAQRMKLNFYSGITASCIHKWEKLL-------------AENVGQDTRILTRKSL----EPSGIVLSAAT
SLWLP-VTQQRLFEF-LCD--GKCRNQWDIL----------------SNGASMENTLLVPKGQQEGSCVSLLRAA-----
GN--DQNE--SSMLILQETWND-VSGALVVYAPVDIPSMNTVMS-GGDSAYVA-------LLPSGFSILPDGSSSSSDQF
DTDGG--------------LVNQES-------------KG--CLLTVGFQILVN--SLPTAKLNVESVETVNNLIACTIH
KIRAALRIP-A---------------
>Os08g04190
---------------------------------------MQSLLDGHHHQLPSLLQQHHNGHHLLDQHQQHQ--------
--------------------------------------------------------------------------------
--------------------------------------------------------------------------------
-------------------------------------------------------------------------HQLPPQA
TTTSESDGRAPRDELEMSKSGGSDNLES---------------------GGGGGGG------------------------
------------GSGGDQDPNQRPR-KKR---YHRHTQHQIQELEAF---F-KECP-HPDD--------------KQRKE
LSRELGLEPLQ------------------------------------VKFWFQNKRTQM---------------------
---KTQHERH-------------------------------ENNALRAENEKLRAENMRYKEALANA--SCPNCGGPAAI
G----EMSFDEHHLRLENARLRDEI--DRISA-----------IA---AKYVGK-PAAAVSAAYPPL-----PPSNRSPL
D-------HMGI-----------------------PGAGADVF---G-------------ADFD--------------KP
LVIELAVAAMEELVRMAQLGE----------PLWA-----P--ALGG----EA--LGEEEYARTFPRGLGP--KSPEL--
-RSEASRETAVVIM-NHVSLVEMLMDVGQWTALFSSIVSRAATLEVLSTGVAGNH--N-GALQL----------------
-MSAEFQMPSP---L---VPT-RETQ--FLRYCKQHPD-GTWAVVDVSLDGLRA--G-AGGGCQPAAARGHRR-----RP
SGCLIQEMPNGYSKVTWVEHVEADD-QM-VH-NLYKPVVNSGMAFGARRWVATLERQCERLASAMASNVASSGDAG--VI
TTSEGRRSMLKLAERMVASFCGGVTASTTHQWTTLS--------------GSGAEDVRVMTRKSVDDPGRPPGIILNAAT
SFWLP-VPPSRVFDF-LRD--DSTRSEWDIL----------------SNGGVVQEMAHIANGRDHGNAVSLLRVN-----
NA--NSNQ--SNMLILQECCTD-ATGSYVIYAPVDVVAMNVVLN-GGDPDYVA-------LLPSGFAILPDGPDG-----
-----------------------------G--------GG--SLLTVAFQILVD--SVPTAKLSLGSVATVNSLIACTVE
RIKAAITGDNGVAPPCPR--------
>OsRoc1
-------------------------------------MTPARRMPPVIGRNGVAPSAQLPLTQADMLDSHHLQQALQQQY
FDQI----------------------------------------------------------------------------
--------------------------------------------------------------------------------
-------------------------------------------------------------------------PVTTTAA
ADSGDNMLHGRADAGGLVDEFESKSCS----------------------ENVDGAG------------------------
----------DGLSGDDQDPNQRPR-KKR---YHRHTQHQIQEMEAF---F-KECP-HPDD--------------KQRKE
LSRELGLEPLQ------------------------------------VKFWFQNKRTQM---------------------
---KNQHERH-------------------------------ENAQLRAENDKLRAENMRYKEALSSA--SCPNCGGPAAL
G----EMSFDEHHLRVENARLRDEI--DRISG-----------IA---AKHVGKPPI----VSFSVLSSPLAVAAARSPL
DL-A---GAYGV-----------------------VTPGLDMF--GG--AGDLLRGVH-PLDAD--------------KP
MIVELAVAAMDELVQMAQLDE----------PLWS-----S--SSEP--AAAL--LDEEEYARMFPRGLGP--KQYGL--
-KSEASRHGAVVIM-THSNLVEILMDVNQFATVFSSIVSRASTHEVLSTGVAGNY--N-GALQV----------------
-MSMEFQVPSP---L---VPT-RESY--FVRYCKNNSD-GTWAVVDVSLDSLRP--S-PVQKC--------RR-----RP
SGCLIQEMPNGYSKVTWVEHVEVDD-SS-VH-NIYKPLVNSGLAFGAKRWVGTLDRQCERLASAMASNI-PNGDLG--VI
TSVEGRKSMLKLAERMVASFCGGVTASVAHQWTTLS--------------GSGAEDVRVMTRKSVDDPGRPPGIVLNAAT
SFWLP-VPPAAVFDF-LRD--ETSRSEWDIL----------------SNGGAVQEMAHIANGRDHGNSVSLLRVN-----
SA--NSNQ--SNMLILQESCTD-ASGSYVVYAPVDIVAMNVVLN-GGDPDYVA-------LLPSGFAILPDGPSGNAQAA
VGENG---------------------SGSG--------GG--SLLTVAFQILVD--SVPTAKLSLGSVATVNSLIACTVE
RIKAAVCRD-SNPQ------------
>OsRoc2
---------------------------------------MERREIFQVADLAHILRGKPVDHLQQPNLLDNHQFQQAFQH
QQQQHHLL------------------------------------------------------------------------
--------------------------------------------------------------------------------
-------------------------------------------------------------------------DQIPATT
AESGDNMIRSRASDPLGGDEFESKS------------------------GSENVDG------------------------
------------VSVDDQDPNQRPR-KKR---YHRHTQHQIQEMEAF---F-KECP-HPDD--------------KQRKE
LSRELGLEPLQ------------------------------------VKFWFQNKRTQM---------------------
---KNQHERH-------------------------------ENSQLRSDNEKLRAENMRYKEALSSA--SCPNCGGPAAL
G----EMSFDEHHLRIENARLREEI--DRISA-----------IA---AKYVGK-PM----VPFPVLSNPMAAAASRAPL
DLPV---APYGV-------------------------PG-DMFGGGG--AGELLRGVQ-S-EVD--------------KP
MIVELAVAAMEELVRMAQLDE----------PLWSVAPPLD--ATAA--AMET--LSEEEYARMFPRGLGP--KQYGL--
-RSEASRDSAVVIM-THANLVEILMDANQYAAVFSNIVSRAITLEVLSTGVAGNY--N-GALQV----------------
-MSVEFQVPSP---L---VPT-RESY--FVRYCKQNAD-GTWAVVDVSLDSLRP--S-PVLKC--------RR-----RP
SGCLIQEMPNGYSKVTWVEHVEVDD-RS-VH-NIYKLLVNSGLAFGARRWVGTLDRQCERLASVMASNI-PTSDIG--VI
TSSEGRKSMLKLAERMVVSFCGGVTASVAHQWTTLS--------------GSGAEDVRVMTRKSVDDPGRPPGIVLNAAT
SFWLP-VPPKRVFDF-LRD--ESSRSEWDIL----------------SNGGIVQEMAHIANGRDQGNCVSLLRVN-----
SS--NSNQ--SNMLILQESCTD-ASGSYVIYAPVDVVAMNVVLN-GGDPDYVA-------LLPSGFAILPDGPAHDGGDG
DGGVG---------------------VGS---------GG--SLLTVAFQILVD--SVPTAKLSLGSVATVNSLIACTVE
RIKAAVSGE-SNPQ------------
>MeHDZ46
------------------------------------------MFQPNMFESHHMFDMTPKSSEN----------------
--------------------------------------------------------------------------------
--------------------------------------------------------------------------------
-------------------------------------------------------------------------DLEKPNK
DDDYETKSGTEITETP---------------------------------SGDDQDP------------------------
--------------------NQRPK-KKR---YHRHTQRQIQEMEAF---F-KECP-HPDD--------------KQRKE
LSRELGLEPLQ------------------------------------VKFWFQNKRTQM---------------------
---KAQHERT-------------------------------ENAILKAENEKLRAENNRYKEALSNA--SCPNCGGPAAL
G----EMSFDEQHLRIENVRLREEI--NRISG-----------IA---SKYAGK-PL----STFSHLS-S--HLHSR-SL
DLGV---SNFGA----------------------QSGYVGEMY---G--ATEILRSISGPTEAE--------------KP
MIVELAVAAMEELMRMAQAGE----------PLWV-----P--G-EN--SSEV--LNEEEYLRAFPRGIGP--RPLGL--
-RSESSRESAVVIM-NHVNLVEILMDVNQWSAVFCGIVSRAMTLEILSTGVAGNY--N-GALQV----------------
-MTAEFQVPSP---L---VPT-RENY--FVRYCKQHVD-GTWAVVDVSLDSLRG--S-PISKS--------RR-----RP
SGCVIQELPNGYSKVIWVEHIEVDD-RA-VH-DLYRPLVNSGLAFGAKRWVAVLDRQCERLASSMAINI-PAGDLS--VI
TSPEGRKSMLKLAERMVMSFCSGVGASTAHAWTTLS--------------PSGSDDVRVMTRKSMDDPGRPPGIVLSAAT
SFWIP-VPPKRVFAF-LSD--ENHRSEWDIL----------------SNGGQVQEMAHIANGRDPGNCVSLLRVN-----
SA--NSSQ--SNMLILQESCTD-STGSYVIYAPVDISAMNIVLS-GGDPDYVA-------LLPSGFAILPDGQGF---NA
GGIHD----------------------VRS--------GC--ALLTVAFQILVD--SAPTAKLSLGSVATVNNLIKCTVE
RIKTAVPSE--NNA------------
>AtPDF2
-----------------------------------------MYHPNMFESHHMF--------------------------
--------------------------------------------------------------------------------
--------------------------------------------------------------------------------
-------------------------------------------------------------------------DMTPKST
SDNDLGITGSREDDFETKSG-----------------------------TEVTTEN------------------------
-----------PSGEELQDPSQRPNKKKR---YHRHTQRQIQELESF---F-KECP-HPDD--------------KQRKE
LSRDLNLEPLQ------------------------------------VKFWFQNKRTQM---------------------
---KAQSERH-------------------------------ENQILKSDNDKLRAENNRYKEALSNA--TCPNCGGPAAI
G----EMSFDEQHLRIENARLREEI--DRISA-----------IA---AKYVGK-PL---GSSFAPLA-I--HAPSR-SL
DLEV---GNFGN----------------------QTGFVGEMY---G--TGDILRSVSIPSETD--------------KP
IIVELAVAAMEELVRMAQTGD----------PLWL-----S--T-DN--SVEI--LNEEEYFRTFPRGIGP--KPLGL--
-RSEASRQSAVVIM-NHINLVEILMDVNQWSCVFSGIVSRALTLEVLSTGVAGNY--N-GALQV----------------
-MTAEFQVPSP---L---VPT-RENY--FVRYCKQHSD-GSWAVVDVSLDSLRP--STPILRT--------RR-----RP
SGCLIQELPNGYSKVTWIEHMEVDD-RS-VH-NMYKPLVQSGLAFGAKRWVATLERQCERLASSMASNI-PG-DLS--VI
TSPEGRKSMLKLAERMVMSFCSGVGASTAHAWTTMS--------------TTGSDDVRVMTRKSMDDPGRPPGIVLSAAT
SFWIP-VAPKRVFDF-LRD--ENSRKEWDIL----------------SNGGMVQEMAHIANGHEPGNCVSLLRVN-----
SG--NSSQ--SNMLILQESCTD-ASGSYVIYAPVDIVAMNVVLS-GGDPDYVA-------LLPSGFAILPDGSVG---GG
DGNQH-------------QEMVSTTSSGSC--------GG--SLLTVAFQILVD--SVPTAKLSLGSVATVNSLIKCTVE
RIKAAVSCDVGGGA------------
>AtML1
--------------------------------------------------------------------------------
--------------------------------------------------------------------------------
--------------------------------------------------------------------------------
--------------------------------------------------------------------------------
-------------------------------------------------MENPLEE------------------------
--------------ELQDPNQRPNK-KKR---YHRHTQRQIQELESF---F-KECP-HPDD--------------KQRKE
LSRELSLEPLQ------------------------------------VKFWFQNKRTQM---------------------
---KAQHERH-------------------------------ENQILKSENDKLRAENNRYKDALSNA--TCPNCGGPAAI
G----EMSFDEQHLRIENARLREEI--DRISA-----------IA---AKYVGK-PLMANSSSFPQLS-SSHHIPSR-SL
DLEV---GNFGNNN------------------NSHTGFVGEMF---G--SSDILRSVSIPSEAD--------------KP
MIVELAVAAMEELVRMAQTGD----------PLWV-----S--S-DN--SVEI--LNEEEYFRTFPRGIGP--KPIGL--
-RSEASRESTVVIM-NHINLIEILMDVNQWSSVFCGIVSRALTLEVLSTGVRGNY--N-GALQV----------------
-MTAEFQVPSP---L---VPT-RENY--FVRYCKQHSD-GIWAVVDVSLDSLRP--S-PITRS--------RR-----RP
SGCLIQELQNGYSKVTWVEHIEVDD-RS-VH-NMYKPLVNTGLAFGAKRWVATLDRQCERLASSMASNI-PACDLS--VI
TSPEGRKSMLKLAERMVMSFCTGVGASTADAWTTLS--------------TTGSDDVRVMTRKSMDDPGRPPGIVLSAAT
SFWIP-VAPKRVFDF-LRD--ENSRSEWDIL----------------SNGGLVQEMAHIANGRDPGNSVSLLRVN-----
SG--NSGQ--SNMLILQESCTD-ASGSYVIYAPVDIIAMNVVLS-GGDPDYVA-------LLPSGFAILPDGSAR---GG
GGSANASAGAGVEGGGEGNNLEVVTTTGSC--------GG--SLLTVAFQILVD--SVPTAKLSLGSVATVNSLIKCTVE
RIKAALACD---GA------------
>AtHDG2
----------------------------------------------MFEPNMLLAAMNNADSNNH---------------
--------------------------------------------------------------------------------
--------------------------------------------------------------------------------
---------------------------------------------------------------------------NYNHE
DNNNEGFLRDDEFDSPNTKSGS---------------------------ENQEGGS------------------------
--------------GNDQDPLHPNK-KKR---YHRHTQLQIQEMEAF---F-KECP-HPDD--------------KQRKQ
LSRELNLEPLQ------------------------------------VKFWFQNKRTQM---------------------
---KNHHERH-------------------------------ENSHLRAENEKLRNDNLRYREALANA--SCPNCGGPTAI
G----EMSFDEHQLRLENARLREEI--DRISA-----------IA---AKYVGK-PV----SNYPLMSPP--PLPPR-PL
ELAM---GN----------------------------IGGEAY---GNNPNDLLKSITAPTESD--------------KP
VIIDLSVAAMEELMRMVQVDE----------PLWK-----S--L--------V--LDEEEYARTFPRGIGP--RPAGY--
-RSEASRESAVVIM-NHVNIVEILMDVNQWSTIFAGMVSRAMTLAVLSTGVAGNY--N-GALQV----------------
-MSAEFQVPSP---L---VPT-RETY--FARYCKQQGD-GSWAVVDISLDSLQP--N-PPARC--------RR-----RA
SGCLIQELPNGYSKVTWVEHVEVDD-RG-VH-NLYKHMVSTGHAFGAKRWVAILDRQCERLASVMATNI-SSGEVG--VI
TNQEGRRSMLKLAERMVISFCAGVSASTAHTWTTLS--------------GTGAEDVRVMTRKSVDDPGRPPGIVLSAAT
SFWIP-VPPKRVFDF-LRD--ENSRNEWDIL----------------SNGGVVQEMAHIANGRDTGNCVSLLRVN-----
SA--NSSQ--SNMLILQESCTD-PTASFVIYAPVDIVAMNIVLN-GGDPDYVA-------LLPSGFAILPDGNANSGAPG
G----------------------------D--------GG--SLLTVAFQILVD--SVPTAKLSLGSVATVNNLIACTVE
RIKASMSCE---TA------------
>MeHDZ13
--------------------------MPAGVMIPARNMPSMIGTNGSVGGFGSTSGLSLGQPNMMDSQLHH---------
--------------------------------------------------------------------------------
--------------------------------------------------------------------------------
-------------------------------------------------------------------------LDMTQNT
SESDLVRLRDEEFDSTNTKS-----------------------------GSDNHEG------------------------
--------------ASGDDQDPRPK-KKR---YHRHTQHQIQEMEAF---F-KECP-HPDD--------------KQRKE
LSRELGLEPLQ------------------------------------VKFWFQNKRTQM---------------------
---KTQHERH-------------------------------ENTQLRTENEKLRADNMRYREALSNA--SCPNCGGPTAI
G----EMSFDEHHLRLENTRLREEI--DRISA-----------IA---AKYVGK-PV----VNYPLLS-S--PMAPR-PL
ELGV---GNFGA----------------------QPGIGGDIY---G--AGDLLRSIGGHSDAD--------------KP
MIIELAVAAMEELIRMAQMGE----------PLWM-----S--SLDG--TNAV--LNEDEYIRIFPRGIGP--KPSGF--
-KCEASRETAVVIM-NHINLVEYLMDVNQWSTVFSGIVSRAMTLEVLSTGVAGNY--N-GALQV----------------
-MTAEFQLPTP---L---VPT-RESY--FVRYCKQHAE-GTWAVVDVSLDNLRP--S-PAARC--------RR-----RP
SGCLIQEMPNGYSKVTWVEHIEVDD-RG-VH-NLYKQLVSSGHAFGAKRWVATLDRQCERLASAMATNI-PTGDVG--VI
TNQEGRKSMLKLAERMVISFFAGVSASTAHTWTTLS--------------GTGADDVRVMTRKSVDDPGRPPGIVLSAAT
SFWLP-VPPKRVFDF-LRD--ENSRSEWDIL----------------SNGGVVQEMAHIANGRDTGNCVSLLRVNVSDTQ
SA--NSSQ--SNMLILQESCTD-PTASFVIYAPVDIVAMNVVLN-GGDPDYVA-------LLPSGFAILPDGTTT---HG
GGIGE----------------------SGS--------GG--SLLTVAFQILVD--SVPTAKLSLGSVATVNNLIACTVE
RIKAALSCE---TA------------
>MeHDZ16
-----------------------------------------MFQPNMMEGQLHHLDMTQNTSESD---------------
--------------------------------------------------------------------------------
--------------------------------------------------------------------------------
---------------------------------------------------------------------------FARIR
DDELDSINTTSENH-----------------------------------DGGSGDD------------------------
-------------------QGPRSK-KKR---YHRHTQHQIQEMEAF---F-KECP-HPDD--------------KQRKE
LGRELGLEPLQ------------------------------------IKFWFQNKRTQM---------------------
---KTQHERQ-------------------------------ENNRLRSENEKFKADNMRYREALANA--SCPTCGGPTAI
G----EMSFDEHHLRLENARLREEI--DRISA-----------IA---AKYVGK-PA----VNYPLLS-S--PLPPR-SL
ELGV---GNFGA----------------------LTEIGGEMY---G--VGDLLRSIGAHSDID--------------KP
MIVELAVAAMEELFRMAQMGD----------PLWM-----S--SLDG--TDDV--LNEDEYIRIFPRGIGP--RPIGF--
-KCEASRETAIVMM-DYRNLVECLMDVNQWSTVFSGIVSRAMTVEVLSTGVAGNC--N-GALQV----------------
-MTAEFQLPTP---L---VPT-RESY--FVRYCKQHAE-GTWAVVDVALDHIPT--S-AGVRC--------RR-----RP
SGCLIQEMSSGYSKVTWVEHVEVDD-RD-VH-SLYKQLVSSGHAFGAKRWVATLNRQCERLASSMATNI-PTGDIG--VI
TSEEGRKSMLKLAERMAKSFCSGVSASTAHTWTTLS--------------GTGADDVRVMTRKSIDDLGRPPGIVLSAAT
SFWLP-IPPKRVFDF-LRD--ENSRSQWDIL----------------SNGGVVQEMAHIANGRDTGNCVSLLRVN-----
SA--NSSQ--SNMLILQESCTD-PTASFVIYAPVDVVSMNVVLN-GGDPDYVA-------LLPSGFAILPDGTTTNTVHG
GGIGE---------------------FNCA--------SG--SLLTVAFQILVD--SVPTAKLSLGSIATVNNLIACSVE
RIKAALSGE---SV------------
>OsRoc6
---------------------------------------MSFGGMFDGAGSGVFSYDAGGGGGGGGVHNSRLLPTPPVPK
P-------------------------------------------------------------------------------
----------------------------------------------GGGFAAPGLSLGLQTMDGSQLGD-----------
-------------------------------------------------------------------------VNRSLAM
MGNGGSGSGGDGDSLGRGREEENDSRS----------------------GSDNLDG------------------------
-----------ASGDELDPDNSNPRKKKK--RYHRHTPQQIQELEAV---F-KECP-HPDE--------------KQRME
LSRRLNLESRQ------------------------------------VKFWFQNRRTQM---------------------
---KTQIERH-------------------------------ENALLRQENDKLRAENMTIREAMRNP--MCASCGGAAVL
G----EVSLEEQHLRIENARLKDEL--DRVCA-----------LA---GKFLGR-PI-S-----SISSPGPPSLQACSGL
ELGV-GSNGGFGLGALGASAAMQSIP------DLMGGSSGLTG---GPVGSAAMRLPAGIGGLDGAMHAAAADGGAIDRA
VLLELALAAMDELVKVAQMDE----------PLWL-----P--SLDG--GFET--LNYDEYHRAFARVVGQ--CPAGY--
-VSEATRESGIAII-SSVDLVDSLMDAPRWSEMFPCVVARASTTDIISSGMGGTR--S-GSIQL----------------
-MHAELQVLSP---L---VPI-REVV--FLRFCKQHAE-GLWAVVDVSVDAVLRPDQNGGGGSSSSSYMGCRL-----LP
TGCIVQDMNNGYSKVTWVVHAEYDE-TA-AH-QLYRPLLRSGQALGARRWLASLQRQCQYLAILCSNSL-PARDHA---A
ITPVGRRSMLKLAQRMTDNFCAGVCASAAQKWRRLDEWRGEGGGGGGGGGGDGEDKVRMMARHSVGAPGEPPGVVLSATT
SVRLPGTLPQRVFDY-LRD--EQRRGDWDIL----------------ANGEAMQEMDHIAKGQHHGNAVSLLRPN-----
AT--SGNQ--NNMLILQETCTD-SSGSLVVYAPVDVQSMHVVMN-GGDSAYVS-------LLPSGFAILPDGHNNGASPS
PAEVG--------------SGASPNSAAGGG--GGSNNTG--SLVTVAFQILVN--NLPTAKLTVESVDTVSNLLSCTIQ
KIKSALQAS-IISP------------
>MeHDZ15
---------------------------------------------MDSHGDMGLLGEHFDP-------------------
--------------------------------------------------------------------------------
--------------------------------------------------------------------------------
-------------------------------------------------------------------------SIAGRMK
EDGYESKSGSDNL------------------------------------EGASGDD------------------------
---------------QEAGEDQRTQ-KKK---YHRHTPNQIQELETF---F-KQCP-HPDE--------------KQRME
LSRRLGLESKQ------------------------------------IKFWFQNRRTQM---------------------
---KTQLERH-------------------------------ENIILRQENDKLRAENELLKQNMTDP--ICNNCGSPVVP
G----PVSYEQQQLRIENARLNDEL--GRVYA-----------LA---NKFLGR-PL-S------SSSGHVPPFDSNSKL
DLSV-GRNGYGGLGSIETSLPIGL--------DYSDGLTMPL-------MKPMTSPMLNEVPYD--------------RS
LFIDLALAAMDELIKIAQIDS----------PLWM--------TMDG--GKDA--LKHEEYMRTFSPCIGV--KPSSF--
-VTEATRETGIVII-NSLALAETLMDVNRWLEAFPGLIAKASTIDVISSGVGGTK--N-GALQL----------------
-MHAEFQVGSP---F---VPV-RQVR--FLRFCKQHAE-GVWAVVDVSIDANQE--SSNSHSF-----AACRR-----FP
SGCIMQDMPNGCSRVTWVEHSEYDE-SA-VH-QLYRSVLSSGLAFGARRWVATLQRYCECMSILMSPTI-SAEDQT---V
INISGKKSMLKLARRMVDNFCSGVCASSVHKWDKLL-------------VGNVGEDMRILTRKNINDPGEPPGIVLSAAT
SVWLP-VMRDRLFDF-LRD--ERSRSEWDIL----------------SHGGMMQEMVHISKGHNRGNCVSLLRST-----
AVSPNANE--NSMIILQETWND-ASSSLVVYAPVDIQSISVVMN-GGDSTYVA-------LLPSGFVILPDDTSSQGGPN
FSS-T--------------LVKRDSDGGDG--------GG--SILTVGFQILVN--NLPTAKLTVESVETVNNLISCTIQ
RIKTVLQLT-----------------
>MeHDZ55
---------------------------------------------MDSHGDMGLLGEHFDP-------------------
--------------------------------------------------------------------------------
--------------------------------------------------------------------------------
-------------------------------------------------------------------------SIMERIK
EDGYESRSGSDHL------------------------------------EGASGDD------------------------
---------------QETGENKRPR-KKK---YHRHTPHQIQELEFC---F-KECP-HPDE--------------KQRME
LSRRLGLENKQ------------------------------------IKFWFQNRRTQM---------------------
---KTQLERH-------------------------------ENIILRQENDKLRAENELLKQNMTDP--ICNNCGGLAVL
G----PVSYEQQQLRIENSRLKDEI--GRVCA-----------LA---NKFLGR-PL-S------SSASPTPPFGSNSML
DLSV-GINGYEALANIETTLPIGL--------DYNDGITMPF-------IKQMTSPVVNEIPYD--------------RS
MFIELALAAMDELVKIAQTDS----------PLWI-----K--SLEG--GKDA--LNYEGYTRTFSPCIGV--KPSSF--
-VAEATRETGTVII-SSLALIETLMDVNRWTEAFPDLIARACTIDVISSGMAGTK--N-GALQV----------------
-MHAEFQVVSP---F---VPV-RQVR--FIRFCKQLAE-GVWAMVDVSIDANQE--SSFSLPS-----AACRR-----LP
SGCIIQDMPNGCSKITWVEHSEYDE-SA-VH-HLYRSVLSSGVGFGAQRWIATLQRYCECMAILASPTI-SGDDQT---V
VNISGKKSMVKLAQRMVENFCSGVCASSARKWDKLT-------------VENVGEDVRILTRKNINDPGEPPGVVLSATT
SVWLP-ITRQRLFDF-LRD--ERLRSEWDIL----------------SHGGMMQEMVHISKGHSRGNCVSLLRAS-----
AVSANANE--NNMLILQETWND-ASSSLIVYAPVDVPSMSVVMN-GGDSTYVA-------LLPSGFVI------HQGGPS
FSNGT--------------LVERDNDGGDG--------GG--SLLTVGFQILVN--NLPTAKLTVESVETVNNLISCTIQ
RINTVLQLT-----------------
>OsRoc5
--------------------------------------MSFGGLFDGGGGGGMQFPFASGFASS----------------
--------------------------------------------------------------------------------
--------------------------------------------------------------------------------
-------------------------------------------------------------------------PALSLAL
DNAGGGIGGRMLGGGAGAGSSAGGAMTR---------DTEAENDSRSGSDHLDAIS------------------------
----------AAGEDDVEDAEPSNS-RKRKKRYHRHTPQQIQELEAL---F-KECP-HPDE--------------KQRAE
LSRRLSLDARQ------------------------------------VKFWFQNRRTQM---------------------
---KTQLERH-------------------------------ENALLKQENDKLRAENMTIREAMRSP--MCGSCGSPAML
G----EVSLEEQHLRIENARLKDEL--NRVCA-----------LA---TKFLGK-PI-SLLSPPPLLQPHLSLPMPNSSL
ELAIGGIGGLGSLGTLPGCMN-----------EFAGGVSSPM----GTVITPARATGAAIPSLV----------GNIDRS
VFLELAISAMDELVKMAQMDD----------PLWV-----P--ALPGSPSKEV--LNFEEYLHSFLPCIGM--KPAGY--
-VSEASRESGLVIIDNSLALVETLMDERRWSDMFSCMIAKATVLEEVSTGIAGSR--N-GALLL----------------
-MKAELQVLSP---L---VPI-REVT--FLRFCKQLAE-GAWAVVDVSIDGLVR--DHNSGTAPTGGNVKCRR-----VP
SGCVMQDTPNGYCKVTWVEHTEYDE-AS-VH-QLYRPLLRSGLAFGARRWLATLQRQCECLAILMSSAT-VTANDS--TA
ISQEGKRSMLKLARRMTENFCAGVSASSAREWSKLD-----------GATGSIGEDVRVMARKSVSEPGEPPGVVLSAAT
SVWVP-VAPEKLFNF-LRD--EQLRAEWDIL----------------SNGGPMQEMTQIAKGQRDGNSVSLLRAS-----
AV--SANQ--SSMLILQETCTD-ASGSIVVYAPVDIPAMQLVMN-GGDSTYVA-------LLPSGFAILPDGP-------
-------------------------RIGATG--YET--GG--SLLTVAFQILVN--NQPTAKLTVESVETVNNLISCTIK
KIKTALQCD-A---------------
>OsRoc4
-----------------------------------------MQFPFSGAGPGVFTSSPALSLA-----------------
--------------------------------------------------------------------------------
-----------------------------------------------LADAVAGRNSGGGGKMVTAAHGG----------
-------------------------------------------------------------------------VGGGGGG
GRAKARDALEVENEMSRSGSDHLDVVSC---------GDAGGG------GGDDDDD------------------------
--------------EDAEHGNPPKR-KKR---YHRHTPQQIQELEAM---F-KECP-HPDE--------------KQRAE
LSKRLGLEPRQ------------------------------------VKFWFQNRRTQM---------------------
---KMQLERH-------------------------------ENSLLKQENDKLRSENLSIREATSNA--VCVGCGGPAML
G----EVSLEEHHLRVENARLKDEL--SRVCA-----------LA---AKFLGK-SI-SVMAPPQMHQPH---PVPGSSL
ELAVGGIGSMPSATMPISTIT-----------DFAGAMSSSM----GTVITPMKS--EAEPSAM----------AGIDKS
LFLELAMSAMDELVKMAQMGD----------PLWI-----PGASVPSSPAKES--LNFEEYLNTFPPCIGV--KPEGY--
-VSEASRESGIVIIDDGAALVETLMDERRWSDMFSCMIAKASTTEEISTGVAGSR--N-GALLL----------------
-MQAELQVLSP---L---VPI-REVK--FLRFSKQLAD-GVWAVVDVSADELMR--DQGITSASSTANMNCRR-----LP
SGCVLQDTPNGFVKVTWVEHTEYDE-AS-VH-PLYRPLLRSGLALGAGRWIATLQRQCECLALLMSSIA-LPENDS--SA
IHPEGKRSMLKLARRMTDNFCAGVSTSSTREWSKLV-----------GLTGNIGEDVHVMARKSVDEPGTPPGVVLSAAT
SVWMP-VMPERLFNF-LHN--KGLRAEWDIL----------------SNGGPMQEVTSIAKGQQNGNTVCLLKAS-----
PT--KDKQ--NSMLILQETCAD-ASGSMVVYAPVDIPAMHLVMS-GGDSSCVA-------LLPSGFAILPAGP-------
-------------------------SIGA-D--HKM--GG--SLLTVAFQILAN--SQPSAKLTVESVETVSNLISCTIK
KIKTALHCD-V---------------
>AtHDG1
--------------------------------------MNFNGFLDDGAGASKLLSDAPYNNHFSFSAVDTMLGSAAIAP
S-------------------------------------------------------------------------------
---------------------------------------------QSLPFSSSGLSLGLQTNGEMSRNGE----------
-------------------------------------------------------------------------IMESNVS
RKSSRGEDVESRSESDNAEAV----------------------------SGDDLDT------------------------
------------------SDRPLKK-KKR---YHRHTPKQIQDLESV---F-KECA-HPDE--------------KQRLD
LSRRLNLDPRQ------------------------------------VKFWFQNRRTQM---------------------
---KTQIERH-------------------------------ENALLRQENDKLRAENMSVREAMRNP--MCGNCGGPAVI
G----EISMEEQHLRIENSRLKDEL--DRVCA-----------LT---GKFLGR-SN-G------SHH------IPDSAL
VLGV-GVGSGGCNVGGGFTLSSPLLPQASPRFEISNGTGSGL------VATVNRQQPVSVSDFD-------------QRS
RYLDLALAAMDELVKMAQTRE----------PLWV-----R--SSDS--GFEV--LNQEEYDTSFSRCVGP--KQDGF--
-VSEASKEAGTVII-NSLALVETLMDSERWAEMFPSMVSRTSTTEIISSGMGG-R--N-GALHL----------------
-MHAELQLLSP---L---VPV-RQVS--FLRFCKQHAE-GVWAVVDVSIDSIRE--GSSSS---------CRR-----LP
SGCLVQDMANGYSKVTWIEHTEYDE-NH-IH-RLYRPLLRCGLAFGAHRWMAALQRQCECLTILMSSTV-STSTNP--SP
INCNGRKSMLKLAKRMTDNFCGGVCASSLQKWSKLN-------------VGNVDKDVRIMTRKSVNNPGEPPGIILNAAT
SVWMP-VSPRRLFDF-LGN--ERLRSEWDIL----------------SNGGPMKEMAHIAKGHDRSNSVSLLRAS-----
AI--NANQ--SSMLILQETSID-AAGAVVVYAPVDIPAMQAVMN-GGDSAYVA-------LLPSGFAILPNGQAGTQRCA
AEERN--------------SIGNGGCMEE---------GG--SLLTVAFQILVN--SLPTAKLTVESVETVNNLISCTVQ
KIKAALHCD-ST--------------
>AtANL2
----------------------------------MNFGSLFDNTPGGGSTGARLLSGLSYGNHTAATNVLPGGAMAQAAA
A-------------------------------------------------------------------------------
---------------------------------------------ASLFSPPLTKSVYASSGLSLALEQPERGTNRG---
-------------------------------------------------------------------------EASMRNN
NNVGGGGDTFDGSVNRRSREEEHESRS----------------------GSDNVEG------------------------
-----------ISGEDQDAADKPPR-KKR---YHRHTPQQIQELESM---F-KECP-HPDE--------------KQRLE
LSKRLCLETRQ------------------------------------VKFWFQNRRTQM---------------------
---KTQLERH-------------------------------ENALLRQENDKLRAENMSIREAMRNP--ICTNCGGPAML
G----DVSLEEHHLRIENARLKDEL--DRVCN-----------LT---GKFLGH-HH-N------HHY--------NSSL
ELAV-GTNNGGHFA---------FPP------DFGGG-GGCL-----P---PQQQQSTVINGID-------------QKS
VLLELALTAMDELVKLAQSEE----------PLWV-----K--SLDG--ERDE--LNQDEYMRTFSST-----KPTGL--
-ATEASRTSGMVII-NSLALVETLMDSNRWTEMFPCNVARATTTDVISGGMAGTI--N-GALQL----------------
-MNAELQVLSP---L---VPV-RNVN--FLRFCKQHAE-GVWPVVDVSIDPVRE--NSGGAPV-----I--RR-----LP
SGCVVQDVSNGYSKVTWVEHAEYDE-NQ-IH-QLYRPLLRSGLGFGSQRWLATLQRQCECLAILMSSSV-TSHDNT---S
ITPGGRKSMLKLAQRMTFNFCSGISAPSVHNWSKLT-------------VGNVDPDVRVMTRKSVDDPGEPPGIVLSAAT
SVWLP-AAPQRLYDF-LRN--ERMRCEWDIL----------------SNGGPMQEMAHITKGQDQG--VSLLRSN-----
AM--NANQ--SSMLILQETCID-ASGALVVYAPVDIPAMHVVMN-GGDSSYVA-------LLPSGFAVSSDG--------
--------------------GIDGGGSGDGD--QRPVGGG--SLLTVAFQILVN--NLPTAKLTVESVETVNNLISCTVQ
KIRAALQCG-S---------------
>MeHDZ10
----------------------------------MSFGGFLENGSPGGGGARIVADIPYSSSNMPTGAIAQPRLI-----
--------------------------------------------------------------------------------
---------------------------------------------SPSLTKAMFNSPGLSL-------------------
-------------------------------------------------------------------------ALQQPNI
DGQGDIARMAENFESNGGRRSREEEHESRS-------------------GSDNMDG------------------------
-----------ASGDDQDAADNPPR-KKR---YHRHTPQQIQELEAL---F-KECP-HPDE--------------KQRLE
LSKRLCLETRQ------------------------------------VKFWFQNRRTQM---------------------
---KTQLERH-------------------------------ENSLLRQENDKLRAENMSIRDAMRNP--ICSNCGGPAII
G----DISLEEQHLRIENARLKDEL--DRVCA-----------LA---GKFLGR-PI-S------SLAGSIGPPMPNSSL
ELGV-GTNGFSGLSTVPATL--PLGP------DFAGGISGAL-----PVMTQTRPATAGVTGLD----------RSFERS
MFLELALAAMDELVKMAQTDE----------PLWI-----R--SLEG--GREI--LNHEEYMRTFTPCIGM--KPGGF--
-VSEASRETGMVII-NSLALVETLMDSNRWAEMFPCMIARTSTTDVISNGMGGTR--N-GSLQL----------------
-MLAELQVLSP---L---VPV-REVN--FLRFCKQHAE-GVWAVVDVSIDTIRE--TSGAPAF-----VNCRR-----LP
SGCVVQDMPNGYSKVTWVEHAEYDE-TQ-IH-QLYRPLISSGMGFGAQRWVATLQRQCECLAILMSSAV-PTRDHT---A
ITASGRRSMLKLAQRMTDNFCAGVCASTVHKWNKLN-------------AGNVDEDVRVMTRKSVDDPGEPPGIVLSAAT
SVWLP-VSPQRLFDF-LRD--ERLRSEWDIL----------------SNGGPMQEMAHIAKGQDHGNCVSLLRAS-----
AM--NANQ--SSMLILQETCID-AAGSLVVYAPVDIPAMHVVMN-GGDSAYVA-------LLPSGFAIVPDGPGSRGSLS
TPNGP--------------TGNNGGGTG-GQ--QRV--SG--SLLTVAFQILVN--SLPTAKLTVESVETVNNLISCTVQ
KIKAALQCE-S---------------
>MeHDZ11
----------------------------------MSFGGFLENGSPGGGGARIVADIAYSSSSMPAGAIAQPRLI-----
--------------------------------------------------------------------------------
---------------------------------------------SHSLTKSMFNSPGLSL-------------------
-------------------------------------------------------------------------ALQQPNI
DGQGDVPRMVENFEPNGARRSREEEHESRS-------------------GSDNLDG------------------------
-----------ASGDDQDAADNRPR-KKR---YHRHTPQQIQELEAL---F-KECP-HPDE--------------KQRLE
LSRRLCLETRQ------------------------------------VKFWFQNRRTQM---------------------
---KTQLERH-------------------------------ENTLLRQENDKLRAENMSIRDAMRNP--ICSNCGGPAII
G----DISLEEQHLTIENARLKEEL--DRVCA-----------LA---GKFLGR-PI-S------LLANSIGPPMPNSSL
ELGV-GNNGFGCLSNAAATV--PLGP------DF----SNAL-----PVVTQTRPPTASMTGFD----------RSLERS
MFLELALAAMDELVKLAQTDE----------PLWF-----R--SLEG--GREV--LNHEEYMRIFTPCIGM--KPSGF--
-VSEASRETGMVII-NGLALVETLMDSNRWAEMFPCMIARTSTTDVISTGMGGTR--N-GSLQL----------------
-MHAELQALSP---L---VPV-REVN--FLRFCKQHAE-GVWAVVDVSIDTIRE--TSGAPTF-----VNCRR-----LP
SGCVVQDMPNGYSKVTWVEHAEYDE-TQ-IH-QLYRPLISSGMGFGAQRWVATLQRQCECLAILMSSTV-PTRDHTVDAA
ITSSGRRSMLKLAQRMTDNFCAGVCASTVHKWNKLN-------------AGNVDEDVRVMTRKSVDDPGEPPGIVLSAAT
SVWLP-VSPQRLFDF-LRD--ERLRSEWDIL----------------SNGGPMQEMAHIAKGQDQGNCVSLLRAS-----
AM--NANQ--SSMLILQETCID-AAGSLVVYAPVDIPAMHVVMN-GGDSAYVA-------LLPSGFAIVPDGPGSRGSPG
TANDP--------------TSNNGGGPG-GQ--HRV--SG--SLLTVAFQILVN--SLPTAKLTVESVETVNNLISCTVQ
KIKAALQCE-S---------------
>Os05g50130
-----------------------------------MEPMGILKCPSSLKLSVAVPGHALNPFS-----------------
--------------------------------------------------------------------------------
--------------------------------------------------------------------------------
-------------------------------------------------------------------------DGGSGSG
SGSGSGCNNNNTRELGIHLDLDRPYARE---------------ELPQQGGSMEVQK------------------------
--------------GEERGGVRHNSSNHR-----RLSRVQSKQLDEF---Y-RVNH-TVDSTSHLRSRKLMEHFQKQKKE
LADRLNLRISQ------------------------------------VDAWFRNRRLSHYYVGLTFLLPHMSVSVEDVNP
MIPQYKSVSSVEQVQSSSSAPVTVMLLLVIPFRLIFTNLQSKQKSTEMECAYLKECFNKLKE------------------
----------------ENHRLQLQV--EQLRS------------------------------------------------
--------------------------------------------------------------------------------
--------------------------------------------------------------------------------
--------------------------------------------------------------------------------
-TSLQLQLQLQ---L----HS-ERVA--TAPTGQQAGTSAAARIFTLP--------------------------------
---------------------------------------LSGYNPSRGTWFSPNAH------------------------
--------------------------------------------------------------------------------
--------------------------------------------------------------------------------
--------------------------------------------------------------------------------
--------------------------------------------------------------------------------
--------------------------
>Os03g55990
-----------------------------------MATVHIVTVKWKVKGFQEYMVMENKEKVFSIASLSFVVSIFLGMS
R-------------------------------------------------------------------------------
-------------------CVVDFPLLFLYDYYTISDLAQNYRNFLCSVCLVVEILAIHDSLFLYALNAKCF--------
-------------------------------------------------------------------------KIISLTL
CLVVSGTINRVLDVYAEHAAKGETLVVV---------------------VAGEEDG------------------------
--------------GSGSDGGGYDKAGMDSGKYVQYTPDQVEALERV---Y-AECP-KPSF--------------CRRQQ
AVA--NIEPKQ-----------------------------------KIKVWFPKQKVSK---------------------
---SMQGYTI----------------------------------------------------------------------
-----------------------KL-------------------------------------------------------
--------------------------------------------------------------------------------
--------------------------------------------------------------------------------
--------------------------------------------------------------------------------
--------------------------------------------------------------------------------
--------------------------------------------------------------------------------
--------------------------------------------------------------------------------
--------------------------------------------------------------------------------
--------------------------------------------------------------------------------
--------------------------------------------------------------------------------
--------------------------
>Os09g38890
----------------------------------------MSVSGRGEHELERLRRRRERRPPLQ---------------
--------------------------------------------------------------------------------
--------------------------------------------------------------------------------
-------------------------------------------------------------------------LLVSERL
AAALERRPRLPQQHALQPQRQARRAICS---------------------GGGGSED------------------------
-------------------SGGGSR-KKL-----RLSKDQAAVLEDT---F-KEHN-TVNP--------------ISKQT
NNQKAEGGAGE----------------------------------------AVESEAVA---------------------
---GGGVVPE------------------------------------QEGENEAEADGGG---------------------
----------------QRAALRQ----TEVEG------------------------------------------------
--------------------------------------------------------------------------------
--------------------------------------------------------------------------------
--------------------------------------------------------------------------------
----------------------VKVD--LLNQRGQVGEGGRAL-------------------------------------
---------------------------------------GRTVDFGPFSMAQDAVSDSN---------------------
--------------------------------------------------------------------------------
--------------------------------------------------------------------------------
--------------------------------------------------------------------------------
--------------------------------------------------------------------------------
--------------------------
>AtHB8
----------------MGGGSNNSHN--------MDNGKYVRYTPEQVEALERLYNDCPKPSSMRRQQLIRECPILSNIE
PKQIKVWFQNRRCREKQRKEASRLQAVNRKLTAMNKLLMEENDRLQKQVSHLVYENSYFRQHPQNQGNLATTDTSCESVV
TSG-----QHHLTPQHQPRDAS-PAGLLSIADETLTEFISKATGTAVEWVQMPGMKPGPDSIGIVAISHGCTGIAARACG
LVGLDPTRVAEILKDKPCWLRDCRSLDIVNVLSTANGGTLELIYMQLYAPTTLAPARDFWMLRYTSVMEDGSLVICERSL
NNTQNGPSMPPSPHFVRAEILPSGYLIR---------PCEGGGSILHIVDHFDLEPWSVPEVLRSL---STLLAQRTTMA
ALRYLRQISQEISQPNVTGWGRRPA-ALR-----ALSQRLSKGFNEAVNGFSDEGWSILES--------------DGIDD
VTLLVNSSPTKMMMTSSLPFANGYTSMPSAVLCAKASMLLQNVPPSILLRFLREHRQEW---------------------
---ADNSIDAYSAAAIKAGPCSLPIPRPGSF-GGQVILPLAHTIENEEFMEVIKLESLGHYQ------------------
----------------EDMMMPADIFLLQMCS------------------------------------------------
--------------------------------------------------------------------------------
--------------------------------------------------------------------------------
------------------GVDENAVESCAELIFAPIDASFSDDAPIIPSGFRI---------------------------
-IPLDSKSEGL-------SPN-RTLD--LASALDVGSRTAGDSCGSRGNSKSVM--------------------------
---------------TIAFQLAFEMHMQENV-ASMARQYVRSVIASVQRVALALSPSSHQL-SGLRPPPASPEAHTLARW
ISHSYRCYLGVDLLKP------HGTDLLKSLWHHPD----------------AVMCCSLKALSPVFTFANQAGLDMLETT
LVALQDITLDKIFDNNNGK--KTLSSEFP---------------------------------------------------
-------------QIMQQGFMC---------------------------------------MDGGICMSSMGRAVTYE--
--------------------------------------------------------KAVGWKVLNDDE----DPHCICFM
FLNWSFI-------------------
>MeHDZ08
----------MMAVTSSCKDGGSKIA--------MDNGKYVRYTPEQVEALERLYHDCPKPSSMRRQQLIRECPILSNIE
PKQIKVWFQNRRCREKQRKEASRLQAVNRKLTAMNKLLMEENDRLQKQVSQLVYENSYFRQQT-NATNLATTDTSCESVV
TSG-----QHHLTPQRPPRDAS-PAGLLSIAEETLAEFLSKATGTAVEWVQMPGMKPGPDSIGIVAISHGCPGVAARACG
LVGLEPTRVAEILKDRPSWFRDCRAVDVLNALPTGNGGTIELLYMQLYAPTTLAPARDFWLLRYTSVLEDGSLVVCERSL
NNTQNGPSMPPTQHFVRAEMLPSGYLIR---------PCEGGGSIIHIVDHVDLEPWSVPEVLRPLYESPTLLAQKNTMA
ALRHLRQISQEVSQPNGSGWGRRPA-ALR-----ALSQRLSKGFNEAVNGFTDDGWSMLES--------------DGIDD
VTVLVNSSPGK-MMGLNISYANGFPSMSNGVLCAKASMLLQNVPPAILLRFLREHRSEW---------------------
---ADSGIDAYAAAAVKAGPCTLPVSRVGNF-GGQVILPLAHTIEHEEFMEVIKLENMGYR-------------------
----------------EDMLMPGDIFLLQLCS------------------------------------------------
--------------------------------------------------------------------------------
--------------------------------------------------------------------------------
------------------GVDENAVGTCAELIFAPIDASFSDDAPIIPSGFRI---------------------------
-IPLDSRMDAT-------SPN-RTLD--LTSALDVGPT-GNKASGDLSGNCGST--------------------------
-----------KSVMTIAFQFAFELHLQENV-ASMARQYVRSVIASVQRVALALSPSHFGSHAGLRPPPGTPEAHTLARW
VCQSYRIYLGVELLKSE-----GSESILKSLWHHTD---------------AVMCCSLK--ALPVFTFANQAGLDMLETT
LVALQDITLEKIFDDNGR---KTLCSEFP---------------------------------------------------
-------------QIMQQGFMC---------------------------------------LQGGICLSSMGRPVSYE--
--------------------------------------------------------RAVAWKVLNEEE----TAHCICFM
FINWSFV-------------------
>MeHDZ01
------MMMMEKCYDAEVMMAVTSTCKDGGSKIAMDNGKYVRYTPEQVEALERLYYECPKPSSMRRQQLIRECPILSNIE
PKQIKVWFQNRRCREKQRKEASRLQAVNRKLTAMNKLLMEENDRLQKQVSQLVYENSYFRQQTQNATDLATTDTSCESVV
ISG------QLHLTPQNQPRDASPAGLLSIAEETLAEFLSKATGTAVEWVQMPGMKPGPDSFGIVAISHGCPGVAARACG
LVGLEPTRVAEILKDRPSWFRDCRAVDVLNALSTGNGGTIELLYMQLYAPTTLAPARDFWLLRYTSVLEDGSLVVCERSL
SNTQNGPSVPPTQNFVRAEMLPSGYLIR---------PCEGGGSIIHIVDHMDLEPWSVPEVLRPLYESSTLLAQKTTMA
ALRHLRQISQEVSQPNVSGWGRRPA-ALR-----ALSQRLSKGFNEAVNGFTDEGWSMLES--------------DGIDD
VTVLVNSSPGK-ILGLNISYASGFPSMSNGVLCAKASMLLQNVPPAILLRFLREHRSEW---------------------
---ADSGIDAYAAAAVKAGPCTLPVPRVGNF-GGQVILPLAHTIEHEEFMEVIKLENMGYR-------------------
----------------EDMIMPGDIFLLQFCT------------------------------------------------
--------------------------------------------------------------------------------
--------------------------------------------------------------------------------
------------------GVDENAVGTCAELIFAPIDASFSDDAPIIPSGFRI---------------------------
-IPLDSRMDAS-------SPN-RTLD--LASALDVGPTGNKASGDVSGHCGSTK--------------------------
------------SVMTIAFQFAFELHLQENV-ASMARQYVRSVVASVQRVALALSPSRFGPQAGFRPPPGTPEALTLARW
ICQSYRCYLGMELLKSE-----GSESILKSLWHHSD---------------AIMCCSLK--ALPVFTFANQGGLDMLETT
LVALQDITLEKIFDDNGR---KTLCSEFP---------------------------------------------------
-------------QIMQQGFMC---------------------------------------LQGGICLSSMGRPVSYE--
--------------------------------------------------------RAVAWKVLNEEE----TAHCICFM
FINWTFV-------------------
>MeHDZ06
----------MMAVTSTCKDGGSKIA--------MDNGKYVRYTPEQVEALERLYYECPKPSSMRRQQLIRECPILSNIE
PKQIKVWFQNRRCREKQRKEASRLQAVNRKLTAMNKLLMEENDRLQKQVSQLVYENSYFRQQTQNATDLATTDTSCESVV
ISG-----QLHLTPQNQPRDAS-PAGLLSIAEETLAEFLSKATGTAVEWVQMPGMKPGPDSFGIVAISHGCPGVAARACG
LVGLEPTRVAEILKDRPSWFRDCRAVDVLNALSTGNGGTIELLYMQLYAPTTLAPARDFWLLRYTSVLEDGSLVVCERSL
SNTQNGPSVPPTQNFVRAEMLPSGYLIR---------PCEGGGSIIHIVDHMDLEPWSVPEVLRPLYESSTLLAQKTTMA
ALRHLRQISQEVSQPNVSGWGRRPA-ALR-----ALSQRLSKGFNEAVNGFTDEGWSMLES--------------DGIDD
VTVLVNSSPGK-ILGLNISYASGFPSMSNGVLCAKASMLLQNVPPAILLRFLREHRSEW---------------------
---ADSGIDAYAAAAVKAGPCTLPVPRVGNF-GGQVILPLAHTIEHEEFMEVIKLENMGYR-------------------
----------------EDMIMPGDIFLLQFCT------------------------------------------------
--------------------------------------------------------------------------------
--------------------------------------------------------------------------------
------------------GVDENAVGTCAELIFAPIDASFSDDAPIIPSGFRI---------------------------
-IPLDSRMDAS-------SPN-RTLD--LASALDVGPT-GNKASGDVSGHCGST--------------------------
-----------KSVMTIAFQFAFELHLQENV-ASMARQYVRSVVASVQRVALALSPSRFGPQAGFRPPPGTPEALTLARW
ICQSYRCYLGMELLKSE-----GSESILKSLWHHSD---------------AIMCCSLK--ALPVFTFANQGGLDMLETT
LVALQDITLEKIFDDNGR---KTLCSEFP---------------------------------------------------
-------------QIMQQGFMC---------------------------------------LQGGICLSSMGRPVSYE--
--------------------------------------------------------RAVAWKVLNEEE----TAHCICFM
FINWTFV-------------------
>AtCNA
----------------------MAMSCKDGKLGCLDNGKYVRYTPEQVEALERLYHDCPKPSSIRRQQLIRECPILSNIE
PKQIKVWFQNRRCREKQRKEASRLQAVNRKLTAMNKLLMEENDRLQKQVSQLVHENSYFRQHTPNPSLPAKDTSCESVVT
S-------GQHQLASQNPQRDASPAGLLSIAEETLAEFLSKATGTAVEWVQMPGMKPGPDSIGIIAISHGCTGVAARACG
LVGLEPTRVAEIVKDRPSWFRECRAVEVMNVLPTANGGTVELLYMQLYAPTTLAPPRDFWLLRYTSVLEDGSLVVCERSL
KSTQNGPSMPLVQNFVRAEMLSSGYLIR---------PCDGGGSIIHIVDHMDLEACSVPEVLRPLPKVLAQKTTMAALR
QLKQIAQEVTQTN-SSVNGWGRRPA-ALR-----ALSQRLSRGFNEAVNGFTDEGW-SVIG--------------DSMDD
VTITVNSSPDK-LMGLNLTFANGFAPVSNVVLCAKASMLLQNVPPAILLRFLREHRSEW---------------------
---ADNNIDAYLAAAVKVGPCS---ARVGGF-GGQVILPLAHTIEHEEFMEVIKLEGLGHSP------------------
----------------EDAIVPRDIFLLQLCS------------------------------------------------
--------------------------------------------------------------------------------
--------------------------------------------------------------------------------
------------------GMDENAVGTCAELIFAPIDASFADDAPLLPSGFRI---------------------------
-IPLDSAKEVS-------SPN-RTLD--LASALEI-GSAGTKASTDQSGNSTCA--------------------------
-----------RSVMTIAFEFGIESHMQEHV-ASMARQYVRGIISSVQRVALALSPSHISSQVGLRTPLGTPEAQTLARW
ICQSYRGYMGVELLKSNSD---GNESILKNLWHHTD---------------AIICCSMK--ALPVFTFANQAGLDMLETT
LVALQDISLEKIFDD-NGR--KTLCSEFP---------------------------------------------------
-------------QIMQQGFAC---------------------------------------LQGGICLSSMGRPVSYE--
--------------------------------------------------------RAVAWKVLNEEE----NAHCICFV
FINWSFV-------------------
>MeHDZ07
-------------MAMSCKDGKQPAN--------FDNGKYVRYTPEQVEALERLYHDCPKPSSIRRQQFIRECPILSNIE
PKQIKVWFQNRRCREKQRKEASRLQAVNRKLTAMNKLLMEENDRLQKQVSQLVYENGYFRQHTQNTT-LATKDTSCESVV
TSG-----QHHLTPQHPPRDAS-PAGLLSIAEETLTEFLSKATGTAVEWVQMPGMKPGPDSIGIIAISHGCTGVAARACG
LVGLEPTRVAEILKDRPSWFRDCRAVDVLNVLPTANGGTIELLYMQLYAPTTLAPARDFWLLRYTSVLEDGSLVICERSL
KNTQNGPSMPPVQHFVRAEMLPSGYLIR---------PCEGGGSIIHIVDHMDLEPWSVPEVLRPLYESSTVLAQKTTMA
ALRQLRQIAQEVSQSSVTNWGRRPA-ALR-----ALSQRLSRGFNEALNGFTDEGWSMMGN--------------DGMDD
VTILVNSSPEK-LMGLNLPFTNGFPAVSNAVLCAKASMLLQNVPPAILLRFLREHRSEW---------------------
---ADNNIDAYSAAAIKVGPSGLPGSRVGSF-GGQVILPLAHTIEHEEFLEVIKLEGVSHSP------------------
----------------EDPMMPRDMFLLQLCS------------------------------------------------
--------------------------------------------------------------------------------
--------------------------------------------------------------------------------
------------------GMDENAIGTCAELIFAPIDASFADDAPLLPSGFRI---------------------------
-IPLDSGKEAS-------SPN-RTLD--LASALEIGPAGNKSSTDYSANSGCVR--------------------------
------------SVMTIAFEFAFESHMQDHV-ASMARQYVRSIISSVQRVALALSPSHLGSHAGLRSPLGTPEAQTLARW
ICQSYRCYLGVELLKSSSE---GSETILKTLWHHSD---------------AIMCCSLK--ALPVFTFANQAGLDMLETT
LVALQDVTLEKIFDDHGR---KTLCSEFP---------------------------------------------------
-------------QIMQQGFAC---------------------------------------LQGGICLSSMGRPVSYE--
--------------------------------------------------------RAVAWKVLNEEE----TAHCVCFM
FINWSFV-------------------
>MeHDZ09
-------------MAMSCKDGKQPAN--------LDNGKYVRYTPEQVEALERFYHECPKPSSIRRQQFIRECPILSNIE
PKQIKVWFQNRRCREKQRKESSRLQAVNRKLTAMNKLLMEENDRLQKQVSQLVYENGYFRQHTQNTT-LATKDTSCESVV
TSG-----QHHLTPQHPPRDAS-PAGLLSIAEETLTEFLSKATGTAVEWVQMPGMKPGPDSIGIIAISHGCTGVAARACG
LVGLEPTRVAEILKDRPSWFRDCRAMDVLNVLPTANGGTIELLYMQLYAPTTLAPARDFWLLRYTSVLEDGSLVICERSL
KNTQNGPSMPSVQHFVRAEMLPSGYLIR---------PCEGGGSIIHIVDHMDLEPWSVPEVLRPLYESSTVLAQKTTMA
ALRQLRQIAQEVSQSNLTNWGRRPA-ALR-----ALSQRLSRGFNEALNGFTDEGWSVMGN--------------DGMDD
VTILVNSSPEK-LMGLNLSFSNGFSAVSNAVLCAKASMLLQNVPPAILLRFLREHRSEW---------------------
---ADNNIDAYSAAAIKVGPCSLLGSRVGSY-GGQVILPLAHTIEHEEFLEVIKLEGMGHSP------------------
----------------EDAIMPRDMFLLQLCS------------------------------------------------
--------------------------------------------------------------------------------
--------------------------------------------------------------------------------
------------------GMDENAIGTCAELIFAPIDASFADDAPLLPSGFRI---------------------------
-IPLDSAKEAS-------SPN-RTLD--LASALETGPAGNKSSTDYSANSGCMR--------------------------
------------SVMTIAFEFAFESHMQEHV-ASMARQYVRSIISSVQRVALALSPSHLGSHAGLRSPLGTPEAQTLARW
ICQSYRCYLGVELLKSSSE---GSETILKTLWHHSD---------------AIMCCSLK--ALPVFTFANQAGLDMLETT
LVALQDITLEKIFDDHGR---KTLCSEFP---------------------------------------------------
-------------QIMQQGFAC---------------------------------------LQGGICLSSMGRPVSYE--
--------------------------------------------------------RAVAWKVLNEEE----TPHCICFM
FINWSFV-------------------
>OsHox10
------------MAAAVAMRGSSSDGGGYDKVSGMDSGKYVRYTPEQVEALERVYADCPKPTSSRRQQLLRECPILANIE
PKQIKVWFQNRRCRDKQRKESSRLQAVNRKLTAMNKLLMEENERLQKQVSQLVHENAHMRQQLQNTPLANDTSCESNVT-
------------TPQNPLRDASNPSGLLSIAEETLTEFLSKATGTAIDWVQMPGMKPGPDSVGIVAISHGCRGVAARACG
LVNLEPTKVVEILKDRPSWFRDCRNLEVFTMIPAGNGGTVELVYTQLYAPTTLVPARDFWTLRYTTTMEDGSLVVCERSL
SGSGGGPSAASAQQYVRAEMLPSGYLVR---------PCEGGGSIVHIVDHLDLEAWSVPEVLRPL---SRVVAQKMTTA
ALRHIRQIAQETSGEVVYALGRQPA-VLR-----TFSQRLSRGFNDAISGFNDDGWSIMGG--------------DGVED
VVIACNSTKKI----RSNSNAGIAFGAPGGIICAKASMLLQSVPPAVLVRFLREHRSEW---------------------
---ADYNIDAYLASTLKTSACSLTGLRPMRFSGSQIIIPLAHTVENEEILEVVRLEGQPLTH------------------
----------------DEALLSRDIHLLQLCT------------------------------------------------
--------------------------------------------------------------------------------
--------------------------------------------------------------------------------
------------------GIDEKSVGSSFQLVFAPID-DFPDETPLISSGFRV---------------------------
-IPLDMKTDGA-------SSG-RTLD--LASSLEVGSATAQASGDASADDCNLR--------------------------
------------SVLTIAFQFPYELHLQDSV-AAMARQYVRSIVSAVQRVSMAISPSQTGLNAGQRIISGFPEAATLARW
VCQSYHYHLGVELLSQSDG---DAEQLLKMLWHYQD---------------AILCCSFK--EKPVFTFANKAGLDMLETS
LVALQDLTLDRIFDEPGK---EALFSNIP---------------------------------------------------
-------------KLMEQGHVY---------------------------------------LPSGVCMSGMGRHVSFD--
--------------------------------------------------------QAVAWKVLAEDS----NVHCLAFC
FVNWSFV-------------------
>OsHox9
----------MAAAVAMPSGSGSDGGGGGFDKAGMDSGKYVRYTPEQVEALERVYAECPKPSSSRRQQLLRDCPILANIE
PKQIKVWFQNRRCRDKQRKEASRLQAVNRKLTAMNKLLMEENERLQKQVSQLVHENAYMKQQLQNPSLGNDTSCESNVTT
L-------------QNPLRDASNPSGLLTIAEETLTEFLSKATGTAVDWVPMPGMKPGPDSFGIVAVSHGCRGVAARACG
LVNLEPTKIVEILKDRPSWFRDCRSLEVFTMFPAGNGGTIELVYMQMYAPTTLVPARDFWTLRYTTTMEDGSLVVCERSL
SGSGGGPSTASAQQFVRAEMLTSGYLVR---------PCEGGGSIVHIVDHLDLEAWSVPEVLRPL---SRVVAQKMTTA
ALRHIRQIAQETSGEVVYALGRQPA-VLR-----TFSQRLSRGFNDAISGFNDDGWSVMGG--------------DGIED
VIIACNARKVR-----NTSTSANAFVTPGGVICAKASMLLQSVPPAVLVRFLREHRSEW---------------------
---ADYNFDAYSASSLKTSSCSLPGLRPMRFSGSQIIMPLAHTVENEEILEVVRLEGQALTH------------------
----------------DDGLMSRDIHLLQLCT------------------------------------------------
--------------------------------------------------------------------------------
--------------------------------------------------------------------------------
------------------GIDEKSMGSCFQLVSAPIDELFPDDAQLISSGFRV---------------------------
-IPLNMKTDGT--------PAGRTLD--LASSLEVGSTAQPTGDASMDDCNLRS--------------------------
-------------VLTIAFQFPYEMHLQDSV-ATMARQYVRSIVSSVQRVSMAISPSRSGLNAGQKIISGFPEAPTLARW
ICQSYQFHLGVELLRQADD---AGEALLKMLWDYED---------------AILCCSFK--EKPVFTFANEMGLNMLETS
LVALQDLSLDKIFDEAGR---KALYNEIP---------------------------------------------------
-------------KLMEQGYVY---------------------------------------LPGGVCLSGMGRHVSFE--
--------------------------------------------------------QAVAWKVLGEDN----NVHCLAFC
FVNWSFV-------------------
>AtREV
--------------MEMAVANHRERSSDSMNRHLDSSGKYVRYTAEQVEALERVYAECPKPSSLRRQQLIRECSILANIE
PKQIKVWFQNRRCRDKQRKEASRLQSVNRKLSAMNKLLMEENDRLQKQVSQLVCENGYMKQQLTTVVNDPSCESVVT---
------------TPQHSLRDANSPAGLLSIAEETLAEFLSKATGTAVDWVQMPGMKPGPDSVGIFAISQRCNGVAARACG
LVSLEPMKIAEILKDRPSWFRDCRSLEVFTMFPAGNGGTIELVYMQTYAPTTLAPARDFWTLRYTTSLDNGSFVVCERSL
SGSGAGPNAASASQFVRAEMLSSGYLIR---------PCDGGGSIIHIVDHLNLEAWSVPDVLRPL---SKVVAQKMTIS
ALRYIRQLAQESNGEVVYGLGRQPA-VLR-----TFSQRLSRGFNDAVNGFGDDGWSTMHC--------------DGAED
IIVAINSTKHL-------NNISNSLSFLGGVLCAKASMLLQNVPPAVLIRFLREHRSEW---------------------
---ADFNVDAYSAATLKAGSFAYPGMRPTRFTGSQIIMPLGHTIEHEEMLEVVRLEGHSLAQ------------------
----------------EDAFMSRDVHLLQICT------------------------------------------------
--------------------------------------------------------------------------------
--------------------------------------------------------------------------------
------------------GIDENAVGACSELIFAPINEMFPDDAPLVPSGFRV---------------------------
-IPVDAKTGDV---QDLLTANHRTLD--LTSSLEVGPSPENASGNSFSSSSSRC--------------------------
-------------ILTIAFQFPFENNLQENV-AGMACQYVRSVISSVQRVAMAISPSGISPSLGSKLSPGSPEAVTLAQW
ISQSYSHHLGSELLTIDSL--GSDDSVLKLLWDHQD---------------AILCCSLK--PQPVFMFANQAGLDMLETT
LVALQDITLEKIFDESGR---KAICSDFA---------------------------------------------------
-------------KLMQQGFAC---------------------------------------LPSGICVSTMGRHVSYE--
--------------------------------------------------------QAVAWKVFAASEENNNNLHCLAFS
FVNWSFV-------------------
>MeHDZ04
--------------MAMAVAQHRESSSGSINKHLTDNGKYVRYTAEQVEALERVYAECPKPSSLRRQQLIRECPILSNIE
PKQIKVWFQNRRCREKQRKEASRLQTVNRKLTAMNKLLMEENDRLQKQVSQLVCENGYMRQQLHTASAGTDASCDSVVT-
------------TPQHSLRDASNPAGLLSIAEETLAEFLSKATGTAVDWVQMPGMKPGPDSVGIFAISQSCSGVAARACG
LVSLEPTKIAEILKDRPSWFRDCRSLEVFTMFPAGNGGTIELVYSQIYAPTTLAPARDFWTLRYTTSLENGSLVVCERSL
SGSGAGPNAAAASQFVRAEMLPSGYLIR---------PCEGGGSIIHIVDHLNLEPWSVPEVLRPLYESSKVVAQKTTIA
ALRYIRQIAQETSGEVVYGLGRQPA-VLR-----TFSQRLSRGFNDAINGFNDDGWSLMSC--------------DGAED
VIIAVNSTKNL----SSTSNPANSLSFLGGVLCAKASMLLQNVPPAVLVRFLREHRSEW---------------------
---ADFNVDAYSAASLKAGSYAFPGMRPARFTGSQIIMPLGHTIEHEELLEVIRLEGHSLVQ------------------
----------------EDAFVSRDIHLLQICS------------------------------------------------
--------------------------------------------------------------------------------
--------------------------------------------------------------------------------
------------------GIDENAVGACSELVFAPIDEMFPDDAPLLPSGFRV---------------------------
-IPLDSKTKDA---PDAVNAS-RTLD--LTSSLEVGPATNHVAGDASSSHSTRS--------------------------
-------------VLTIAFQFPFESNLQDNV-STMARQYVRSVISAVQRVAMAISPSELSPAVGPKLSPGSPEALTLAHW
ICQSYSYYLGAELLRSDSL---GGDSVLKHLWHHQD---------------AILCCSLK--SLPVFIFANQAGLDMLETT
LVALQDITLDKIFDESGR---KALCADFA---------------------------------------------------
-------------KLMQQGFAH---------------------------------------LPGGICMSTMGRHVSYE--
--------------------------------------------------------QAVAWKVLAADE---NSVHCLAFS
FVNWSFV-------------------
>MeHDZ05
-------MAMALA----QHRDSSNGSINKHL---TDSGKYVRYTAEQVDALERVYAECPKPSSLRRQQLIRECPILSNIE
PKQIKVWFQNRRCREKQRNESSRLQTVNRKLTAMNKLLMEENDRLQKQVSQLVCENGYMRQQLNTAS-A--TDASCDSVV
T-----------TPQHSLRDANNPAGLLSIAEETLAEFLSKATGTAVDWVQMPGMKPGPDSVGIFAISQSCSGVAARACG
LVSLEPTKIAEILKDRPSWFRDCRSLEVFTMFPAGNGGTIELVYSQIYAPMTLAPARDFWTLRYTTSLENGSLVVCERSL
SGSGTGPNAAAASQFVRAEMLPSGYLIR---------PCEGGGSIIHIVDHLNLEAWSVPEVLRPLYESSKVVAQKMTIA
ALRYIRQIAQETSGEVVYGLGRQPA-VLR-----TFSQKLSRGFNDAVNGFNDDGWSLMSC--------------DGAED
VIIAVNSTKNL-SSTSNTSNS---LSFLGGILCAKASMLLQNVPPAVLVRFLREHRSEW---------------------
---ADFNVDAYSAVSLKAGSYVFPGMRATRFTGSQIIMPLGHTIEHEELLEVVRLEGHSLAQ------------------
----------------EDAFISRDIHLLQICS------------------------------------------------
--------------------------------------------------------------------------------
--------------------------------------------------------------------------------
------------------GIDENAVGACAELVFAPIDEMFPDDAPLLPSGFRV---------------------------
-IPLDSKTKDA---QTAVNTS-RTLD--LTTSLEVGPATNHATEDASSSHSTRS--------------------------
-------------VLTIAFQFPFESNLQDNV-ANMARQYVRSVISSVQRVAMAISPSGLSPSVGPKLSPSSPEALTLAHW
ICQSYSYYLGAELLRSDSL---GGDSVLKHLWHHQD---------------AILCCSLK--SLPVFIFANQAGMDMLETT
LVALQDITLDKIFDESGR---KALCADFA---------------------------------------------------
-------------KLMQQGFAY---------------------------------------LPGGICMSTMGRHVSYE--
--------------------------------------------------------QAVAWKVLAADE---STVHCLAFS
FVNWSFV-------------------
>Os12g41860
----------MAAAAVGGRGERLSSSSPTAAAPQVDAGKYVRYTPEQVEALERVYTECPKPSSLRRQQLIRECPILSNIE
PKQIKVWFQNRRCREKQRKEASRLQTVNRKLNAMNKLLMEENDRLQKQVSRLVYENGYMRTQLHNPSAATTDTSCESVVT
SG--QHHQQQNPAVLHPQRDANNPAGLLAIAEETLAEFMSKATGTAVEWVQMVGMKPGPDSIGIIAVSHNCSGVAARACG
LVSLEPTKVAEILKDRPSWYRDCRCVDIIHVIPTGNGGTIELIYMQTYAPTTLAAPRDFWTLRYTSGLEDGSLVICERSL
TQSTGGPSGPNTPNFIRAEVLPSGYLIR---------PCEGGGSMIYIVDHVDLDAWSVPEVLRPL---PKILAQKMTIA
ALRHIRQIAHESSGEIPYGAGRQPA-VFR-----TFSQRLSRGFNDAVSGFPDDGWSLLSS--------------DGSED
ITISVNSSPNK-LVGSHVSPNPLFSTVGGGILCAKASMLLQNVPPALLVRFLREHRSEW---------------------
---ADPGVDAYSAASLRASPYAVPGLRTSGFMGSQVILPLAHTLEHEEFLEVIRLEGHGFSH------------------
----------------DEVLLSRDMYLLQLCS------------------------------------------------
--------------------------------------------------------------------------------
--------------------------------------------------------------------------------
------------------GVDENATSASAQLVFAPIDESFADDAPLLPSGFRV---------------------------
-IPLDTKMDGP-------SAT-RTLD--LASALEVGPGGASRASVEASGTCNRS--------------------------
-------------VLTIAFQFSYENHLRESV-AAMARSYVRAVMASVQRVAVAIAPSRLGPQIGMKHPPASPEALTLASW
IGRSYRAHTGADIRWSDTE---DADSPLALLWKHSD---------------AILCCSLK--PAPMFTFANNAGLDILETT
LVNLQDISLEMILDDEGR---KALCSEFP---------------------------------------------------
-------------KIMQQGFTY---------------------------------------LPGGVCKSSMGRQASYE--
--------------------------------------------------------QAVAWKVLSDDD----APHCLAFM
LVNWTFM-------------------
>Os03g43930
MAAAMVAAVHGVG----RQDRSSPGGGGAPQ---VDTGKYVRYTPEQVEALERVYGECPKPSSLRRQQLIRECPILSNIE
PKQIKVWFQNRRCREKQRKEASRLQTVNRKLTAMNKLLMEENDRLQKQVSRLVYENGYMRQQLHNPS-VATTDTSCESVV
TSG-QHHQQQNPAATRPQRDANNPAGLLAIAEETLAEFLSKATGTAVDWVQMVGMKPGPDSIGIIAVSHNCSGVAARACG
LVSLEPTKVAEILKDRPSWYRDCRCVDVLHVIPTGNGGTIELIYMQTYAPTTLAAPRDFWILRYTSGLEDGSLVICERSL
TQSTGGPSGPNTPNFVRAEVLPSGYLIR---------PCEGGGSMIHIVDHVDLDAWSVPEVLRPL---PKILAQKMTIA
ALRHIRQIAHESSGEMPYGGGRQPA-VLR-----TFSQRLSRGFNDAVNGFPDDGWSLMSS--------------DGAED
VTIAFNSSPNK-LVGSHVNSSQLFSAIGGGILCAKASMLLQNVPPALLVRFLREHRSEW---------------------
---ADPGVDAYSAAALRASPYAVPGLRAGGFMGSQVILPLAHTLEHEEFLEVIRLEGHSLCH------------------
----------------DEVVLSRDMYLLQLCS------------------------------------------------
--------------------------------------------------------------------------------
--------------------------------------------------------------------------------
------------------GVDENAAGACAQLVFAPIDESFADDAPLLPSGFRV---------------------------
-IPLDGKTDAP-------SAT-RTLD--LASTLEVGSGGTTRASSDTSSTCNTR--------------------------
------------SVLTIAFQFSYENHLRESV-AAMARQYVRTVVASVQRVAMAIAPSRLGGQIETKNPPGSPEAHTLARW
IGRSYRFHTGADLLRTDSQ---STDSSLKAMWQHSD---------------SIMCCSLK--AAPVFTFANQAGLDMLETT
LIALQDISLEKILDDDGR---KALCTEFP---------------------------------------------------
-------------KIMQQGFAY---------------------------------------LPGGVCVSSMGRPVSYE--
--------------------------------------------------------QAVAWKVLSDDD----TPHCLAFM
FVNWSFV-------------------
>MeHDZ02
--------------------MALSMHNKEGSNKQMDTSKYVRYTPEQVEALERVYTECPKPSSLRRQQLIRECPILSNIE
PKQIKVWFQNRRCREKQRKEASRLQTVNRKLTAMNKLLMEENDRLQKQVTQLVYENGYMRQQLQNAS-ATTTDNSCESVV
VSGQQQQQQQNPTPQRPQRDANNPAGLLAIAEETLAEFLSKATGTAVDWVQMIGMKPGPDSIGIVAVSRNCSGVAARACG
LVSLEPMKVAEILKDRPSWFRDCRCLDVLSVIPTGNGGTIELIYMQTYAPTTLAAARDYWTLRYTTTLEDGSLVICERSL
TTATGGPTGPPASSFVRAEMLPSGYLIR---------PCEGGGSIIHIVDHVDLDAWSVPEVLRPLYESSKILAQKMTMA
ALRHIRQIAQESSGEIQYGGGRQPA-VLR-----TFSQRLCRGFNDAVNGFADDGWSLLGG--------------DGVED
VTIAINSSPNK--FLGSQYNASMFPTFGGGVLCAKASMLLQNVPPALLVRFLREHRSEW---------------------
---ADYGVDTYSAACLKASPYAVPCARPGGFPSSQVILPLAHTVEHEEFLEVVRLEGHAFSP------------------
----------------EDVALARDMYLLQLCS------------------------------------------------
--------------------------------------------------------------------------------
--------------------------------------------------------------------------------
------------------GVDENAIGACAQLVFAPIDESFADDAPLLPSGFRV---------------------------
-IPLDVKTDGP-------AAT-RTLD--LASTLEVGGGGARPSSEVDTNNCNLR--------------------------
------------SVLTIAFQFTFENHLRDNV-AAMARQYVRSVVGSVQRVAMAISPSWVGSHVGPKSLPGSPEALTLARW
ICRSYRIHTGGDLFQVDSQ---AGDSLLKQLWHHSD---------------AIMCCSLKTNASPVFTFANQAGLDLLETT
LVALQDIMLDKILDEAGR---KTLCSEFS---------------------------------------------------
-------------KIMQQGFAY---------------------------------------LPSGICVSSMGRPVSYE--
--------------------------------------------------------QAIAWKVLNDDD----SNHCLAFM
FMNWSFV-------------------
>MeHDZ03
----------------MAFSMH----NKEGNNKQMDTSKYVRYTPEQVEALERVYTECPKPSSLRRQQLIRECPILSNIE
PKQIKVWFQNRRCREKQRKESSRLQTVNRKLTAMNKLLMEENDRLQKQVSQLVYDNGYMRQQLQNAS-ATTTDNSCESVV
MSG-QQQQQHNPTPQHPQRDANNPAGLLAIAEETLAEFLSKATGTAVDWVQMIGMKPGPDSIGIIAVSRNCSGVAARACG
LVSLEPTKVAEILKDRPSWFRDCRCLDILSIIPTGNGGTIELIYMQTYAPTTLAAARDFWTLRYTTTLEDGSLVICERSL
TAITGGPTGPPALSFVRAEMLPSGYLIR---------PCEGGGSIIHIVDHVDLDAWSVPEVLRPLYESSKILAQKMTMA
ALRYIRQIAQETSGEIQYGGGRQPA-VLR-----TFSQRLCRGFNDAVNGFADDGWSLLGG--------------DGMED
VTIAINSSPNK--FLGTQYNASIFPTFGGGVLCAKASMLLQNVPPAVLVRFLREHRSEW---------------------
---ADYGVDTYSAHCLKASPYAIPCARPGGFPSSQVILPLAHTVEHEEFLEVVRLEGHAFSP------------------
----------------EDVALAQDMYLLQLCS------------------------------------------------
--------------------------------------------------------------------------------
--------------------------------------------------------------------------------
------------------GVDETAIGACAQLVFAPIDESFADDAPLLPSGFRV---------------------------
-IPLDPKADGP-------AAT-RTLD--LASTLEVGAGGARPSSEADTSSYNLR--------------------------
------------SVLTIAFQFTFENHLRDNV-AAMARQYVRSVVGSVQRVAMAISPSRLSSHIAPKTLPGSPEALTLARW
VYRSYRIHTGGDLFRVDSQ---VGDALLKQIWHHSD---------------AIMCCSLKTNASPVFTFANQAGLDMLETT
LVALQDIMLEKILEEAGR---KLLYSEFS---------------------------------------------------
-------------KIMQQGFAY---------------------------------------LPAGICVSSMGRPVSYE--
--------------------------------------------------------QAIAWKVLNDDD----SNHCLAFM
FVNWSFV-------------------
>AtPHB
--------------MMMVHSMSRDMMNRESPDKGLDSGKYVRYTPEQVEALERVYTECPKPSSLRRQQLIRECPILSNIE
PKQIKVWFQNRRCREKQRKEAARLQTVNRKLNAMNKLLMEENDRLQKQVSNLVYENGHMKHQLHTAS-GTTTDNSCESVV
VSG-QQHQQQNPNPQHQQRDANNPAGLLSIAEEALAEFLSKATGTAVDWVQMIGMKPGPDSIGIVAISRNCSGIAARACG
LVSLEPMKVAEILKDRPSWLRDCRSVDTLSVIPAGNGGTIELIYTQMYAPTTLAAARDFWTLRYSTCLEDGSYVVCERSL
TSATGGPTGPPSSNFVRAEMKPSGFLIR---------PCDGGGSILHIVDHVDLDAWSVPEVMRPL---SKILAQKMTVA
ALRHVRQIAQETSGEVQYGGGRQPA-VLR-----TFSQRLCRGFNDAVNGFVDDGWSPMGS--------------DGAED
VTVMINLSPGK--FGGSQYGNSFLPSFGSGVLCAKASMLLQNVPPAVLVRFLREHRSEW---------------------
---ADYGVDAYAAASLRASPFAVPCARAGGFPSNQVILPLAQTVEHEESLEVVRLEGHAYSP------------------
----------------EDMGLARDMYLLQLCS------------------------------------------------
--------------------------------------------------------------------------------
--------------------------------------------------------------------------------
------------------GVDENVVGGCAQLVFAPIDESFADDAPLLPSGFRI---------------------------
-IPLEQKSTPN------GASANRTLD--LASALEGSTRQAGEADPNGCNFRSVL--------------------------
---------------TIAFQFTFDNHSRDSV-ASMARQYVRSIVGSIQRVALAIAPRP-GSNISPISVPTSPEALTLVRW
ISRSYSLHTGADLFGSDSQ--TSGDTLLHQLWNHSD---------------AILCCSLKTNASPVFTFANQTGLDMLETT
LVALQDIMLDKTLDEPGR---KALCSEFP---------------------------------------------------
-------------KIMQQGYAH---------------------------------------LPAGVCASSMGRMVSYE--
--------------------------------------------------------QATVWKVLEDDE----SNHCLAFM
FVNWSFV-------------------
>AtPHV
--------------MMAHHSMD----DRDSPDKGFDSGKYVRYTPEQVEALERVYAECPKPSSLRRQQLIRECPILCNIE
PRQIKVWFQNRRCREKQRKESARLQTVNRKLSAMNKLLMEENDRLQKQVSNLVYENGFMKHRIHTAS-GTTTDNSCESVV
VSG-QQRQQQNPTHQHPQRDVNNPANLLSIAEETLAEFLCKATGTAVDWVQMIGMKPGPDSIGIVAVSRNCSGIAARACG
LVSLEPMKVAEILKDRPSWFRDCRCVETLNVIPTGNGGTIELVNTQIYAPTTLAAARDFWTLRYSTSLEDGSYVVCERSL
TSATGGPNGPLSSSFVRAKMLSSGFLIR---------PCDGGGSIIHIVDHVDLDVSSVPEVLRPL---SKILAQKMTVA
ALRHVRQIAQETSGEVQYSGGRQPA-VLR-----TFSQRLCRGFNDAVNGFVDDGWSPMSS--------------DGGED
ITIMINSSSAK--FAGSQYGSSFLPSFGSGVLCAKASMLLQNVPPLVLIRFLREHRAEW---------------------
---ADYGVDAYSAASLRATPYAVPCVRTGGFPSNQVILPLAQTLEHEEFLEVVRLGGHAYSP------------------
----------------EDMGLSRDMYLLQLCS------------------------------------------------
--------------------------------------------------------------------------------
--------------------------------------------------------------------------------
------------------GVDENVVGGCAQLVFAPIDESFADDAPLLPSGFRV---------------------------
-IPLDQKTNPN---DHQSASRTRDLASSLDGSTKTDSETNSRLVLTIAFQFTFD--------------------------
-------------------------NHSRDNVATMARQYVRNVVGSIQRVALAITPRPGSMQL-----PTSPEALTLVRW
ITRSYSIHTGADLFGADSQSC-GGDTLLKQLWDHSD---------------AILCCSLKTNASPVFTFANQAGLDMLETT
LVALQDIMLDKTLDDSGR---RALCSEFA---------------------------------------------------
-------------KIMQQGYAN---------------------------------------LPAGICVSSMGRPVSYE--
--------------------------------------------------------QATVWKVVDDNE----SNHCLAFT
LVSWSFV-------------------
>AtHB54
-----------------------------------------MENSDTDSEVFFWFQNQNQNHSHKFPS------------
--------------------------------------------------------------------------------
--------------------------------------------------------------------------------
-------------------------------------------------------------------------SCFPPSS
HSAFYGSSSMINTET----------------------------------ATMDEED------------------------
--------------VCESYMMREIT-KKR-----KLTPIQLRLLEES---F-EEEK-RLEP--------------DRKLW
LAEKLGLQPSQ------------------------------------VAVWFQNRRARY---------------------
---KTKQLEH-------------------------------DCDSLKASYAKLKTDWDILFV------------------
----------------QNQTLKSKV--QFLNR------------------------------------------------
--------------------------------------------------------------------------------
--------------------------------------------------------------------------------
-----------LTSHYFQESVQNFDDTFKQVDLLKEKLKMQENLETQSIERKRLGEEGSSVKSDNTQYSEEEGLENQYSF
PELAVLGFYYD---PTLTASNLRQEP--LKVTCADQMTQIQISDVTEPASSAHK--------------------------
-------------------KIEVTQRSSSMSRKRDKPYTNRHTPARISKRRRPWAPSSSEHDEIIDKPITKPPPPPALVV
MGLPANCSVLELKSRFEIYGSISRIRIHKDGIGSVS---------------YRTAESAEAAIAGSHEPSFGISIDSKKLE
VVWATDPLVKWKEGVTAGEGKERTSSFSS---------------------------------------------------
------KLLRPVMPLRKHGRSS--------------------------------------RLASAIVNPRSDNTKGISGD
GGISS---------------------------------------------------PATTSEVKQRNIVTYDDIV-----
--------------------------
>AtHB51
---------------------------------------MEWSTTSNVENVRVAFMPPPWPESSSFNSLHS---------
--------------------------------------------------------------------------------
--------------------------------------------------------------------------------
-------------------------------------------------------------------------FNFDPYA
AGNSYTPGDTQTGPVISVP------------------------------ESEKIMN------------------------
--------------AYRFPNNNNEMIKKK-----RLTSGQLASLERS---F-QEEI-KLDS--------------DRKVK
LSRELGLQPRQ------------------------------------IAVWFQNRRARW---------------------
---KAKQLEQ--------------------------------------LYDSLRQEYDVVSR------------------
----------------EKQMLHDEV--KKLRA------------------------------------------------
--------------------------------------------------------------------------------
--------------------------------------------------------------------------------
--------------------------------------------------------------------------------
-LLRDQGLIK------------KQIS---AGTIKVSGEEDTVEISSVVVAHPRT--------------------------
-----------------------------------ENMNANQITGGNQVYGQYNNPMLVA--------------------
--------------------------------------------------------------------------------
---------------------SSGWPSYP---------------------------------------------------
--------------------------------------------------------------------------------
--------------------------------------------------------------------------------
--------------------------
>AtHB22
---------------------------------------MEYWSSSFIDGASSSSFISP---------------------
--------------------------------------------------------------------------------
--------------------------------------------------------------------------------
-------------------------------------------------------------------------FYNFDHF
SESGYGEESN---------------------------------------SFNGQEK------------------------
--------------------------KKK-----KMTSEQLKFLERS---F-QEEI-KLNP--------------DRKMK
LSKELGLQPRQ------------------------------------IAVWFQNRKARW---------------------
---KNKQLEH-----------------------------------------LLRQEFDIVSR------------------
----------------EKELLQEEVITPVINT------------------------------------------------
--------------------------------------------------------------------------------
--------------------------------------------------------------------------------
--------------------------------------------------------------------------------
NLINKLSSYNP---------------------------------------------------------------------
---------------------------------------LSYFHFVSTANTTEINDKRG---------------------
--------------------------------------------------------------------------------
--------------------------------------------------------------------------------
--------------------------------------------------------------------------------
--------------------------------------------------------------------------------
--------------------------
>MeHDZ51
---------------------------------MEWHGNLRTFVPRPENPFNFLYDSSCYDQYNQG--------------
--------------------------------------------------------------------------------
--------------------------------------------------------------------------------
-------------------------------------------------------------------------MDVKPPV
MSETAQVIVPVMEKLRY--------------------------------GSHE---------------------------
--------------------------KKK-----RLTNDQLESLERS---F-QEEI-KLDP--------------DRKMK
LSRELGLQPRQ------------------------------------IAVWFQNRRARW---------------------
---KAKQLER--------------------------------------LYDTLKQEFDAVSV------------------
----------------EKQKLQEEV--MKLKG------------------------------------------------
--------------------------------------------------------------------------------
--------------------------------------------------------------------------------
--------------------------------------------------------------------------------
-ILREQATKKQ---V-------LSTG--YTEISGEETLQSTWVGIRSSGGKPRG--------------------------
---------------------------------------THQQEIAECNYLLNVDEYNPGISSY----------------
--------------------------------------------------------------------------------
---------------------WAVLPSYP---------------------------------------------------
--------------------------------------------------------------------------------
--------------------------------------------------------------------------------
--------------------------
>MeHDZ54
---------------------------------MDWHSNLRTFVSRPDNSFNFLYDYRYDQFNNQ---------------
--------------------------------------------------------------------------------
--------------------------------------------------------------------------------
-------------------------------------------------------------------------GIDVKQH
PAMAETPQVMVPAAMDK--------------------------------LSFGIHD------------------------
--------------------------KKK-----RLTSDQLDSLERS---F-QEEI-KLDP--------------DRKMK
LSRELGLQPRQ------------------------------------IAVWFQNRRARW---------------------
---KAKQLER--------------------------------------LYDALKQEFDVVSV------------------
----------------EKQKLQEEV--MKLKA------------------------------------------------
--------------------------------------------------------------------------------
--------------------------------------------------------------------------------
--------------------------------------------------------------------------------
-ILREQATRKQ---V-------------STGYTEISGEETVESTPVAIRSSNGK--------------------------
----------------------------------------LAECNYVDEYNPVTSPYWAVLPSYP---------------
--------------------------------------------------------------------------------
--------------------------------------------------------------------------------
--------------------------------------------------------------------------------
--------------------------------------------------------------------------------
--------------------------
>Os09g21180
---------------------------------------MAASSEVSIDPDQWFYIYSLERVAYVCE-------------
--------------------------------------------------------------------------------
--------------------------------------------------------------------------------
-------------------------------------------------------------------------RVGSPVM
EEAELRRRRRKRPFLTTTH------------------------------DELELQM------------------------
-----EDLVDELYGVDEQGSSSAAA-RKR-----RLTAEQVRALERS---F-EEEKRKLEP--------------ERKSE
LARRLGIAPRQ------------------------------------VAVWFQNRRARW---------------------
---KTKQLEL-------------------------------DFDRLRAAHDELLAGRTALAA------------------
----------------DNESLRSQV--ILLTE------------------------------------------------
--------------------------------------------------------------------------------
--------------------------------------------------------------------------------
--------------------------------------------------------------------------------
KLQANGKSPSP-------SPAPAEQT--AVPAAPESAKSFQLEEGRRLYDAAGS--------------------------
--------------------------------TTTTNGGGGGVAMPAARVAAARAASNDSPESYFAGARSPPSSSEDDCG
GAGSDDDY-----------------------------------------------------------PSSSVLLPVDATL
VGDAFEHAVAATVAADEEAPLNSWEWFWN---------------------------------------------------
--------------------------------------------------------------------------------
--------------------------------------------------------------------------------
--------------------------
>MeHDZ30
-----------------------------------MESGRLFFNPSGCSGNMLFLGNLDP--------------------
--------------------------------------------------------------------------------
--------------------------------------------------------------------------------
-------------------------------------------------------------------------VFRGPRS
SMLNLEDTSRKRPFFMS--------------------------------SPEDLFD------------------------
---------------EEYYEEQLPE-KKR-----RLTQEQVDLLEKS---F-EAEN-KLEP--------------DRKTQ
LAKKLGLQPRQ------------------------------------VAVWFQNRRARW---------------------
---KTKQLER-------------------------------DYDLLKASYDSLLSDYDAAVK------------------
----------------QNERLKSEV--VSLTE------------------------------------------------
--------------------------------------------------------------------------------
--------------------------------------------------------------------------------
--------------------------------------------------------------------------------
--KLEAKDMTG-------EPQQKSDS--LTADIASGFSPQMGVKAEDHLSSGST--------------------------
--------------------------------RSAVVDEGSPQLLDSEDSFFENNNCGECIIGGPVDFLQSEEDDG----
--------------------------------------------------------------------GSDDGRSYFSDV
FVTAGEQQEDEQ---------PLEWWVWS---------------------------------------------------
--------------------------------------------------------------------------------
--------------------------------------------------------------------------------
--------------------------
>AtHB1
-----------------------------------MESNSFFFDPSASHGNSMFFLGNLNPVVQ----------------
--------------------------------------------------------------------------------
--------------------------------------------------------------------------------
-------------------------------------------------------------------------GGGARSM
MNMEETSKRRPFFS-----------------------------------SPEDLYD------------------------
---------------DDFYDDQLPE-KKR-----RLTTEQVHLLEKS---F-ETEN-KLEP--------------ERKTQ
LAKKLGLQPRQ------------------------------------VAVWFQNRRARW---------------------
---KTKQLER-------------------------------DYDLLKSTYDQLLSNYDSIVM------------------
----------------DNDKLRSEV--TSLTE------------------------------------------------
--------------------------------------------------------------------------------
--------------------------------------------------------------------------------
---------------------------------------KLQGKQETANE------------------------------
-PPGQVPEPNQ---L---DPV-YINA--AAIKTEDRLSSGSVGSAVLDDDAPQL--------------------------
-------------------------------LDSCDSYFPSIVPIQDNSNASDHDNDRSCFADVFVPTTSPSHDHH----
--------------------------------------------------------------------------------
-----------------GE--SLAFWGWP---------------------------------------------------
--------------------------------------------------------------------------------
--------------------------------------------------------------------------------
--------------------------
>OsHox5
-----------------------------------------MDPGRVVFDSGVARRACPGGAQMLLFGGGGSANS-----
--------------------------------------------------------------------------------
--------------------------------------------------------------------------------
-------------------------------------------------------------------------GGFFRGV
PAAVLGMDESRSSSSAAGAGAKRPFFTT---------------------HEELLEE------------------------
----------------EYYDEQAPE-KKR-----RLTAEQVQMLERS---F-EEEN-KLEP--------------ERKTE
LARRLGMAPRQ------------------------------------VAVWFQNRRARW---------------------
---KTKQLEH-------------------------------DFDRLKAAYDALAADHHALLS------------------
----------------DNDRLRAQV--ISLTE------------------------------------------------
--------------------------------------------------------------------------------
--------------------------------------------------------------------------------
---------------KLQDKETSPSSATITTAAQEVDQPDEHTEAASTTGFATVDGA-----------------------
-LAAPPPGHQQ-------PPHKDDLV--SSGGTNDDGDGGGAAVVVFDVTEGAN--------------------------
-------------------------------------DRLSCESAYFADAAEAYERDCAGHYALSSEEEDGGAVSD----
---------------------------------------------------------------------EGCSFDLPDAA
AAAAAMFGAAGVVHHDAADDEEAQLGSWT---------------------------------------------------
--------------------------------------------------------------------------------
-----------------------------------------------------------AWFWS----------------
--------------------------
>OsHox16
----------------------------------MESGRLIFSTAGSGAGQMLFLDCGAGGGGVGGGAMFH---------
--------------------------------------------------------------------------------
--------------------------------------------------------------------------------
-------------------------------------------------------------------------RGARPVL
GMEEGGRGVKRPFFTTP--------------------------------DELLEEE------------------------
-----------------YYDEQLPE-KKR-----RLTPEQVHLLERS---F-EEEN-KLEP--------------ERKTE
LARKLGLQPRQ------------------------------------VAVWFQNRRARW---------------------
---KTKQLER-------------------------------DFDRLKASFDALRADHDALLQ------------------
----------------DNHRLHSQV--MSLTE------------------------------------------------
--------------------------------------------------------------------------------
--------------------------------------------------------------------------------
-------------------------KLQEKETTTEGSAGAAVDVPGLP--------------------------------
-AAADVKVAVP----DAEEPALEEAAAAFEEQQEQQVKAEDRLSTGSGGSAVVD--------------------------
--------------------------TDAQLVVGCGRQHLAAVDSSVESYFPGGDEYHDCVMGPMDHAAGGIQSEEDDGA
GSDEGCSY-----------------------------------------------------------YADDAGVLFADHG
HH----HHHQHADDDEEDGQQISCWWMWN---------------------------------------------------
--------------------------------------------------------------------------------
--------------------------------------------------------------------------------
--------------------------
>AtHB5
----------------------------------------MKRSRGSSDSLSGFLPIRHSTTDKQ---------------
--------------------------------------------------------------------------------
--------------------------------------------------------------------------------
-------------------------------------------------------------------------ISPRPTT
TGFLYSGAGDYSQMFDALE------------------------------DDGSLED------------------------
------------LGGVGHASSTAAE-KKR-----RLGVEQVKALEKN---F-EIDN-KLEP--------------ERKVK
LAQELGLQPRQ------------------------------------VAIWFQNRRARW---------------------
---KTKQLER-------------------------------DYGVLKSNFDALKRNRDSLQR------------------
----------------DNDSLLGQI--KELKA------------------------------------------------
--------------------------------------------------------------------------------
--------------------------------------------------------------------------------
---------------------KLNVEGVKGIEENGALKAVEANQSVMANNEV----------------------------
-LELSHRSPSPPPHIPTDAPT-SELAFEMFSIFPRTENFRDDPADSSDSSAVLN--------------------------
--------------------------------EEYSPNTVEAAGAVAATTVEMSTMGCFSQFVKMEEHEDLFSGEEACKL
FADNEQ--------------------------------------------------------------------------
---------------------WYCSDQWNS--------------------------------------------------
--------------------------------------------------------------------------------
--------------------------------------------------------------------------------
--------------------------
>MeHDZ33
-----------------------------------------MKRFSSSDSLAALVSTS----------------------
--------------------------------------------------------------------------------
--------------------------------------------------------------------------------
-------------------------------------------------------------------------SSKEEKT
QNQTQGYTKEFQAML----------------------------------DNLEEED------------------------
---------------YTEDATHTAE-KKR-----RLTLDQVKALEKT---F-EVEN-KLEP--------------ERKQR
LAEELGLQPRQ------------------------------------VAIWFQNRRARW---------------------
---KTKQLEK-------------------------------EYVALKANYEDLKLNYDNLER------------------
----------------QNESLVLQL--KELKA-----------KL-----------------------------------
--------------------------------------------------------------------------------
--------------------------------------------------------------------------------
--------------------------------------------------------------------------------
-REENADSSNS---V-------------KEEECPVSVSENNISVQSQSHEISDN--------------------------
----------------------------ENSNPTIKDQISGLSSHPLMNWIQLSESRTILG-------------------
---------------------------------------------------------------NGFQVYQPHVVKLEEQN
LF---------------NT--EESCNFFSVD-------------------------------------------------
--------------------------------------------------------------------------------
--------------------------------------------------------QAPTLHWHFPEL------------
--------------------------
>MeHDZ22
-----------------------------------------MSRLGSSDSLGALMSICPST-------------------
--------------------------------------------------------------------------------
--------------------------------------------------------------------------------
-------------------------------------------------------------------------DEHSPRN
SNHVYGREFQSMSML----------------------------------DSLDDEA------------------------
---------------CVEESGHVAE-KKR-----RLSVDQVKALEKN---F-EVEN-KLEP--------------ERKVK
LAQELGLQPRQ------------------------------------VAVWFQNRRARW---------------------
---KTKQLER-------------------------------DYGVLKANYEAFKLNFESLQH------------------
----------------DNEVLLKEV--RELKA------------------------------------------------
--------------------------------------------------------------------------------
--------------------------------------------------------------------------------
--------------------------------------------------------------------------------
-KLNGEKTESN---V---SVK-EEII--LAESDDKASEEEPLLLGSEVKDLNY---------------------------
--------------------------------ESFNSDNKGVLEASLFTEFKDGSSDSDSSAILNEDNSPNPAISSSTGI
LQNHLLMMSPPPPSSSSSSFQFTKTTTYQTQFVKME-------------------------EHNFFSSEEACNFFSDEQA
PT---------------LQ--WYCPDQWN---------------------------------------------------
--------------------------------------------------------------------------------
--------------------------------------------------------------------------------
--------------------------
>MeHDZ23
-----------------------------------------MKRLGSSDSLGALMSICPTT-------------------
--------------------------------------------------------------------------------
--------------------------------------------------------------------------------
-------------------------------------------------------------------------DEHSPRN
GNHVYGREFQSML------------------------------------DSLDEEA------------------------
---------------CVEESGHVSE-KKR-----RLSVDQVKALEKN---F-EVEN-KLEP--------------ERKVK
LAQELGLQPRQ------------------------------------VAVWFQNRRARW---------------------
---KTKQLER-------------------------------DYGVLKANYEALKANFESLQH------------------
----------------ENEALLKEI--RELKA------------------------------------------------
--------------------------------------------------------------------------------
--------------------------------------------------------------------------------
--------------------------------------------------------------------------------
-KLNEENTESN---V---SVK-EEIL--LAESDDKASEEPALLASEIKDLNYES--------------------------
-----------------------------------FNSKNNGVQGASLFPDFKDGSSDSDSSAILNEDNSPNPAISSSGI
LQNHQLMMSPPPPSSSSSSFQFTKANPYVTQFVKME-------------------------EHNFFSSEEACNFFSDEQA
PT---------------LQ--WYCPDQWN---------------------------------------------------
--------------------------------------------------------------------------------
--------------------------------------------------------------------------------
--------------------------
>AtHB16
-----------------------------------------MKRLSSSDSMCGLISTSTDEQSPRGYG------------
--------------------------------------------------------------------------------
--------------------------------------------------------------------------------
-------------------------------------------------------------------------SNYQSML
EGYDEDATLIEEYSGNH--------------------------------HHMGLSE------------------------
--------------------------KKR-----RLKVDQVKALEKN---F-ELEN-KLEP--------------ERKTK
LAQELGLQPRQ------------------------------------VAVWFQNRRARW---------------------
---KTKQLEK-------------------------------DYGVLKGQYDSLRHNFDSLRR------------------
----------------DNDSLLQEI--SKIKA------------------------------------------------
--------------------------------------------------------------------------------
--------------------------------------------------------------------------------
---------------KVNGEEDNNNNKAITEGVKEEEVHKTDSIPSSPLQFLE---------------------------
-HSSGFNYRRSFTDLRDLLPNSTVVEAGSSDSCDSSAVLNDETSSDNGRLTPPV--------------------------
-----------------------------TVTGGSFLQFVKTEQTEDHEDFLSGEEACGFFSDEQPPSLHW---------
--------------------------------------------------------------------------------
---------------------YSASDHWT---------------------------------------------------
--------------------------------------------------------------------------------
--------------------------------------------------------------------------------
--------------------------
>AtHB6
----------------------------------------MMKRLSSSDSVGGLISLCPTTSTDEQSPR-----------
--------------------------------------------------------------------------------
--------------------------------------------------------------------------------
-------------------------------------------------------------------------RYGGREF
QSMLEGYEEEEEAIVEER-------------------------------GHVGLSE------------------------
--------------------------KKR-----RLSINQVKALEKN---F-ELEN-KLEP--------------ERKVK
LAQELGLQPRQ------------------------------------VAVWFQNRRARW---------------------
---KTKQLEK-------------------------------DYGVLKTQYDSLRHNFDSLRR------------------
----------------DNESLLQEI--SKLKT------------------------------------------------
--------------------------------------------------------------------------------
--------------------------------------------------------------------------------
--------------KLNGGGGEEEEEENNAAVTTESDISVKEEEVSLPEKITE---------------------------
-APSSPPQFLE-------HSD-GLNYRSFTDLRDLLPLKAAASSFAAAAGSSDS--------------------------
--------------------------------SDSSALLNEESSSNVTVAAPVTVPGGNFFQFVKMEQTEDHEDFLSGEE
ACEFFSDEQPPSLHW-----------------------------------------------------------------
---------------------YSTVDHWN---------------------------------------------------
--------------------------------------------------------------------------------
--------------------------------------------------------------------------------
--------------------------
>Os02g05640
-----------------------------MSSSSLTTTSSMDSVVDGGLDTRLSLAVGCCPPRRR---------------
--------------------------------------------------------------------------------
-----------------------------------------------PVLLFGEVLPSPEKKVAAAAVV-----------
-------------------------------------------------------------------------AAGKRGR
EQRGEAEAEATTTRQRRSCKKGRRGRGD---------------------DDDDDGD------------------------
-----RRSPS----GGGGDEEGASR-KKL-----RLTGEQATLLEDS---F-RAHN-ILSH--------------AEKQE
LAGKLGLSARQ------------------------------------VEVWFQNRRART---------------------
---KLKQTEA--------------------------------------DCDLLRRWCDHLAA------------------
----------------DNARLRRDL--AELRR------------------------------------------------
--------------------------------------------------------------------------------
--------------------------------------------------------------------------------
--------------------------------------------------------------------------------
-SSSSPPVSGL-----------AVATPVVCPSCAHDDK------------------------------------------
----------------------------------------RRLAFATAAAAAGDMASN----------------------
--------------------------------------------------------------------------------
--------------------------------------------------------------------------------
--------------------------------------------------------------------------------
--------------------------------------------------------------------------------
--------------------------
>Os06g48290
---------------------------------------------MEGEDLGSWLGLGIGGGGYAYGG------------
--------------------------------------------------------------------------------
-----------------------------------------------DDCRRSPSSPSPVQMLF----------------
-------------------------------------------------------------------------SQHVKEE
ITRGYDHGRDEEQASGSKIMKGERGARLRVMRSIRNSGGDGSRSRVLSLGDDGGDG------------------------
--------------GSGGGGGGGTR-KKL-----QLTKEQSTLLEDS---F-RVHN-ILSH--------------AQKHE
LARQLKLKPRQ------------------------------------VEVWFQNRRART---------------------
---KLKQTEV--------------------------------------DCEFLKRCCESLTE------------------
----------------ENKQLKHEL--MELRR------------------------------------------------
--------------------------------------------------------------------------------
--------------------------------------------------------------------------------
---------------------------------------LASPAA-----------------------------------
-AAAGSQLYVQ---FPRAAAA-AMVN--VCPSCEKVTV------------------------------------------
---------------------------------------MGGGGGETGKSSSSYSS------------------------
--------------------------------------------------------------------------------
--------------------------------------------------------------------------------
--------------------------------------------------------------------------------
--------------------------------------------------------------------------------
--------------------------
>OsHox2
---------------------------------MMDLGLSLGLGLASQGSLTSSTTTTSSPGAGSSSPW-----------
--------------------------------------------------------------------------------
---------------------------------------------AAALNSIVGDVRRDQAAAHAAAAVGV---------
-------------------------------------------------------------------------GVGGEEM
YQGRASTSPDSAAALSSASGKRERELER---------------------SGSGVDD------------------------
---------------DDGADGAGGR-KKL-----RLSKDQAAVLEEC---F-KTHS-TLNP--------------KQKVA
LANRLGLRPRQ------------------------------------VEVWFQNRRART---------------------
---KLKQTEV--------------------------------------DCEYLKRWCERLAD------------------
----------------ENKRLEKEL--ADLRA------------------------------------------------
--------------------------------------------------------------------------------
--------------------------------------------------------------------------------
--------------------------------------------------------------------------------
-LKAAPSPASASAMQPSSSAA-ATLT--MCPSCRRVATAGAPHQPNHQQCHPKS--------------------------
--------------------------------NTTISSSSTAAAAVAVAGGNVLPSHCQFFPAAAAAAD-----------
--------------------------------------------------------------------------------
---------------------RTSQSTWN---------------------------------------------------
--------------------------------------------------------------------------------
----------------------------------------------------------AAAPLVTRELF-----------
--------------------------
>OsHox7
----------------MELELSLGDSPAPVKATIAPTPVLIPTCMGDEEDLELVLGVRATRRDEQDDQTTCTQSSEEAME
G-------------------------------------------------------------------------------
----------------------------------EEDETRPHGEAPVESLSFPLFVSSAETGSANSEMCT----------
-------------------------------------------------------------------------RGFDVNT
RPADGGAEAGRPSSPSSMQEASTRQQVA---------------------DQEAADD------------------------
----------------EDNGGGGAR-KKL-----RLSKEQSSFLEDS---F-KEHS-TLTP--------------KQKSD
LANRLNLRPRQ------------------------------------VEVWFQNRRART---------------------
---KLKQTEV--------------------------------------DCEHLKRCCERLTR------------------
----------------ENRRLQREV--AELRG-----------TLRTT--------------------------------
--------------------------------------------------------------------------------
--------------------------------------------------------------------------------
--------------------------------------------------------------------------------
-TSSYPPLYGL---HHLPAAA-GTVF-RVCPSCEHSKVVAAAASESFSPRVFA---------------------------
---------------------------------------GGGAPAAITAAAAVPSPGAGSPPSSSAALFG----------
--------------------------------------------------------------------------------
-----------------AR--RPHFGPFA---------------------------------------------------
------AAVIPPVLRRQPSATS----------------------------------------------------------
--------------------------------------------------------------------------------
--------------------------
>AtHB17
--------------------------------MIKLLFTYICTYTYKLYALYHMDYACVCMYKYKGIVTLQVCLFYIKLR
V-------------------------------------------------------------------------------
----------------------------FLSNFTFSSSILALKNPNNSLIKIMAILPENSSNLDLTIS------------
-------------------------------------------------------------------------VPGFSSS
PLSDEGSGGGRDQLRLDMNRLPSS-------------------------EDGDDEE------------------------
--------------FSHDDGSAPPR-KKL-----RLTREQSRLLEDS---F-RQNH-TLNP--------------KQKEV
LAKHLMLRPRQ------------------------------------IEVWFQNRRARS---------------------
---KLKQTEM--------------------------------------ECEYLKRWFGSLTE------------------
----------------ENHRLHREV--EELRA------------------------------------------------
--------------------------------------------------------------------------------
--------------------------------------------------------------------------------
--------------------------------------------------------------------------------
-MKVGPTTVNS---A-------SSLT--MCPRCERVTPAASPS-------------------------------------
---------------------------------------RAVVPVPAKKTFPPQERDR----------------------
--------------------------------------------------------------------------------
--------------------------------------------------------------------------------
--------------------------------------------------------------------------------
--------------------------------------------------------------------------------
--------------------------
>AtHB18
-----------------------------------------MALSPNSSSLDLTISIPSFSPSPSLGD------------
--------------------------------------------------------------------------------
--------------------------------------------------------------------------------
-------------------------------------------------------------------------HHGMRDF
DINQTPKTEEDREWMIGAT------------------------------PHVNEDD------------------------
-----------------SNSGGRRR-KKL-----RLTKEQSHLLEES---FIQNH--TLTP--------------KQKKD
LATFLKLSQRQ------------------------------------VEVWFQNRRARS---------------------
---KLKHTEM--------------------------------------ECEYLKRWFGSLKE------------------
----------------QNRRLQIEV--EELRA------------------------------------------------
--------------------------------------------------------------------------------
--------------------------------------------------------------------------------
--------------------------------------------------------------------------------
-LKPSSTSALT-----------------MCPRCERVTDAVDNDSNAV---------------------------------
---------------------------------------QEGAVLSSRSRMTISSSSSLC--------------------
--------------------------------------------------------------------------------
--------------------------------------------------------------------------------
--------------------------------------------------------------------------------
--------------------------------------------------------------------------------
--------------------------
>OsHox3
-----------------------------------------MMGATSPSGLELTMAVPGLSSSGS---------------
--------------------------------------------------------------------------------
--------------------------------------------------------------------------------
-------------------------------------------------------------------------EGAGCNN
NNAGGGCNMRDLDINQPASGGEEEEFPM---------------------GSVEEDE------------------------
--------------EERGVGGPHRP-KKL-----RLSKEQSRLLEES---F-RLNH-TLTP--------------KQKEA
LAIKLKLRPRQ------------------------------------VEVWFQNRRART---------------------
---KLKQTEM--------------------------------------ECEYLKRCFGSLTE------------------
----------------ENRRLQREV--EELRA------------------------------------------------
--------------------------------------------------------------------------------
--------------------------------------------------------------------------------
-------------------------------------------MRVAPP-------------------------------
-TVLSPHTRQP---L----PA-SALT--MCPRCERITA------------------------------------------
--------------------------------ATGPPAVRPPPSSAAAAAPSPFHPRRPSAAF-----------------
--------------------------------------------------------------------------------
--------------------------------------------------------------------------------
--------------------------------------------------------------------------------
--------------------------------------------------------------------------------
--------------------------
>MeHDZ40
----------------------------------------MAVSPTSSSSLELTISMPGF--------------------
--------------------------------------------------------------------------------
--------------------------------------------------------------------------------
-------------------------------------------------------------------------SSSLSLP
SSAGEGGCGVRDLDINQVPSTAVEEWIT---------------------ASMDDDE------------------------
----------------EITNGAPPR-KKL-----RLSKEQSRLLEES---F-RHHH-TLNP--------------RQKEA
LAMQLKLKPRQ------------------------------------VEVWFQNRRARS---------------------
---KLKQTEM--------------------------------------ECEYLKRWFGSLTE------------------
----------------QNRRLQREV--EELRA------------------------------------------------
--------------------------------------------------------------------------------
--------------------------------------------------------------------------------
--------------------------------------------------------------------------------
-MKVGPPTVIS-PHSCEPLPA-STLT--MCPSCERVTTTVTIDKAPTRTTTTTN--------------------------
-----------------------------------GTTRATAATLSSKVGTPLLQSRQSSAAC-----------------
--------------------------------------------------------------------------------
--------------------------------------------------------------------------------
--------------------------------------------------------------------------------
--------------------------------------------------------------------------------
--------------------------
>MeHDZ42
----------------------------------------MAVSPTSSSSLELTISMPG---------------------
--------------------------------------------------------------------------------
--------------------------------------------------------------------------------
-------------------------------------------------------------------------FASSPSL
PSSGEGGCAVRDLDINQVPSGAEEEWIT---------------------GGMDDEE------------------------
----------------ESTNGAPPR-KKL-----RLSKEQSRLLEES---F-RQHH-TLNP--------------RQKEA
LAMQLKLRPRQ------------------------------------VEVWFQNRRARS---------------------
---KLKQTEM--------------------------------------ECEYLKRWFGSLTE------------------
----------------QNRRLQREV--EELRA------------------------------------------------
--------------------------------------------------------------------------------
--------------------------------------------------------------------------------
--------------------------------------------------------------------------------
-MKVGPPTVIS-PHSCEPLPA-STLT--MCPRCERVTTTTAALEKGPIKTTATV--------------------------
------------------------------ATVATATATATAATLSSKVGTPALQSRQSSAAC-----------------
--------------------------------------------------------------------------------
--------------------------------------------------------------------------------
--------------------------------------------------------------------------------
--------------------------------------------------------------------------------
--------------------------
>OsHox1
-----------------------------MEMMVHGRRDEQYGGLRLGLGLGLSLGVAGGAADDEQPPPRRGAAPPPQQQ
L-------------------------------------------------------------------------------
-----------------------------CGWNGGGLFSSSSSVVRACMDAWIDLTKMPFLRGIDVNRAPAAETTTT---
-------------------------------------------------------------------------TARGPSC
SEEDEEPGASSPNSTLSSLSGKRGAPSA---------------------ATAAAAA------------------------
-------------ASDDEDSGGGSR-KKL-----RLSKDQAAVLEDT---F-KEHN-TLNP--------------KQKAA
LARQLNLKPRQ------------------------------------VEVWFQNRRART---------------------
---KLKQTEV--------------------------------------DCELLKRCCETLTD------------------
----------------ENRRLHREL--QELRA------------------------------------------------
--------------------------------------------------------------------------------
--------------------------------------------------------------------------------
--------------------------------------------------------------------------------
-LKLATAAAAPHHLYGARVPPPTTLT--MCPSCERVASAATTTRNNSGAAPARP--------------------------
--------------------------------------------VPTRPWPPAAAQRSSA--------------------
--------------------------------------------------------------------------------
--------------------------------------------------------------------------------
--------------------------------------------------------------------------------
--------------------------------------------------------------------------------
--------------------------
>OsHox28
-------------------------------------------MERQGLDLGLSLGLGLTTAATW---------------
--------------------------------------------------------------------------------
------------------------------------------------PAAGFCLNSGMAEQEVIRRDDV----------
-------------------------------------------------------------------------VAATAAE
DERFACSPGSPVSSGSGKRGSGSG-------------------------SGDEVDD------------------------
--------------AGCDVGGGGAR-KKL-----RLSKDQAAVLEEC---F-KTHH-TLTP--------------KQKVA
LAKSLNLRPRQ------------------------------------VEVWFQNRRART---------------------
---KLKQTEV--------------------------------------DCEHLKRWCDQLAD------------------
----------------DNRRLHKEL--AELRA------------------------------------------------
--------------------------------------------------------------------------------
--------------------------------------------------------------------------------
--------------------------------------------------------------------------------
-LKATPTPPAA-------APPLTTLT--MCLSCKRVANAGVPSPAAAIFPGHPQ--------------------------
--------------------------------------FLCGFRDHAGAASSSYGGASSGLAKAVRAAR-----------
--------------------------------------------------------------------------------
--------------------------------------------------------------------------------
--------------------------------------------------------------------------------
--------------------------------------------------------------------------------
--------------------------
>OsHAT4
-------------------------------------------MMERAEDLRLSLSLSS---------------------
--------------------------------------------------------------------------------
--------------------------------------------------------------------------------
-------------------------------------------------------------------------PLIAPRT
HHVAMLFHAPPEEERAGLR------------------------------GGGGSDE------------------------
--------------EDGGCGIDGSR-KKL-----RLSKDQSAVLEDS---F-REHP-TLNP--------------RQKAT
LAQQLGLRPRQ------------------------------------VEVWFQNRRART---------------------
---KLKQTEV--------------------------------------DCEFLKRCCETLTE------------------
----------------ENRRLQKEV--QELRA------------------------------------------------
--------------------------------------------------------------------------------
--------------------------------------------------------------------------------
--------------------------------------------------------------------------------
LKLVSPHLYMN---M---SPP-TTLT-IMQWYCSKLTSTKYYYSSSVFEITVEF--------------------------
----------------------------VFGRLMKIRRQKQRLMSVYCRSSAISSSQCRVYSTQCIASIHFSCTVC----
-----------------------VRAMPKSTWTQTR-------------------------MHAAVVPSQPVLPTVAIAA
TAAKPLEFGGHATHAAAHH--NLGSKSWG---------------------------------------------------
--------------------------------------------------------------------------------
--------------------------------------------------------FFPALKGLNKEALS----------
--------------------------
>AtHAT1
-------------------------------------------MMMGKEDLGLSLSLGFAQNHPLQLNLKPTSSPMSNLQ
M-------------------------------------------------------------------------------
----------------------------------------------FPWNQTLVSSSDQQKQQFLRKID-----------
-------------------------------------------------------------------------VNSLPTT
VDLEEETGVSSPNSTISSTVSGKRRSTE---------REGTSGGGCGDDLDITLDR------------------------
------SSSRGTSDEEEDYGGETCR-KKL-----RLSKDQSAVLEDT---F-KEHN-TLNP--------------KQKLA
LAKKLGLTARQ------------------------------------VEVWFQNRRART---------------------
---KLKQTEV--------------------------------------DCEYLKRCVEKLTE------------------
----------------ENRRLEKEA--AELRA------------------------------------------------
--------------------------------------------------------------------------------
--------------------------------------------------------------------------------
--------------------------------------------------------------------------------
-LKLSPRLYGQ---M---SPP-TTLL--MCPSCERVAGPSSSN-------------------------------------
---------------------------------------HNQRSVSLSPWLQMAHGSTFDVMRPRS--------------
--------------------------------------------------------------------------------
--------------------------------------------------------------------------------
--------------------------------------------------------------------------------
--------------------------------------------------------------------------------
--------------------------
>AtHAT2
-------------------------------------------MMMGKEDLGLSLSLGFSQNHNPLQMNLNPNSSLSNNL
Q-------------------------------------------------------------------------------
---------------------------------------------RLPWNQTFDPTSDLRKID-----------------
-------------------------------------------------------------------------VNSFPST
VNCEEDTGVSSPNSTISSTISGKRSERE----------GISGTGVGSGDDHDEITP------------------------
-----DRGYSRGTSDEEEDGGETSR-KKL-----RLSKDQSAFLEET---F-KEHN-TLNP--------------KQKLA
LAKKLNLTARQ------------------------------------VEVWFQNRRART---------------------
---KLKQTEV-------------------------------D-------CEYLKRCVEKLTE------------------
----------------ENRRLQKEA--MELRT------------------------------------------------
--------------------------------------------------------------------------------
--------------------------------------------------------------------------------
--------------------------------------------------------------------------------
-LKLSPQFYGQ---M---TPP-TTLI--MCPSCERVGG---------PSSSNHH--------------------------
---------------------------------------HNHRPVSINPWVACAGQVAHGL-------------------
--------------------------------------------------------------------------------
------------------N--FEALRPRS---------------------------------------------------
--------------------------------------------------------------------------------
--------------------------------------------------------------------------------
--------------------------
>AtHB2
-------------------------------------------MMFEKDDLGLSLGLNFPKKQINLKSNPSVSVTPSSSS
F-------------------------------------------------------------------------------
------------------------------------GLFRRSSWNESFTSSVPNSDSSQKETRTFIRGID----------
-------------------------------------------------------------------------VNRPPST
AEYGDEDAGVSSPNSTVSSSTGKRSE-----------------------REEDTDP------------------------
---------QGSRGISDDEDGDNSR-KKL-----RLSKDQSAILEET---F-KDHS-TLNP--------------KQKQA
LAKQLGLRARQ------------------------------------VEVWFQNRRART---------------------
---KLKQTEV--------------------------------------DCEFLRRCCENLTE------------------
----------------ENRRLQKEV--TELRV------------------------------------------------
--------------------------------------------------------------------------------
--------------------------------------------------------------------------------
--------------------------------------------------------------------------------
-LKLSPQFYMH---M---SPP-TTLT--MCPSCEHVSVPPPQPQAATSAHHRSL--------------------------
---------------------------------------------PVNAWAPATRISHGLTFDALRPRS-----------
--------------------------------------------------------------------------------
--------------------------------------------------------------------------------
--------------------------------------------------------------------------------
--------------------------------------------------------------------------------
--------------------------
>MeHDZ27
-------------------------------------------MMVDREDLGLSLSLSFPQNCHSLQLNLMPSLLPSSAN
S-------------------------------------------------------------------------------
-------------------------------------------LKPSCNNTFPSSDPNSDSCRADARSFLRGID------
-------------------------------------------------------------------------VNSLPST
VDCEEEAGVSSPNSTISCASGKRSEREGNG-------------------DELEMDR------------------------
---------DCSRGISDEEDGDNSR-KKL-----RLSKDQSAILEES---F-KEHN-TLNP--------------KQKLA
LAKRLGLRPRQ------------------------------------VEVWFQNRRART---------------------
---KLKQTEV--------------------------------------DCEFLKRCCENLTE------------------
----------------ENRRLQKEV--QELRA------------------------------------------------
--------------------------------------------------------------------------------
--------------------------------------------------------------------------------
--------------------------------------------------------------------------------
-LKLSPQFYLQ---M---NPP-TTLT--MCPSCERV--------------------------------------------
------------------------------------AVPPSSASSTVDRPHPLPHPHMGATYH-----------------
--------------------------------------------------------------------------------
-----------------HR--PIPMNPWA---------------------------------------------------
--------------------------------------------------------------PAAVPFYGLRPRS-----
--------------------------------------------------------------------------------
--------------------------
>MeHDZ28
-------------------------------------------MTVEKEDLGLSLSLSFPQNYHSLQLNLMPSLVPSSQR
P-------------------------------------------------------------------------------
--------------------------------------------SWNDTLSLPSSDPNSDSCRADTRSFLRGID------
-------------------------------------------------------------------------VNRLPST
ADCEDEAGVSSPNSTVSSVSGKRSEREGNG-------------------DDQDMER------------------------
---------DCSRGISDEEDGDTSR-KKL-----RLSKDQSAILEES---F-KEHN-TLNP--------------KQKLA
LAKQLGLRPRQ------------------------------------VEVWFQNRRART---------------------
---KLKQTEV--------------------------------------DCEFLKRCCENLTE------------------
----------------ENRRLQKEV--QELRA------------------------------------------------
--------------------------------------------------------------------------------
--------------------------------------------------------------------------------
--------------------------------------------------------------------------------
-LKLSPQFYMQ---M---TPP-TTLT--MCPSCERVAVPPSASSTVNPRPHPHM--------------------------
------------------------------------GPTLHHRPIPINPWAPAAAPFDALRPRS----------------
--------------------------------------------------------------------------------
--------------------------------------------------------------------------------
--------------------------------------------------------------------------------
--------------------------------------------------------------------------------
--------------------------
>MeHDZ24
-----------------------------------------MAEKDDGLGLGLGLSLGSPAAPQILPSLKLNLMSFPSE-
--------------------------------------------------------------------------------
--------------------------------------LMQNNHSRTDLNDLFQACDRNADAWSFPRGID----------
-------------------------------------------------------------------------VNLIPSL
ADCDDEVGVSSPNSTISSISGKRNEREQIG-------EETEAERASCSRGDGGSDD------------------------
--------------EDVGAGGDASR-KKL-----RLSKEQSLLLEDA---F-KEHN-TLNP--------------KQKLE
LAKQLNLRPRQ------------------------------------VEVWFQNRRART---------------------
---KLKQTEV--------------------------------------DCEYLKRCCENLTQ------------------
----------------ENRRLQKEV--QELRA------------------------------------------------
--------------------------------------------------------------------------------
--------------------------------------------------------------------------------
--------------------------------------------------------------------------------
-LKLSPQQYMH---M---NPP-TTLT--MCPSCERV--------------------------------------------
---------------------------------------AVSSSFSSVAATAASTAPCRPMGNPYT--------------
--------------------------------------------------------------------------------
-----------------QR--AMPSKPWA---------------------------------------------------
-----------ALPIQQRPFGT----------------------------------------PASRS-------------
--------------------------------------------------------------------------------
--------------------------
>MeHDZ44
--------------------------------------------LGAASQPSLKLNLRPIPSQLLQDNHHR---------
--------------------------------------------------------------------------------
----------------------------------------------ISLNDLFHSSDRSSDARPFQRGID----------
-------------------------------------------------------------------------INRIPSL
ADCDDETGVSSPNSTISSISGKRNEREH---------IGEETEAERTSCSRGGSDD------------------------
--------------EDGGAGGDASR-KKL-----RLSKEQSLVLEET---F-KEHS-TLNP--------------KQKLA
LAKQLNLRPRQ------------------------------------VEVWFQNRRART---------------------
---KLKQTEV--------------------------------------DCEYLKKCCENLTQ------------------
----------------ENRRLQKEV--QELRA------------------------------------------------
--------------------------------------------------------------------------------
--------------------------------------------------------------------------------
--------------------------------------------------------------------------------
-LKLSPQLYMH---M---NPP-TTLT--MCPSCERVAVSSS---------------------------------------
---------------------------------------SSSASASAAIAASTANPHPQRP-------------------
--------------------------------------------------------------------------------
----------------------VPIKPWT---------------------------------------------------
--------------------------------------------------------------GLGLAIQHRDHNS-----
--------------------------------------------------------------------------------
--------------------------
>AtHAT3
-------------------------------------------MSERDDGLGLSLSLSLGFNQKDPSSRLNPMPLASYAS
S-------------------------------------------------------------------------------
----------------------------SHMQHMQQSNYNHPQKIQNTWINMFQSSERNSDMRSFLRGID-----VNRAP
STVVVDVEDEGA-------------------------------------------------------------GVSSPNS
TVSSVMSGKKSERELMAAAGAVGGGRV----------EDNEIERASCSLGGGSDDE------------------------
--------------DGSGNGDDSSR-KKL-----RLSKEQALVLEET---F-KEHS-TLNP--------------KQKMA
LAKQLNLRTRQ------------------------------------VEVWFQNRRART---------------------
---KLKQTEV--------------------------------------DCEYLKRCCENLTD------------------
----------------ENRRLQKEV--SELRA------------------------------------------------
--------------------------------------------------------------------------------
--------------------------------------------------------------------------------
--------------------------------------------------------------------------------
-LKLSPHLYMH---M---KPP-TTLT--MCPSCERVAVTSSSSSVAPPVMN-----------------------------
---------------------------------------SSSPMGPMSPWAAMPLRQRPAAGSH----------------
--------------------------------------------------------------------------------
--------------------------------------------------------------------------------
--------------------------------------------------------------------------------
--------------------------------------------------------------------------------
--------------------------
>AtHB4
-----------------------------MGERDDGLGLSLSLGNSQQKEPSLRLNLMPLTTSSSSSSFQHMHNQNNNSH
P-------------------------------------------------------------------------------
-----------------------------------------QKIHNISWTHLFQSSGIKRTTAERNSDAGSFLRGFNVNR
AQSSVAVVDLEE-------------------------------------------------------------EAAVVSS
PNSAVSSLSGNKRDLAVARGGDENEAER---------ASCSRG------GGSGGSD------------------------
--------------DEDGGNGDGSR-KKL-----RLSKDQALVLEET---F-KEHS-TLNP--------------KQKLA
LAKQLNLRARQ------------------------------------VEVWFQNRRART---------------------
---KLKQTEV--------------------------------------DCEYLKRCCDNLTE------------------
----------------ENRRLQKEV--SELRA------------------------------------------------
--------------------------------------------------------------------------------
--------------------------------------------------------------------------------
--------------------------------------------------------------------------------
-LKLSPHLYMH---M---TPP-TTLT--MCPSCERVSSSAATVTAAPSTTTTPT--------------------------
-------------------------------------VVGRPSPQRLTPWTAISLQQKSGR-------------------
--------------------------------------------------------------------------------
--------------------------------------------------------------------------------
--------------------------------------------------------------------------------
--------------------------------------------------------------------------------
--------------------------
>MeHDZ34
---------------------------------------MGFGISDGVCNTGLGLALSCYDKQQHCSQSDHHLQQKKQKL
S-------------------------------------------------------------------------------
---------------------------------------LKYDHMFPSLTLGLPQEPYPSAAKVEADFQP----------
-------------------------------------------------------------------------QASSPSV
VSSFSNSSVKKEREFCG--------------------------------EEAEVER------------------------
----------VSSRVSDEDEEGSPR-KKL-----RLNKQQSATLENS---F-KEHS-TLNP--------------KQKQA
LAEQLNLRPRQ------------------------------------VEVWFQNRRART---------------------
---KLKQTEV--------------------------------------DCEVLKKCCETLTE------------------
----------------ENKRLQKEL--QELKS------------------------------------------------
--------------------------------------------------------------------------------
--------------------------------------------------------------------------------
--------------------------------------------------------------------------------
-LKLTAPLYMQ---L----PA-ATLT--ICPSCERI--------------------------------------------
---------------------------------------NSGDASSTTTTTLTVGPKPHFY-------------------
--------------------------------------------------------------------------------
-------------------------SPFT---------------------------------------------------
-------------------------------------------------------------HPSAAC-------------
--------------------------------------------------------------------------------
--------------------------
>MeHDZ48
---------------------------------------MGFGISDDVCNTGLGLGLSSHDNQQNYSQSVHLKQKKKL--
--------------------------------------------------------------------------------
-------------------------------------FLKYDHTFPSLTLGPPPQEPYPSATMVEADLQP----------
-------------------------------------------------------------------------QASSPSA
VSSFSNSSIKKEREFRG--------------------------------EEVEVER------------------------
----------VSSRVSDEDEEGSPR-KKL-----RLSKQQSAILEDS---F-KEHS-TLNP--------------KQKQA
LAEQLNLRPRQ------------------------------------VEVWFQNRRART---------------------
---KLKQTEV--------------------------------------DCEVLRKCCETLTE------------------
----------------ENKRLQKEL--QELRS------------------------------------------------
--------------------------------------------------------------------------------
--------------------------------------------------------------------------------
--------------------------------------------------------------------------------
-LKMAAPLYMQ---L----PA-ATLT--VCPSCERI--------------------------------------------
---------------------------------------GSGGGDATSTSTLTVGPKPHFY-------------------
--------------------------------------------------------------------------------
-------------------------SPFT---------------------------------------------------
-------------------------------------------------------------HPSAAC-------------
--------------------------------------------------------------------------------
--------------------------
>MeHDZ31
---------------------------------------------MGCLDDGLVLGLGFSATTTLEKRGNNNNE------
--------------------------------------------------------------------------------
---------------------------------------------KPKMMNKPCFEPSLSLGLSGETFYGCNKKT-----
-------------------------------------------------------------------------TDIKKVC
EESGGADLFRQASPHSAVSSFSSGRVKR---------ERDLSS------EEIEAER------------------------
---------VSSRVSDEDEDATNTR-KKL-----RLTKEQSALLEES---F-KQHS-TLNP--------------KQKQA
LARQLNLRPRQ------------------------------------VEVWFQNRRART---------------------
---KLKQTEV--------------------------------------DCEFLKKCCETLTD------------------
----------------ENRRLQKEL--QELKA------------------------------------------------
--------------------------------------------------------------------------------
--------------------------------------------------------------------------------
--------------------------------------------------------------------------------
-LKLAQPFYMH-------MPA-ATLT--MCPSCERIGGVGDGASKNNPFSIASK--------------------------
--------------------------------------------------------------------------------
--------------------------------------------------------------------------------
---------------------PHFYNPFT---------------------------------------------------
-------------------------------------------------------------NPSAAC-------------
--------------------------------------------------------------------------------
--------------------------
>MeHDZ32
-----------------------------------------MGCLDDGCNTGLVLGLGFSASTAMEKPENSNNQ------
--------------------------------------------------------------------------------
---------------------------------------------KHKMMNKLCFEPSLSLGLSGEIYNH----------
-------------------------------------------------------------------------HDVSKGR
EESVGVDLFRHASPLSAVSSFSSGRVKR---------------ERDLSSEEIEAER------------------------
---------VSSRVSDEDEDAINTR-KKL-----RLTKEQSALLEES---F-KQHS-TLNP--------------KQKQA
LARQLNLRPRQ------------------------------------VEVWFQNRRART---------------------
---KLKQTEV--------------------------------------DCEFLKKCCETLTD------------------
----------------ENRRLQKEL--QELKA------------------------------------------------
--------------------------------------------------------------------------------
--------------------------------------------------------------------------------
--------------------------------------------------------------------------------
-LKLAQPFYMQ---L----PA-ATLT--MCPSCERI--------------------------------------------
---------------------------------------GGVADGSSKNNPFSMAPKPHFY-------------------
--------------------------------------------------------------------------------
-------------------------NPFT---------------------------------------------------
-------------------------------------------------------------NPSAAC-------------
--------------------------------------------------------------------------------
--------------------------
>AtHAT9
------------------------------------------MGFDDTCNTGLVLGLGPSPIPNNYNSTIRQSSVY----
--------------------------------------------------------------------------------
---------------------------------------------KLEPSLTLCLSGDPSVTVVTGAD------------
-------------------------------------------------------------------------QLCRQTS
SHSGVSSFSSGRVVKRERDGGEESP------------------------EEEEMTE------------------------
---------RVISDYHEDEEGISAR-KKL-----RLTKQQSALLEES---F-KDHS-TLNP--------------KQKQV
LARQLNLRPRQ------------------------------------VEVWFQNRRART---------------------
---KLKQTEV--------------------------------------DCEFLKKCCETLAD------------------
----------------ENIRLQKEI--QELKT------------------------------------------------
--------------------------------------------------------------------------------
--------------------------------------------------------------------------------
--------------------------------------------------------------------------------
-LKLTQPFYMH-------MPA-STLT--KCPSCERIGGGGGGNG------------------------------------
---------------------------------------GGGGGSGATAVIVDGSTAKGAFSISSK--------------
--------------------------------------------------------------------------------
---------------------PHFFNPFT---------------------------------------------------
-------------------------------------------------------------NPSAAC-------------
--------------------------------------------------------------------------------
--------------------------
>AtHAT22
------------------------------------------MGLDDSCNTGLVLGLGLSPTPNNYNHAIKKSSSTVDHR
F-------------------------------------------------------------------------------
--------------------------------------------IRLDPSLTLSLSGESYKIKTGAGAGD----------
-------------------------------------------------------------------------QICRQTS
SHSGISSFSSGRVKREREISGGDGEE-----------------------EAEETTE------------------------
-----RVVCSRVSDDHDDEEGVSAR-KKL-----RLTKQQSALLEDN---F-KLHS-TLNP--------------KQKQA
LARQLNLRPRQ------------------------------------VEVWFQNRRART---------------------
---KLKQTEV--------------------------------------DCEFLKKCCETLTD------------------
----------------ENRRLQKEL--QDLKA------------------------------------------------
--------------------------------------------------------------------------------
--------------------------------------------------------------------------------
--------------------------------------------------------------------------------
-LKLSQPFYMH-------MPA-ATLT--MCPSCERLGGGGVGGDTTAVDEETAK--------------------------
--------------------------------------GAFSIVTKPRFYNPFTNPSAAC--------------------
--------------------------------------------------------------------------------
--------------------------------------------------------------------------------
--------------------------------------------------------------------------------
--------------------------------------------------------------------------------
--------------------------
>Os03g12860
-----------------------------------MAQEDVGHLSDAGLALGLSLGGGGGGTTDAAAAHRGGCRR-----
--------------------------------------------------------------------------------
---------------------------------------------PSPSSQCPPLEPSLTLSLPDDAAAGA---------
-------------------------------------------------------------------------AATATAT
ASGGGGPAHSVSSLSVGAAAAAAVKRERA--------------------EEADGER------------------------
--------VSSTAAGRDDDDDGSTR-KKL-----RLTKEQSALLEDR---F-REHS-TLNP--------------KQKVA
LAKQLNLRPRQ------------------------------------VEVWFQNRRART---------------------
---KLKQTEV--------------------------------------DCEFLKRCCETLTE------------------
----------------ENRRLQREL--QELRA------------------------------------------------
--------------------------------------------------------------------------------
--------------------------------------------------------------------------------
------------------------------LKFAPPPPSSAAHQPS----------------------------------
-PAPPAPFYMQ-------LPA-ATLT--ICPSCERVGGPASAAKVVAAD-------------------------------
---------------------------------------GTKAGPGRTTTHHFFNPFTHSAAC-----------------
--------------------------------------------------------------------------------
--------------------------------------------------------------------------------
--------------------------------------------------------------------------------
--------------------------------------------------------------------------------
--------------------------
>OsHAT22
-------------------------------------------MAQDDEDVGLALGLSLGSGGHRRQRESRDEAPSSAAA
S-------------------------------------------------------------------------------
--------------------------------------------------------------------------------
-------------------------------------------------------------------------LLTLRLP
AESGGQPQVVVKREVVRAEEEE---------------------------YEYEYER------------------------
------ALYSSSAAAADDDEGCNSR-KKL-----RLSKEQSALLEDR---F-KEHS-TLNP--------------KQKVA
LAKQLNLRPRQ------------------------------------VEVWFQNRRART---------------------
---KLKQTEV--------------------------------------DCELLKRCCETLTE------------------
----------------ENRRLHREL--QQLRA-----------LT-----------------------------------
--------------------------------------------------------------------------------
--------------------------------------------------------------------------------
--------------------------------------------------------------------------------
-HSTAAGFFMA---TTLPVPA-ATLS--ICPSCERLA-------------------------------------------
---------------------------------------TAAAAGASPTAAADRTNKPTAP-------------------
--------------------------------------------------------------------------------
----------------------HLFSPFA---------------------------------------------------
--------------------------------------------------------------KSAAC-------------
--------------------------------------------------------------------------------
--------------------------
>OsHox11
-----------------------------------MELGLSLGEAMADAGRELVLGLGMGRREEAAEAGRRDHEVRRELE
F-------------------------------------------------------------------------------
------------------GSMSSRCGGSSPEPTVRLTLLPMVPGLGLPWPPPPPPSSESRHLEASTRGFD----------
-------------------------------------------------------------------------VNRPPSS
GGGGGGGGAEEEQDDVAGAALSSSPNNSAGSFPMDDFSGHGLGGNDAAPGGGGGDR------------------------
----------SCSRASDEDDGGSAR-KKL-----RLSKEQSAFLEES---F-KEHS-TLNP--------------KQKLA
LAKQLNLRPRQ------------------------------------VEVWFQNRRART---------------------
---KLKQTEV--------------------------------------DCEYLKRCCETLTE------------------
----------------ENRRLQKEL--AELRA------------------------------------------------
--------------------------------------------------------------------------------
--------------------------------------------------------------------------------
--------------------------------------------------------------------------------
-LKTVHPFYMH-------LPA-TTLS--MCPSCERVASNSAPATASSAATSSTA--------------------------
--------------------------------APPAAPSSGGIAATSSSAAAAAAPDHRPSSFAA---------------
------------------------------------------------------------------LFSSPRGFPLSVAP
QAQPPTSS------------------------------------------------------------------------
--------------------------------------------------------------------------------
--------------------------------------------------------------------------------
--------------------------
>OsHox27
--------------------------------MELGLSLGDAVTVADGGRLELVLGLGVGVGAGVRRGEEEERGRREDVV
G-------------------------------------------------------------------------------
---------------------------------------------AGRWAAMAAASPEPSVRLSLVSSLGLHWPSETGRS
EAAARGFDVNRAPSV----------------------------------------------------------AAGAPGM
EDDEEGPGAAPALSSSPNDSGGSFPLDL---------SGQGLRGHAEAAAQGGGGG------------------------
-----GGGERSSSRASDDDEGASAR-KKL-----RLSKEQSAFLEES---F-KEHS-TLNP--------------KQKVA
LAKQLNLRPRQ------------------------------------VEVWFQNRRART---------------------
---KLKQTEV--------------------------------------DCEYLKRCCETLTE------------------
----------------ENRRLHKEL--AELRA------------------------------------------------
--------------------------------------------------------------------------------
--------------------------------------------------------------------------------
--------------------------------------------------------------------------------
-LKTARPFYMH---L----PA-TTLS--MCPSCERVASNPATASTSAPAAATSP--------------------------
---------------------------------------AAAPTAAARTAVASPEPHRPSSFAAL---------------
-------------------------------------------------------------------FAAPLGFPLTAAQ
PRPPP---------------------------------------------------------------------------
--------------------------------------------------------------PASNCL------------
--------------------------------------------------------------------------------
--------------------------
>AtHAT14
------------MELALSLGDNTKKQFSFMEKNSKINNPSVSSTSTSEKDLGFCMALDVAFGGHRSLSSSSSPSVEDEKK
K-------------------------------------------------------------------------------
----------------------PAPRAKKSDEFRVSSSVDPPLQLQLHFPNWLPENSKGRQGGRMPLGAA----------
-------------------------------------------------------------------------TVVEEEE
EEEEAVPSMSVSPPDSVTSSFQLDFGIK-------------SYGYERRSNKRDIDD------------------------
---EVERSASRASNEDNDDENGSTR-KKL-----RLSKDQSAFLEDS---F-KEHS-TLNP--------------KQKIA
LAKQLNLRPRQ------------------------------------VEVWFQNRRART---------------------
---KLKQTEV--------------------------------------DCEYLKRCCESLTE------------------
----------------ENRRLQKEV--KELRT------------------------------------------------
--------------------------------------------------------------------------------
--------------------------------------------------------------------------------
--------------------------------------------------------------------------------
-LKTSTPFYMQ-------LPA-TTLT--MCPSCERVATSAAQPSTSAAHNLCLS--------------------------
-----------------------------------------------TSSLIPVKPRPAKQVS-----------------
--------------------------------------------------------------------------------
--------------------------------------------------------------------------------
--------------------------------------------------------------------------------
--------------------------------------------------------------------------------
--------------------------
>MeHDZ19
-----------------------MELALSLGDTSKPFEFLHHTPKVSAKDLGFCMGLPTGFTASPRSHDKVVDTNLHGEA
A-------------------------------------------------------------------------------
--------------------------------------ATGVSSDPPVQLDLLPFSPVPRRLPPSQTPFPWLSDN-----
-------------------------------------------------------------------------LVSEPGS
TDGSGRGFDVNRLSAEEAEEGAAMSSPNSAVSSFQMDFGIRSRRYKRDMEAIDAER------------------------
----------ASSRASDDEENGLTR-KKL-----RLSKEQSAFLEES---F-KEHN-TLNP--------------KQKLA
LAKQLNLRPRQ------------------------------------VEVWFQNRRART---------------------
---KLKQTEV--------------------------------------DCEYLKRCCETLTE------------------
----------------ENRRLQKEL--QELRA------------------------------------------------
--------------------------------------------------------------------------------
--------------------------------------------------------------------------------
--------------------------------------------------------------------------------
-LKTSQPFYMQ---L----PA-TTLT--MCPSCERVATTNTSPSAAATTAAPNK--------------------------
-----------------------------------HNPVATTAAATIPSSAATTNTNSSSLSLAKPRL------------
--------------------------------------------------------------------------------
-------------------------SPFTAK-------------------------------------------------
--------------IHMPQTQD----------------------------------------HQAAS-------------
--------------------------------------------------------------------------------
--------------------------
>MeHDZ56
----------------------MELALSLGEDTSKPFKFLDQNPKLSTKDLGFCMGLGTGFTATPRSHDKVVDSTLQAEA
A-------------------------------------------------------------------------------
----------------------AAAADIRVSSDHLPVQLDLLPFSPVPRRQPPPQIPFPWLSDNLASERGSTDGSGR---
-------------------------------------------------------------------------GFDVNRL
SAEEAEEGAALSSPNSAMSSFQMDFGIR---------SSVGGRCNKRDMEAIEAER------------------------
-----ASSR-----ASDDEENGLTR-KKL-----RLSKEQSAFLEES---F-KEHN-TLNP--------------KQKLA
LAKQLNLRPRQ------------------------------------VEVWFQNRRART---------------------
---KLKQTEV--------------------------------------DCEYLKRCCETLTE------------------
----------------ENRRLQKEL--QELRA------------------------------------------------
--------------------------------------------------------------------------------
--------------------------------------------------------------------------------
--------------------------------------------------------------------------------
-LKTSQPFYMQ-------LPA-TTLT--MCPSCERVATSSATTNDNKKNPVATV--------------------------
--------------------------------AATVTIPLTTTTSNKNSTPLSLANKPRLYPFAQAQAHQAAS-------
--------------------------------------------------------------------------------
--------------------------------------------------------------------------------
--------------------------------------------------------------------------------
--------------------------------------------------------------------------------
--------------------------
>MeHDZ18
------------------MELGLSLGDASKPFGYMDKSRDITRTTSSSLGFCMALSIGPNPTNQQELEQQHSNDTSTDSE
P--------------------------------------------------------------TTKINTPTTFSPVDPPL
IQLDLLPNTPVPRSNHHALPWPSSDYGNIIFQYVPFSFFSTFCSFSPSLLFSTGSCEAASSGNMTRSGFD----------
-------------------------------------------------------------------------VNRLPAV
EEAEDGAALSSSPPNSAASSFQMDFCIYSKTGN----------------QEAEVDR------------------------
----------ASSRASDEDDNGSTR-KKL-----RLSKEQSAFLEES---F-KEHN-TLNP--------------KQKLA
LAKQLNLRPRQ------------------------------------VEVWFQNRRART---------------------
---KLKQTEV--------------------------------------DCEYLKRCCETLTE------------------
----------------ENRRLHKEL--QELRA------------------------------------------------
--------------------------------------------------------------------------------
--------------------------------------------------------------------------------
--------------------------------------------------------------------------------
-LKTSNPFHMT---L----PA-TTLT--MCPSCERVATTTSTTTATPTTTVTPT--------------------------
--------------------------------TPMNNNNSSSIEATSKATATGLTLARPGRY------------------
--------------------------------------------------------------------------------
-------------------------YPFS---------------------------------------------------
---------------------------------------------HNKPTSC----------------------------
--------------------------------------------------------------------------------
--------------------------
>MeHDZ50
----------------------MELGLSLGDASKPFGCGEKSRDVSNRGSLGFCMALSIGPNQRQEQEHSHDNSTDTEST
K-------------------------------------------------------------------------------
-----------INTPTHHRFSPVGPPLVQLHLLPNTPVQRSNHHHAFPWTSSADNNNNNGSCEAAASGNLARGLD-----
-------------------------------------------------------------------------VNRLPAV
EQAEDGAALSSSPPNSAASSFQMDFCIYSK-------------------KSGNYEA------------------------
------EIERASSRASDEDENGCAR-KKL-----RLSKEQSAFLEES---F-KEHS-TLNP--------------KQKLA
LAKQLNLRPRQ------------------------------------VEVWFQNRRART---------------------
---KLKQTEV--------------------------------------DCEYLKRCCEALTE------------------
----------------ENRRLNKEL--QELRA------------------------------------------------
--------------------------------------------------------------------------------
--------------------------------------------------------------------------------
--------------------------------------------------------------------------------
-LKTSNPFYMQ-------LPA-TTLT--MCPSCERVATTSTATATTTTNATPST--------------------------
----------------------------------------------------TMKHA-----------------------
--------------------------------------------------------------------------------
--------------------------------------------------------------------------------
--------------------------------------------------------------------------------
--------------------------------------------------------------------------------
--------------------------
>OsHox6
--------------------------------------------MDGEEDSEWMMM------------------------
--------------------------------------------------------------------------------
--------------------------------------------------------------------------------
-------------------------------------------------------------------------DVGGKGG
KGGGGGGAAD----------------------------------------------------------------------
--------------------------RKK-----RFSEEQIKSLESM---F-ATQT-KLEP--------------RQKLQ
LARELGLQPRQ------------------------------------VAIWFQNKRARW---------------------
---KSKQLER-------------------------------EYSALRDDYDALLC---SLKK------------------
----------------EKLALIKQL--EKLAE------------------------------------------------
--------------------------------------------------------------------------------
--------------------------------------------------------------------------------
--------------------------------------------------------------------------------
-MLQEPRGKYG---DNAGDDA-RSGGVAGMKKEEFVGAGGAATLYSSAEGGGTT--------------------------
--------------------------------TTTTAKLMPHFGSDDVDAGLFLRPSSQHHPPPPHAGAGFTSSEPA---
--------------------------------------------------------------------------------
----------------ADHQSFNFHSSWP---------------------------------------------------
-------------SSTEQTCS-----------------------------------------------------------
--------------------------------------------------------STPWWEFESE--------------
--------------------------
>OsHox17
---------------------------------------MDRGDHHHLQQQHQFLMPPPAPVVPP---------------
--------------------------------------------------------------------------------
--------------------------------------------------------------------------------
-------------------------------------------------------------------------QLCMPAM
MADEQYMDLGG--------------------------------------GGAAAAP------------------------
------------------GRGGAGE-RKR-----RFTEEQIRSLESM---F-HAHHAKLEP--------------REKAE
LARELGLQPRQ------------------------------------VAIWFQNKRARW---------------------
---RSKQLEH-------------------------------DYAALRSKYDALHSRVESLKQ------------------
----------------EKLALTVQL--HELRE------------------------------------------------
--------------------------------------------------------------------------------
--------------------------------------------------------------------------------
--------------------------------------------------------------------------------
-RLREREERSG------NGGAATTAA--SSSSCNGSGSEEVDDDDDKRNAAAGC--------------------------
-----------------------------LDLEPPESCVLGGATCATPADVSVESDQCDDQLDYDEGLFPESFCAT----
--------------------------------------------------------------------------------
---------------------PELWEPWP---------------------------------------------------
--------------------------------------------------------------------------------
---------------------------------------------------------LVEWNAVA---------------
--------------------------
>OsHox18
-----------------------------------------------MESDCQFLVAPPQPHMYY---------------
--------------------------------------------------------------------------------
--------------------------------------------------------------------------------
-------------------------------------------------------------------------DTAAAAV
DEAQFLRQMVAAADHHAAAAGR---------------------------GGGDGDG------------------------
----------------GGGGGGGGE-RKR-----RFTEEQVRSLETT---F-HARRAKLEP--------------REKAE
LARELGLQPRQ------------------------------------VAIWFQNKRARW---------------------
---RSKQIEH-------------------------------DYAALRAQYDALHARVESLRQ------------------
----------------EKLALADQV--DELRG------------------------------------------------
--------------------------------------------------------------------------------
--------------------------------------------------------------------------------
--------------------------------------------------------------------------------
-KLNERQDQSG--------------------SCDGGGAEGDDDDKRNSVMNASS--------------------------
-------------------------------SGLVEEDYVSCLAVPVVDVSEDGSAACGGSSYEYDHHLDYLGGGQLPDP
FCGM----------------------------------------------------------------------------
---------------------PDLWEIWP---------------------------------------------------
--------------------------------------------------------------------------------
---------------------------------------------------------MVEWNAVA---------------
--------------------------
>MeHDZ39
--------------------------------------------------------------------------------
--------------------------------------------------------------------------------
--------------------------------------------------------------------------------
---------------------------------------------------------------------------MSNQL
DGRGYSPETPDERLENFAC------------------------------QQLSQSP------------------------
-----------------RKKKNIAK-NKR-----RFSDEQIRLLESI---F-ESET-KLEP--------------RKKLQ
LAGELGLQPRQ------------------------------------IAIWFQNRRARW---------------------
---KSKRIEQ-------------------------------EYKTLRAKYDNLASCFESLKN------------------
----------------ERQSLLIQL--QKLNE-----------LL-----------------------------------
--------------------------------------------------------------------------------
--------------------------------------------------------------------------------
-------------------------------------DEKCDGNRTCKGSEGNNN-------------------------
-LLASNNGNIN---N---DPK-AQQG--LYDTEFMCSQNNKSRDIEHSGDEGHE--------------------------
--------------------------------LLNHQEYTDSSLASHNQWCSFDSGSQFYLSS-----------------
--------------------------------------------------------------------------------
-----------------SS--SQWFNFWI---------------------------------------------------
--------------------------------------------------------------------------------
--------------------------------------------------------------------------------
--------------------------
>MeHDZ38
--------------------------------------------------------------------------------
--------------------------------------------------------------------------------
--------------------------------------------------------------------------------
-----------------------------------------------------------------------------MML
DEAQYSPSTQEPFSSI---------------------------------DTLATPR------------------------
---------------------KKKNMNKR-----RFSDEQIKSLESM---F-ESES-RLEA--------------RKKLQ
LANELGLQPRQ------------------------------------VAIWFQNKRARW---------------------
---KSKQLER-------------------------------DYSILRSNYNSLSTRFESLKK------------------
----------------EKQALAVQL--QKLND------------------------------------------------
--------------------------------------------------------------------------------
--------------------------------------------------------------------------------
--------------------------------------------------------------------------------
-LMQKPKEEGG-----------------CCVAVNSNEGESENRDATKCDSEEKA--------------------------
--------------------------SLLYERSAHGLGVVSDEDSKIKVEYFGLEEEHNLMSMVEMEPADGSLTTSQEDW
GS------------------------------------------------------------------------------
------LDSDGLFGQSNSC--CQWWDFWA---------------------------------------------------
--------------------------------------------------------------------------------
--------------------------------------------------------------------------------
--------------------------
>MeHDZ37
--------------------------------------------------------------------------------
--------------------------------------------------------------------------------
--------------------------------------------------------------------------------
-----------------------------------------------------------------------------MMF
DEAEYSPSTEDPYSSI---------------------------------DTLNTTR------------------------
--------------------KKKNR-NKR-----RFSDEQIKSLESM---F-ESES-RLEP--------------RKKLQ
LAKELGLQPRQ------------------------------------VAIWFQNKRARW---------------------
---KSKQIER-------------------------------DYSILLANYNSLASRFETLKK------------------
----------------EKQALATQL--QKLND------------------------------------------------
--------------------------------------------------------------------------------
--------------------------------------------------------------------------------
--------------------------------------------------------------------------------
-LLQKPREEGE-----------CSGEAAAVNSSEGESENGDAAKCDSEAKCSLS--------------------------
----------------------------LIETSSNGLGVLSDEDSSIKVEYFGLEEEPNLMRMM----------------
----------------------------------------------------------------------EPGDGSLTTS
QEDWGSLDSDGLFDQSNSG--CQWWDFWV---------------------------------------------------
--------------------------------------------------------------------------------
--------------------------------------------------------------------------------
--------------------------
>MeHDZ41
--------------------------------------------------------------------------------
--------------------------------------------------------------------------------
--------------------------------------------------------------------------------
-----------------------------------------------------------------------------MMF
DEAEYSPSTEDPYSSI---------------------------------DTLNTTR------------------------
--------------------KKKNR-NKR-----RFSDEQIKSLESM---F-ESES-RLEP--------------RKKLQ
LAKELGLQPRQ------------------------------------VAIWFQNKRARW---------------------
---KSKQIER-------------------------------DYSILLANYNSLASRFETLKK------------------
----------------EKQALATQK--PREEG-----------E------------------------------------
--------------------------------------------------------------------------------
--------------------------------------------------------------------------------
--------------------------------------------------------------------------------
-CSGEAAAVNS---S---EGE-SENG--DAAKCDSEAKCSLSLIETSSNGLGVL--------------------------
----------------------------------------SDEDSSIKVEYFGLEEEPNLMRMM----------------
---------------------------------------------------------------------EPGDGSLTTSQ
EDWGSLDSDGLFDQS-NSG--CQWWDFWV---------------------------------------------------
--------------------------------------------------------------------------------
--------------------------------------------------------------------------------
--------------------------
>AtHB12
------------------------------------------------MEEGDFFNCCFSE-------------------
--------------------------------------------------------------------------------
--------------------------------------------------------------------------------
-------------------------------------------------------------------------ISSGMTM
NKKKMKKSN-----------------------------------------------------------------------
--------------------------NQK-----RFSEEQIKSLELI---F-ESET-RLEP--------------RKKVQ
VARELGLQPRQ------------------------------------VAIWFQNKRARW---------------------
---KTKQLEK-------------------------------EYNTLRANYNNLASQFEIMKK------------------
----------------EKQSLVSEL--QRLNE------------------------------------------------
--------------------------------------------------------------------------------
--------------------------------------------------------------------------------
-----------------------------------EMQRPKEEKHHECCGDQG---------------------------
-LALSSSTESH---NGKSEPEGRLDQ--GSVLCNDGDYNNNIKTEYFGFEEETD--------------------------
-------------------------------------HELMNIVEKADDSCLTSSENWGGFNSDSLLDQSSSNY------
--------------------------------------------------------------------------------
---------------------PNWWEFWS---------------------------------------------------
--------------------------------------------------------------------------------
--------------------------------------------------------------------------------
--------------------------
>AtHB7
--------------------------------------------------MEVL--------------------------
--------------------------------------------------------------------------------
--------------------------------------------------------------------------------
-------------------------------------------------------------------------IPVDEMT
EGGEYSPAMMSAEPFLTMKKMK---------------------------KSNHNKN------------------------
--------------------------NQR-----RFSDEQIKSLEMM---F-ESET-RLEP--------------RKKVQ
LARELGLQPRQ------------------------------------VAIWFQNKRARW---------------------
---KSKQLET-------------------------------EYNILRQNYDNLASQFESLKK------------------
----------------EKQALVSEL--QRLKE------------------------------------------------
--------------------------------------------------------------------------------
--------------------------------------------------------------------------------
-----------------------------------ATQKKTQEEERQCSGDQAVVA------------------------
-LSSTHHESEN-------EENRRRKPEEVRPEMEMKDDRGHHGVMCDHHDYEDD--------------------------
---------------------------DNGYSNNIKRECFGGFEEEPDHLMNIVEPADSCLTSSDDWRGFKSDTTTLLDQ
SCNN----------------------------------------------------------------------------
---------------------YPWRDFWS---------------------------------------------------
--------------------------------------------------------------------------------
--------------------------------------------------------------------------------
--------------------------
>OsHox8
----------------------------------------MKRPSCRGSSMAIIHDTSDQQ-------------------
--------------------------------------------------------------------------------
--------------------------------------------------------------------------------
-------------------------------------------------------------------------EDNMRSY
MDGGGAAAYEEEEEEVED-------------------------------DDGGGGG------------------------
--------------GGGGGGGGLGE-KKR-----RLAAEQVRALERS---F-EADN-KLDP--------------ERKAR
IARDLRLHPRQ------------------------------------VAVWFQNRRARW---------------------
---KTKQIER-------------------------------DFAALRSRHDALRLECDALRR------------------
----------------DKDALAAEI--ADLRD------------------------------------------------
--------------------------------------------------------------------------------
--------------------------------------------------------------------------------
----------------------------------RVDGQMSVKLEA----------------------------------
-VAADEHQPPP-------PPPPPPLA--YNSKVVDGSTDSDSSAVFNEEASPYS--------------------------
------------------------------GAAIDHHHHQTPASYDTAGFTSFFAPSTTLTSSLSFPSMFHASSH-----
-------------------------------------------------------------------FDGHQELLVGGGG
AGAVADADLGGAGFFAGDE--HAGGLSWY---------------------------------------------------
--------------------------------------------------------------------------------
--------------------------------------------------------GAEGW-------------------
--------------------------
>OsHox13
---------------------------------MKRPTSSSRKSKKQGEDLAFSEEGSLPAVTME---------------
--------------------------------------------------------------------------------
--------------------------------------------------------------------------------
-------------------------------------------------------------------------QKDEAEM
EEVDEEEEEEVDEDMAG--------------------------------GHAAQSP------------------------
-----------------SPSCGLGE-KKR-----RLALEQVRALERS---F-DTDN-KLDP--------------DRKAR
IARDLGLQPRQ------------------------------------VAVWFQNRRARW---------------------
---KTKQLER-------------------------------DFAALRARHDALRADCDALRR------------------
----------------DKDALAAEI--RELRE------------------------------------------------
--------------------------------------------------------------------------------
--------------------------------------------------------------------------------
--------------------------------------------------------------------------------
-KLPTKPADTA-ASVKVEAGNDAAAGAAAATVCKDGSSDDSDSSVVFNDEASPY--------------------------
-----------------------SGAAFIGFGPSFLVDDASAATVGCSSSLPALESKWHGPYSDDSCKGGVYGFTE----
------------------------------------------------------------------EWLAACSGEMAGND
AAGFFSDEHASNLNFGWC---ASGNEGWE---------------------------------------------------
--------------------------------------------------------------------------------
--------------------------------------------------------------------------------
--------------------------
>OsHox4
-----------------------------------------MKRPGGAGGGGGSPSL-----------------------
--------------------------------------------------------------------------------
--------------------------------------------------------------------------------
-------------------------------------------------------------------------VTMANSS
DDGYGGVGME---------------------------------------AEGDVEE------------------------
---------------EMMACGGGGE-KKR-----RLSVEQVRALERS---F-EVEN-KLEP--------------ERKAR
LARDLGLQPRQ------------------------------------VAVWFQNRRARW---------------------
---KTKQLER-------------------------------DYAALRHSYDSLRLDHDALRR------------------
----------------DKDALLAEI--KELKA------------------------------------------------
--------------------------------------------------------------------------------
--------------------------------------------------------------------------------
--------------------------------------------------------------------------------
-KLGDEEAAAS---F-------TSVK--EEPAASDGPPAAGFGSSDSDSSAVLN--------------------------
------------------------------DVDAAGAAPAATDALAPEACTFLGAPPAAGAGAGAAAAASHEEVFFHGNF
LKVEEDETGFLDDDEPCGGFFADDQPPPLSSWW-----------------------------------------------
---------------------AEPTEHWN---------------------------------------------------
--------------------------------------------------------------------------------
--------------------------------------------------------------------------------
--------------------------
>Os08g37580
-----------------------------------------MRSP-----------------------------------
--------------------------------------------------------------------------------
--------------------------------------------------------------------------------
-------------------------------------------------------------------------AALLPVV
ADGGGGVGVE---------------------------------------EEMDVDE------------------------
-----------DMAMCGGRGGGGGE-KKR-----RLSVEQVRALERS---F-ETEN-KLEP--------------ERKAR
LARDLGLQPRQ------------------------------------VAVWFQNRRARW---------------------
---KTKQLER-------------------------------DYAALRQSYDALRADHDALRR------------------
----------------DKDALLAEI--KELKG------------------------------------------------
--------------------------------------------------------------------------------
--------------------------------------------------------------------------------
--------------------------------------------------------------------------------
-KLGDEDAAASFSSVKEEEDP-AASD--ADPPATGAPQGSSESDSSAVLNDAEI--------------------------
--------------------------LPHKPAPAAAADAAASEETEAVVTGAALLHHAEVFFHGQLLKVDDDEAAF----
----------------------------------------------------------------LGDDGAACGGFFADEH
LPSLPWW--------------AEPTEQWTT--------------------------------------------------
--------------------------------------------------------------------------------
--------------------------------------------------------------------------------
--------------------------
>AtHB53
------------------------------------------MDHGRLMDDQMMLGSQVYPYTTQPQN------------
--------------------------------------------------------------------------------
--------------------------------------------------------------------------------
-------------------------------------------------------------------------SHCIIVN
QIDGGEESKPVKRRRKRRSKGSSAT------------------------NEEDVAE------------------------
---------------------IGGMLRKR-----KLTDEQVNMLEYS---F-GNEH-KLES--------------GRKEK
IAGELGLDPRQ------------------------------------VAVWFQNRRARW---------------------
---KNKKLEE--------------------------------------EYAKLKNHHDNVVL------------------
----------------GQCQLESQI--LKLTE------------------------------------------------
--------------------------------------------------------------------------------
--------------------------------------------------------------------------------
--------------------------------------------------------------------------------
-QLSEAQSEIR---K-------------LSERLEEMPTNSSSSSLSVEANNAPT--------------------------
---------------------------------------DFELAPETNYNIPFYMLDNNYLQSM----------------
--------------------------------------------------------------------------------
---------------------EYWDGLYV---------------------------------------------------
--------------------------------------------------------------------------------
--------------------------------------------------------------------------------
--------------------------
>MeHDZ47
------------------------------------MTTTMNHSKVDQDHMALISQLYP---------------------
--------------------------------------------------------------------------------
--------------------------------------------------------------------------------
-------------------------------------------------------------------------GVYTQMV
PQQGETKPRRRRRK------------------------------------------------------------------
--------------NRGGENGVPGH-KKR-----KLSAHQVNLLEVN---F-GNEH-KLES--------------ERKDK
LASELGLDPRQ------------------------------------VAVWFQNRRARW---------------------
---KNKKLEE--------------------------------------EYTKLKTAHESIVV------------------
----------------EKCHLESEV--LKLKE------------------------------------------------
--------------------------------------------------------------------------------
--------------------------------------------------------------------------------
--------------------------------------------------------------------------------
-KLLEAEKEIQ-------RLT-ERVDGVSSNSCSSLSMKAMNTPFLGEFGIE----------------------------
---------------------------------------GYGDIFYMPEINYIHGMEWVNLYM-----------------
--------------------------------------------------------------------------------
--------------------------------------------------------------------------------
--------------------------------------------------------------------------------
--------------------------------------------------------------------------------
--------------------------
>MeHDZ49
-----------------------------------MTTTIMNHNKVDQDHMALLS-------------------------
--------------------------------------------------------------------------------
--------------------------------------------------------------------------------
-------------------------------------------------------------------------QLYYTQM
VPQQGEPKPRRRRK-----------------------------------KNKGAEN------------------------
--------------------GVTGA-KKR-----KLSADQVNLLEMN---F-GNEH-KLES--------------ERKDK
LASELGLDPRQ------------------------------------VAVWFQNRRARW---------------------
---KNKKLEE--------------------------------------EYTKLKTAHETNII------------------
----------------EKCRLESEV--LKLKE------------------------------------------------
--------------------------------------------------------------------------------
--------------------------------------------------------------------------------
--------------------------------------------------------------------------------
-KLLEAEKEIQ-------RLT-EKIDGVSSNSCSSTLSMNTPFLGEFGMEGIGD--------------------------
-------------------------------------------IFYMSETNYIHGMEWSNLYV-----------------
--------------------------------------------------------------------------------
--------------------------------------------------------------------------------
--------------------------------------------------------------------------------
--------------------------------------------------------------------------------
--------------------------
>AtHB40
-----------------------------------------MNYTVDDQNMAFISQLYP---------------------
--------------------------------------------------------------------------------
--------------------------------------------------------------------------------
-------------------------------------------------------------------------DVYTQIV
QPVGEVKQPKRRRKKTK--------------------------------GSVASAD------------------------
--------------------GGNGLFRKR-----KLTDEQVNMLEMS---F-GDEH-KLES--------------ERKDR
LAAELGLDPRQ------------------------------------VAVWFQNRRARW---------------------
---KNKRLEE--------------------------------------EYNKLKNSHDNVVV------------------
----------------DKCRLESEV-------------------------------------------------------
--------------------------------------------------------------------------------
--------------------------------------------------------------------------------
--------------------------------------------------------------------------------
-IQLKEQLYDA---E-------REIQ--RLAERVEGGSSNSPISSSVSVEANET--------------------------
---------------------------------PFFGDYKVGDDGDDYDHLFYPVPENSYIDE-----------------
--------------------------------------------------------------------------------
---------------------AEWMSLYI---------------------------------------------------
--------------------------------------------------------------------------------
--------------------------------------------------------------------------------
--------------------------
>AtHB21
------------------------------------------MNNQNVDDHNLLLISQLYP-------------------
--------------------------------------------------------------------------------
--------------------------------------------------------------------------------
-------------------------------------------------------------------------NVYTPLV
PQQGGEAKPTRRRKRKS--------------------------------KSVVVAE------------------------
----------------EGENEGNGWFRKR-----KLSDEQVRMLEIS---F-EDDH-KLES--------------ERKDR
LASELGLDPRQ------------------------------------VAVWFQNRRARW---------------------
---KNKRVED--------------------------------------EYTKLKNAYETTVV------------------
----------------EKCRLDSEV--IHLKEQLYEAEREIQRLA-----------------------------------
--------------------------------------------------------------------------------
--------------------------------------------------------------------------------
--------------------------------------------------------------------------------
-KRVEGTLSN----SPISSSV----------TIEANHTTPFFGDYDIGFDGEA---------------------------
---------------------------------------DENLLYS-----------------------PDYIDGLDWMS
QFM-----------------------------------------------------------------------------
--------------------------------------------------------------------------------
--------------------------------------------------------------------------------
--------------------------------------------------------------------------------
--------------------------
>Os07g24350
-----------------------------------------MDNGSQQESSDLHVHHLPIAS------------------
--------------------------------------------------------------------------------
--------------------------------------------------------------------------------
-------------------------------------------------------------------------IIGVEDR
TEEADDAAVDYHD------------------------------------DSSEGQD------------------------
--------------------EVSNK-RMK-----RHTDDQIKHLESV---F-ERCT-YLGG--------------NQRVQ
LAKKLGMEERQ------------------------------------VKFWFQNRRTRK---------------------
---------------------------------------------------KVATWVDKIQ-------------------
---------------------------LSVRN------------------------------------------------
--------------------------------------------------------------------------------
--------------------------------------------------------------------------------
--------------------------------------------------------------------------------
-------GGSP---------------------------------------------------------------------
--------------------------------------------------------------------------------
--------------------------------------------------------------------------------
--------------------------------------------------------------------------------
--------------------------------------------------------------------------------
--------------------------------------------------------------------------------
--------------------------
>OsHox14
-----------------------------------------MDRYGEKQQQQQMFASYVDA-------------------
--------------------------------------------------------------------------------
--------------------------------------------------------------------------------
-------------------------------------------------------------------------SLLAASG
EVQGERPRARRRRRRGARCVGGGG-------------------------GGGEVDG------------------------
-----------------------GDPKKR-----RLSDEQVEMLELS---F-REER-KLET--------------GRKVH
LASELGLDPKQ------------------------------------VAVWFQNRRARH---------------------
---KSKLLEE--------------------------------------EFSKLKHAHDAAIL------------------
----------------HKCHLENEV--LRLKE------------------------------------------------
--------------------------------------------------------------------------------
--------------------------------------------------------------------------------
--------------------------------------------------------------------------------
-RLVVAEEEVR-----------RLRS--AAGSHTASGEGGDIMGLGGSGACVAG--------------------------
-----------------------SPSSSFSTGTCQPPSFGGGDHLGDDDLVYVPEYGGYADNSV----------------
--------------------------------------------------------------------------------
---------------------VEWFSLYGLI-------------------------------------------------
--------------------------------------------------------------------------------
--------------------------------------------------------------------------------
--------------------------
>OsHox12
--------------------------------------------MSREEDEKLLFPSFAFP-------------------
--------------------------------------------------------------------------------
--------------------------------------------------------------------------------
-------------------------------------------------------------------------AECFPEA
ATSGGEQKKARQRRRRKVKPE----------------------------AAAALAG------------------------
-----------------ESGGDEQA-KKR-----RLSDEQARFLEMS---F-KKER-KLET--------------PRKVQ
LAAELGLDAKQ------------------------------------VAVWFQNRRARH---------------------
---KSKLMEE--------------------------------------EFAKLRSAHDAVVL------------------
----------------QNCHLETEL--LKLKE------------------------------------------------
--------------------------------------------------------------------------------
--------------------------------------------------------------------------------
--------------------------------------------------------------------------------
-RLADVEEEKA-----------KLAA--VAAATTGGGGGGGGGSSSPTSSSFST--------------------------
--------------------------------VTYHPALAGQFGVEAAAEEADLTYMSEYAYNSYMLELAAAGYC-----
--------------------------------------------------------------------------------
---------------------GGVYDQFS---------------------------------------------------
--------------------------------------------------------------------------------
--------------------------------------------------------------------------------
--------------------------
>AtHB20
-----------------------------------------MYVFDPTTEAGLRLEMAFPQHGFMFQQLHEDNSQDQL--
--------------------------------------------------------------------------------
--------------------------------------------------------------------------------
-------------------------------------------------------------------------PSCPPHL
FNGGGNYMMNRSMSLMNVQEDHNQTL-----------------------DEENLSD------------------------
----------------DGAHTMLGE-KKK-----RLQLEQVKALEKS---F-ELGN-KLEP--------------ERKIQ
LAKALGMQPRQ------------------------------------IAIWFQNRRARW---------------------
---KTRQLER-------------------------------DYDSLKKQFESLKSDNASLLA------------------
----------------YNKKLLAEV--MALKN------------------------------------------------
--------------------------------------------------------------------------------
--------------------------------------------------------------------------------
--------------------------------------------------------------------------------
-KECNEGNIVK-----------REAE--ASWSNNGSTENSSDINLEMPRETITT--------------------------
------------------------------HVNTIKDLFPSSIRSSAHDDDHHQNHEIVQEESLCNMFNGIDETTPAGYW
AWSDPNH-------------------------------------------------------------------------
---------------------NHHHHQFN---------------------------------------------------
--------------------------------------------------------------------------------
--------------------------------------------------------------------------------
--------------------------
>AtHAT7
-------------------------------MYMYEEERNNINNNQEGLRLEMAFPQHGFMFQQLHEDNAHHLPSPTSL-
--------------------------------------------------------------------------------
--------------------------------------------------------------------------------
-------------------------------------------------------------------------PSCPPHL
FYGGGGNYMMNRSMSFTGVSDHHHLTQKSPTTT----------------NNMNDQD------------------------
------QVGEEDNLSDDGSHMMLGE-KKK-----RLNLEQVRALEKS---F-ELGN-KLEP--------------ERKMQ
LAKALGLQPRQ------------------------------------IAIWFQNRRARW---------------------
---KTKQLER-------------------------------DYDSLKKQFDVLKSDNDSLLA------------------
----------------HNKKLHAEL--VALKK------------------------------------------------
--------------------------------------------------------------------------------
--------------------------------------------------------------------------------
--------------------------------------------------------------------------------
-HDRKESAKIK-----------REFA--EASWSNNGSTENNHNNNSSDANHVSM--------------------------
-------------------------------IKDLFPSSIRSATATTTSTHIDHQIVQDQDQGFCNMFNGIDETTSASYW
AWPDQQQQ------------------------------------------------------------------------
---------------------HHNHHQFN---------------------------------------------------
--------------------------------------------------------------------------------
--------------------------------------------------------------------------------
--------------------------
>Os10g26500
-------------------------------------------MASNGAAAGAMAPFFPPNFLLQMQQPL----------
--------------------------------------------------------------------------------
---------------------------------------------PLHHQHLQDHAHGGHGGHHLLPPPP----------
-------------------------------------------------------------------------PSLSPFL
PDLAMDAPPPPMYEASGGDGGGGGAA-----------------------SEDEEDG------------------------
--------------CGGGGGGGGGE-KKR-----RLSVEQVRTLERS---F-ESGN-KLEP--------------ERKAQ
LARALGLQPRQ------------------------------------VAIWFQNRRARW---------------------
---KTKQLEK-------------------------------DFDALRRQLDAARAENDALLS------------------
----------------LNSKLHAEI--VALKG------------------------------------------------
--------------------------------------------------------------------------------
--------------------------------------------------------------------------------
------------------------------------------GAAAAGGGGSSCR-------------------------
-QEAASELINL-----------NVKE--TEASCSNRSENSSEINLDISRPAPPP--------------------------
-------------------PPPPANESPVNRGIPFYASIGRGGAGGVDIDQLLLRGGHSPSPAAVTTPPPPKMELG----
------------------------------------------------------------------ITGNGGGADAAAAG
AGSFGGLLCGAVDE-------QPPFWPWA---------------------------------------------------
----------------------------------------------------------------------DGHHHFH---
--------------------------------------------------------------------------------
--------------------------
>Os03g07450
-----------------------------------MASNGMASSPSSFFPPNFLLHMAQQQAAPPHDPQEHHHHHHHGHH
G-------------------------------------------------------------------------------
------------------------------------HHHEQQQQQQHHHHLGPPPPPPPHPHNPFLPSS-----------
-------------------------------------------------------------------------AQCPSLQ
EFRGMAPMLGKRPMSYGDGGGGGDE------------------------VNGGGED------------------------
--------------ELSDDGSQAGE-KKR-----RLNVEQVRTLEKN---F-ELGN-KLEP--------------ERKMQ
LARALGLQPRQ------------------------------------VAIWFQNRRARW---------------------
---KTKQLEK-------------------------------DYDALKRQLDAVKAENDALLN------------------
----------------HNKKLQAEI--VALKG------------------------------------------------
--------------------------------------------------------------------------------
--------------------------------------------------------------------------------
--------------------------------------------------------------------------------
-REAASELINL-------NKE-------TEASCSNRSENSSEINLDISRTPPPD--------------------------
--------------------AAALDTAPTAHHHHHGGGGGGGGGGGMIPFYTSIARPASGGGVDIDQLLHSSSGGA----
--------------------------------------------------------------------GGPKMEHHGGGG
NVQAASVDTASFGNLLCGVDEPPPFWPWP---------------------------------------------------
--------------------------------------------------------------------------------
--------------------------------------------------------DHQHFH------------------
--------------------------
>MeHDZ35
--------------------------------------------------------------------------------
--------------------------------------------------------------------------------
--------------------------------------------------------------------------------
--------------------------------------------------------------------------MMKRSM
SFSGMEKCEEVH-------------------------------------GDDDLSD------------------------
------------------DGSQLGE-KKK-----RLNLEQVKALEKC---F-ELGN-KLEP--------------ERKMQ
LAKALGLQPRQ------------------------------------IAIWFQNRRARW---------------------
---KTKQLEK-------------------------------DYEVLKKQFDAIKADNDALQA------------------
----------------QNKKLHSEL--MALRH------------------------------------------------
--------------------------------------------------------------------------------
--------------------------------------------------------------------------------
--------------------------------------------------------------------------------
-REPNSTEFNP-----KKETDQGSWSNASENSCDINLDISRTPLETSPVSNSQL--------------------------
--------------------------------STKHLFTTASIRPTSMTQLLQSSSSRQDLHCLKVDQMVQDENFC----
--------------------------------------------------------------------------------
-------------NMFNGMDEHQGFWQWP---------------------------------------------------
--------------------------------------------------------------------------------
--------------------------------------------------------AEQHAAFSLNQTQFSNN-------
--------------------------
>MeHDZ53
-------------------------------------------MAFPLHHHGFIFHSQEDNDHLLSPSSLNSLP------
--------------------------------------------------------------------------------
--------------------------------------------------------------------------------
-------------------------------------------------------------------------SSCPPQL
FPGGGGHFMMKRSMSFSGVEKC---------------------------EEVHGDD------------------------
--------------DLSDDGSQIGE-KKK-----RLNLEQVKALEKS---F-EMRN-KLEP--------------ERKMQ
LAKALGLQPRQ------------------------------------VAIWFQNRRARW---------------------
---KTKQLEK-------------------------------DYEILKKQFDVVKADNDALQA------------------
----------------LNKRLHAEL--MALRS-----------S------------------------------------
--------------------------------------------------------------------------------
--------------------------------------------------------------------------------
--------------------------------------------------------------------------------
-TESNSTEVNP---K---KET-DQGS--WSNASENGHDANLDISITTVATSPVS--------------------------
-----------------------------NSQLSTKLLFSTSIRPTSMTQLLQSSSPRPDLQCLKVDQLVQEENIC----
--------------------------------------------------------------------------------
----------NMFNG-MEE--QQGFWPWP---------------------------------------------------
--------------------------------------------------------------------------------
------------------------------------------------EQQAPFSLNQTHFSKN----------------
--------------------------
>MeHDZ29
---------------------------------------------MAFFPANFMLQTPHEEDHHQPPTSLNPIL------
--------------------------------------------------------------------------------
--------------------------------------------------------------------------------
-------------------------------------------------------------------------PSCTAQD
FHGVASFLGKRSMSFSGIDASCH--------------------------EEANGED------------------------
--------------ELSDDGSQAGE-KKR-----RLNMEQVKTLEKN---F-ELGN-KLEP--------------ERKMQ
LARALGLQPRQ------------------------------------IAIWFQNRRARW---------------------
---KTKQLEK-------------------------------DYDLLKRQFEAIKADNDALQA------------------
----------------QNQKLHAEI--LALKS------------------------------------------------
--------------------------------------------------------------------------------
--------------------------------------------------------------------------------
--------------------------------------------------------------------------------
-REPTESINLN-----------KETE----GSCSNRSENSSDIKLDISRTPAID--------------------------
--------------------------SPLSNRPTSRTLFPSSSTMRPTGVAQLFQNSSSRPDHIHCQKNIDQM-------
--------------------------------------------------------------------------------
------VKEESLSNMFCGIDDQSGFWPWL---------------------------------------------------
--------------------------------------------------------------------------------
--------------------------------------------------------EQQHFN------------------
--------------------------
>MeHDZ36
--------------------------------------------------------------------------------
--------------------------------------------------------------------------------
--------------------------------------------------------------------------------
----------------------------------------------------------------------MASFLGKRSM
SFSGIDASCHEEAN-----------------------------------GEDELSD------------------------
------------------DGSQAGE-KKR-----RLNMEQVKTLEKN---F-ELGN-KLEP--------------ERKMQ
LARALGLQPRQ------------------------------------IAIWFQNRRARW---------------------
---KTKQLEK-------------------------------DYDLLKRQFEAIKADNDALQA------------------
----------------QNQKLQAEI--SALKS------------------------------------------------
--------------------------------------------------------------------------------
--------------------------------------------------------------------------------
--------------------------------------------------------------------------------
-REPTESINLN-----------KETE----GSCSNRSENSSDIKLDISRTPAID--------------------------
--------------------------SPLSNHPISRPFFPSSSIRPTGVAQLFHNNSSRSDHIHCQKNIDQM--------
--------------------------------------------------------------------------------
------VKEETLSNMFCGIDDQSGFWPWL---------------------------------------------------
--------------------------------------------------------------------------------
--------------------------------------------------------EQQHFN------------------
--------------------------
>AtHB23
-------------------------------------------MSCNNNGLAFFPENFSLQNHHQEEEDHP---------
--------------------------------------------------------------------------------
--------------------------------------------------------------------------------
-------------------------------------------------------------------------QLLQDFH
GFLGKRSPMNNVQGFCN--------------------------------LDMNGDE------------------------
--------------EYSDDGSKMGE-KKR-----RLNMEQLKALEKD---F-ELGN-KLES--------------DRKLE
LARALGLQPRQ------------------------------------IAIWFQNRRARS---------------------
---KTKQLEK-------------------------------DYDMLKRQFESLRDENEVLQT------------------
----------------QNQKLQAQV--MALKS------------------------------------------------
--------------------------------------------------------------------------------
--------------------------------------------------------------------------------
--------------------------------------------------------------------------------
-REPIESINLN-----------KETEGSCSDRSENISGDIRPPEIDSQFALGHP--------------------------
--------------------------------PTTTTMQFFQNSSSEQRMVKEENSISNMFCGIDD--------------
--------------------------------------------------------------------------------
---------------------QSGFWPWL---------------------------------------------------
--------------------------------------------------------------------------------
--------------------------------------------------------DQQQYN------------------
--------------------------
>AtHB13
---------------------------------------MSCNNGMSFFPSNFMIQTSYEDDHPHQSPSLAPLL------
--------------------------------------------------------------------------------
--------------------------------------------------------------------------------
-------------------------------------------------------------------------PSCSLPQ
DLHGFASFLGKRSPMEGCCDLETG-------------------------NNMNGEE------------------------
--------------DYSDDGSQMGE-KKR-----RLNMEQVKTLEKN---F-ELGN-KLEP--------------ERKMQ
LARALGLQPRQ------------------------------------IAIWFQNRRARW---------------------
---KTKQLEK-------------------------------DYDTLKRQFDTLKAENDLLQT------------------
----------------HNQKLQAEI--MGLKN------------------------------------------------
--------------------------------------------------------------------------------
--------------------------------------------------------------------------------
--------------------------------------------------------------------------------
-REQTESINLN-----------KETE----GSCSNRSDNSSDNLRLDISTAPPS--------------------------
----------------------------------NDSTLTGGHPPPPQTVGRHFFPPSPATATTTTTTMQFFQNSSSGQS
MVKE----------------------------------------------------------------------------
--------ENSISNMFCAMDDHSGFWPWL---------------------------------------------------
--------------------------------------------------------------------------------
--------------------------------------------------------DQQQYN------------------
--------------------------
>MeHDZ21
--------------------------------MIKSMATGGRVAGCSGSNFSALLQNQRGPCATSQPLD-----------
--------------------------------------------------------------------------------
--------------------------------------------------------------------------------
-------------------------------------------------------------------------PFFLTGS
SSSFLGSRSMVSFEDVHQVNGSTRPFFRTF-------------------DQDENGD------------------------
--------------DELDEYFHQPE-KKR-----RLSVDQVHFLEKS---F-EVEN-KLEP--------------ERKIQ
LAKELGLQPRQ------------------------------------VAIWFQNRRARW---------------------
---KTKQLEK-------------------------------DYEALHTSYNSLKADYDALLK------------------
----------------EKDILKAEV--SLLTD------------------------------------------------
--------------------------------------------------------------------------------
--------------------------------------------------------------------------------
----------------------------------KMLLREKGNLELSDKD------------------------------
-TLSQEPPKNP---IGDSTSE-GEVSKVSIVACKQEDISSAKSDIFDSDSPHYT--------------------------
----------------------------DGVHSSLLEAGDSSYVFEPDQSDLSQDEEDNLSKNLLPSYVFPKLEDV----
--------------------------------------------------------------------------------
-----------NYSEAAASFEDHAFWCWSY--------------------------------------------------
--------------------------------------------------------------------------------
--------------------------------------------------------------------------------
--------------------------
>MeHDZ26
-------------------------------------------MASGGSNFSVLLQSQQRPSTSQPLD------------
--------------------------------------------------------------------------------
--------------------------------------------------------------------------------
-------------------------------------------------------------------------AFFLTGS
SPSFLGSRSMVSFEDVHQINGSTRPFFRSF-------------------DHEENVD------------------------
--------------DELDEYFHQPE-KKR-----RLSIDQVRFLEKS---F-EIEN-KLEP--------------ERKNQ
LAKDLGLQPRQ------------------------------------VAIWFQNRRARW---------------------
---KTKQLEK-------------------------------DYEALQTSYNSLKADCDTLLK------------------
----------------EKDKLNAEV--NLLTE------------------------------------------------
--------------------------------------------------------------------------------
--------------------------------------------------------------------------------
-----------------------------------KLLLREEKVKLESSEKE----------------------------
-ILSEEPQKKP---IGDSASE-DEGSKISSVACKQEDISSAKSDIFDSDSPHYT--------------------------
---------------------------DGVHSSLFEAEQSDLSQDEEDNLSKGLLPAYVFPKLEDADYSDPPASFE----
--------------------------------------------------------------------------------
---------------------DNALWCWSY--------------------------------------------------
--------------------------------------------------------------------------------
--------------------------------------------------------------------------------
--------------------------
>MeHDZ20
------------------------------------------MAGDKVCNMTALLKNDTLPCDSLLIPTSATL-------
--------------------------------------------------------------------------------
--------------------------------------------------------------------------------
-------------------------------------------------------------------------HGAKSMV
NFENGGGGDTLDAPFFQAIV-----------------------------KEENGDE------------------------
---------------DFDVCLNRPG-KKR-----RLTGSQVQFLERN---F-EVEN-KLEP--------------ERKIQ
LAKELGLQPRQ------------------------------------VAIWFQNRRARF---------------------
---KNKQLEK-------------------------------DYDALKTSYDRLKDDYDNLLT------------------
----------------EKENLKMEVKSLFLQE------------------------------------------------
--------------------------------------------------------------------------------
--------------------------------------------------------------------------------
-----------------------ISTICLCIIHLSNDLVSSVEFQQLVSLKAK---------------------------
-LLAREEGIENLEHIEAINSPNEEHGNPVSKTVPGVISNATLLATPKREEASSA--------------------------
----------------------GSDVFDSDSPHSFLEPGDSSHVFEPDQSDFSQEEEDDLSRSFMPTPYFPKLYHD----
------------------------------------------------------------------TPSNSCSFEFPVE-
---------------------DQPFWTWTY--------------------------------------------------
--------------------------------------------------------------------------------
--------------------------------------------------------------------------------
--------------------------
>MeHDZ25
---------------------------------------MAGGKVCDGSNMTVLLQNDTLPCDSLWIPTSPATL------
--------------------------------------------------------------------------------
--------------------------------------------------------------------------------
-------------------------------------------------------------------------PAPKSVI
DFENDGREDTMDTPFFQALV-----------------------------KEESGDE------------------------
----------------DFDVCLNPPGKKR-----RLTASQVQFLERN---F-EVEN-KLEP--------------ERKIQ
LAKELGLQPRQ------------------------------------VAIWFQNRRARF---------------------
---KNKQLEK-------------------------------NYDSLKTSYDKLKLDYDNLLK------------------
----------------ENENLKNQL--VSLKA------------------------------------------------
--------------------------------------------------------------------------------
--------------------------------------------------------------------------------
--------------------------------------------------------------------------------
KLLAGEKGLRNLEPVEAMNPPDAELGNPVAKTVSEVVSNAPLLILKQEEASSAK--------------------------
-----------------------SDVFDSDSPHSLLEPGDSSHVFEPDHSDFSQDEEDELGRSLLPTPLFPKLYQD----
------------------------------------------------------------------LPANSCSFEFPVE-
---------------------DQPFWSWTY--------------------------------------------------
--------------------------------------------------------------------------------
--------------------------------------------------------------------------------
--------------------------
>AtHB52
--------------------------------------------------------------------------------
--------------------------------------------------------------------------------
--------------------------------------------------------------------------------
--------------------------------------------------------------------------------
--------------------------------------------------------------------------------
----------------MENSQSQGKNKKK-----RLTQDQVRQLEKC---F-TMNK-KLEP--------------DLKLQ
LSNQLGLPQRQ------------------------------------VAVWFQNKRARF---------------------
---KTQSLEV-------------------------------QHCTLQSKHEAALSDKAKLEH------------------
----------------QVQFLQDEL--KRARN------------------------------------------------
--------------------------------------------------------------------------------
--------------------------------------------------------------------------------
--------------------------------------------------------------------------------
QLALFTNQDSP-----------VDNS--NLGSCDEDHDDQVVVFD-----------------------------------
--------------------------------ELYACFVSNGHGSSSTSWV-----------------------------
--------------------------------------------------------------------------------
--------------------------------------------------------------------------------
--------------------------------------------------------------------------------
--------------------------------------------------------------------------------
--------------------------
>MeHDZ57
--------------------------------------------------------------------------------
--------------------------------------------------------------------------------
--------------------------------------------------------------------------------
--------------------------------------------------------------------------------
--------------------------------------------------------------------------------
------------------------------------------ILEAS---F-NANK-KLKA--------------EHKLQ
LACQLGLPPRQ------------------------------------VAIWYQNRRARQ---------------------
---KLEVKEH--------------------------------------QYNNIQQELNNVLA------------------
----------------ENIRLEKEV-------------------------------------------------------
--------------------------------------------------------------------------------
--------------------------------------------------------------------------------
--------------------------------------------------------------------------------
----------------------GTLN--MS--------------------------------------------------
--------------------------------------------------------------------------------
--------------------------------------------------------------------------------
--------------------------------------------------------------------------------
--------------------------------------------------------------------------------
--------------------------------------------------------------------------------
--------------------------
>MeHDZ45
--------------------------------------------------------------------------------
--------------------------------------------------------------------------------
--------------------------------------------------------------------------------
-------------------------------------------------------------------------MDFFHHA
QSQQKRRRPPKHS-------------------------------------------------------------------
--------------------------NKR-----GLTHDQVRLLERA---F-TTTK-KLEP--------------ELKLE
LANQLGVPPKQ------------------------------------VAIWYQNRRARW---------------------
---KTQSLEL-------------------------------DHRRLQVKLENALADKRRLER------------------
----------------EVVQLRDEL--REAQI------------------------------------------------
--------------------------------------------------------------------------------
--------------------------------------------------------------------------------
--------------------------------------------------------------------------------
-MAFAFSPEMV---P--SHPA-PSPL--PFHSCFEGGS------------------------------------------
---------------------------------------LASLHEDVNGEVLQFDELYACLIGSG---------------
--------------------------------------------------------------------------------
--------------------------------------------------------------------------------
--------------------------------------------------------------------------------
--------------------------------------------------------------------------------
--------------------------
>MeHDZ52
--------------------------------------------------------------------------------
--------------------------------------------------------------------------------
--------------------------------------------------------------------------------
-------------------------------------------------------------------------MDFFHSQ
AQHKHPPKNG----------------------------------------------------------------------
--------------------------SRR-----RLTQDQVRLLERT---F-IANK-KLEP--------------ELKLA
LANQLGVPPRQ------------------------------------VAIWYQNKRARW---------------------
---KTQSLEL-------------------------------DYNTVQVKLENALAEKKRLEK------------------
----------------EVMQLRDEL--SKARE------------------------------------------------
--------------------------------------------------------------------------------
--------------------------------------------------------------------------------
-------------------------------------MMFACNQGIIPSH------------------------------
-PSHHFHPLLP---P---QPP-LNVS--CNSSCDDGGGG-----------------------------------------
--------------------------------SSLHEDINGEVLQFDELYACLISPGCGG--------------------
--------------------------------------------------------------------------------
-------------------------STWA---------------------------------------------------
--------------------------------------------------------------------------------
--------------------------------------------------------------------------------
--------------------------
