# Supplementary material for: Genome-wide characterization and expression profiling of HD-Zip gene family related to abiotic stress in cassava
Source: PLoS One. 2017 Mar 1;12(3):e0173043. doi: 10.1371/journal.pone.0173043 (PMC5332091; doi:10.1371/journal.pone.0173043)
Supplement: S2 File — (TXT) [file pone.0173043.s005.txt]

>Os03g55990
------------------------------------------------------------
------------------------------------------------------------
------------------------------------------------------------
------------------------------------------------------------
------------------------------------------------------------
--------------------------------------------------------MATV
HIVTVKWKVK---------------------------------------------GFQEY
----MVMEN--------------KEKVFSIAS---L----SFVVSIFLGMSR-C------
----------VVDFPLLFLYDYYTISDLAQNYRNFLC-----------------------
--------------------SVCLVVEI--LAIHDS------------------------
------------------------------------------------------------
------------------------------------------------------------
---------------------------------LFLYALNA-------------------
-------------------------------------------KCFKIISLTLCLVVSGT
INRVLDVYAEH----------------AAKGETLVVVV----------------------
------------------------------------------------------------
--------------------------------------------AGEEDG------GSGS
DGGGYDKAGMDSGKY------------------VQYTPDQVEALERVYAECPKPSFCRRQ
QAVANI------------------------------------------------------
----------------EPK-----------------------------------------
-------------------------------------------QKIKVWFPKQKVSKSM-
------------------------------------------------------------
------------------------------------------------------------
---------------------------------------------------------QGY
TIKL--------------------------------------------------------
------------------------------------------------------------
------------------------------------------------------------
------------------------------------------------------------
------------------------------------------------------------
---------------
>OsTF1
------------------------------------------------------------
------------------------------------------------------------
-----------------------------------MEMNQQHNEGNESFVALMNGFAGDG
TATLPNDG----------------------------------------------------
--------EQRMSIPARELFAAIEADSGLLPVNSSNTNE---------------------
---------------------------------------------------KRKRRLQRL
TGKQSEVLEG---------------------------------------------FFSIC
----GHPDD--------------GQKRHLSET---T-GLGLDQVKFWFQNKR-T----QV
----------K----TMCWKEENYK--LSVENEILRDENRRVKIAHCTA---------VC
LTCCNSSVQNQLA-----VEMERLMGQS--EWLQQE------------------------
------------------------------------------------------------
------------------------------------------------------IARSNG
TPPAANLAFQLNSSADYVFSGQHDQQMIAELAKNAMHALIILAESHVALWFP--------
---------VPGCSYEVLNKMAYDQAYPGDNSANAI-------GFKTEATRAVSMVMM-D
YKSVVDFLMDP----YN----------YRTFFPEVISG-----------AVTNR------
------IYTWPTSDGYNGVIQLMTVEMMFPSPLVPARKCTFLRYCNVLNE-GLVVVIDVS
LDDGS--------------------------IFSKC--------RKMPSG----FLIQSI
RPNSCKVTAIEHVLA-------------DDTGVH-ELYQPRVN-GLVFGARRWVATMARQ
SARMRD------------VHHNKTAPQVSTK-------------------GRKNLMKLAD
DLLASFAGGIAATG--GGT-----WTVVIG------------------AGTEKDIRVAYR
RTTEGS---SSYNAILSVTASLRL------------------PLPMRKTFDLLRNLTHR-
----CK-----------------------------------WD-----------------
VLVHGSVVKEEVTIARGVGNDDTVTVLH------------------------------CK
RAGREDRGRTMILQNNGYD-ASGSFMVYSQIDSELMNTMVLSPSDLPPGRGGPSLYPTGF
SLLPD-----------------------------------------------------VE
AAQDSSGIALGEVGGTLMTMGFQ--IPVKLA---SGDRM--YSRSAASAIRLMTDTIALV
KKTLMNEHSGIYGVSPFHP-----------------------------------------
------------------------------------------------------------
------------------------------------------------------------
---------------
>Zmhdz54
------------------------------------------------------------
------------------------------------------------------------
-------------------------MKRDESSGGEPSFIEPTSGMDDPTLMGSLGGIDGP
SLMEPFGR--------------------------------------VGGGTSSQTSDIPE
NGSSNQSVEAHANNGKRESPGDGAARINEVNSSTAVKKK--KKRSDRQQQDG--------
-----------------------------------------PQ--------PKKL-LHRV
TSQQLEILEG---------------------------------------------FFSIC
----AHPDD--------------SQRKQLSES---T-GLSVHQVKFWFQNKR-T----HV
----------K----HLSGREENYR--LKVENEMLKEENNRLIRQAQSN--APAPAPAPC
PRCINDAG---HLLLE--KEVERLKALN--QMLQQE------------------------
------------------------------------------------------------
----------------------LQLQGTEGETPVAVDPASGAFHPDPEPSLENVFAAQHD
GQMLAK----------------LAENAAQELLVLADP-----------------------
-------ESPLWLPVPGGSFETLNMIAYAQTFPGQMSVDAIALKTEATRASGVVM--L-D
PKSLVEFLMDA----ES----------YGTMFPGLVSGAATDKVYNWPTSREES------
--------------Y-DGAVQMMTVELAFPSPLVAARKCTFVRCCKKLEQ-GAFAVVDVS
LDDGA-----------------------------RC--------RKMPSG----MLIQPI
RYNSCKVSAIDHVRV-------------DDTSIH-DIFHPCL-SGVLFGARRWVTSMARQ
CARIRD------------VFHVTNCTLNVTS------------------RGRKTIMKLAD
NLLADYTSSVAAFP--DDA-----WTVQCG-------------------VGTEQDIKIMY
KRQSEGSSSSSNTAVVCACASFLL------------------PLRMRKAFDLLKNNLLR-
----AK--------------------------------VLVSL-----------------
RPQGHMAWQQHDPLPIVMGGVAVGRTGERRLREGGGSCRQWCR-----------------
KRRRCLHPACQAWPRGKQG-HHDDPAEQQLRRVRVVHGLL-LSR-QA---AGGDNYEPG-
------------------------------------------------------------
------------------------------------------------------------
------------------------------------------------------------
------------------------------------------------------------
------------------------------------------------------------
---------------
>Os08g19590
------------------------------------------------------------
------------------------------------------------------------
-------------------------------------MNGELKLMASYVSKLKFILQKDQ
QQEPHTAN----------------------------------------------------
----------LLVLLGSSNQDKRNGLSQGENRMDTCTRK---------------------
---------------------------------------------------KPRR-YQLL
TMQQKETLNR---------------------------------------------AFQSC
----PNPDR--------------NDLKKLAKE---L-NMTETQIKYWFQNCR-T------
----------K----MKKFKNNEERKLLQKENEELKKENAELRNRMKNSTCRACDLPLFH
IDCRHWENPMLNKGNHGVTSNLIPQAVS--SLLPSS------------------------
------------------------------------------------------------
------------------------------SGFVASGSNLSSNAVLMPVSAMPSSVLQPA
PAVSGANFPILHNLSANANDGYTEKNVLLDLANRAMEEFFSLMKENESLLVK--------
------KKENGPLWLPHMDILGVESLNYQEYLAKSRTIGQKPVDFKVVVTRDTAIVNG-S
CVDLVKSLLDA----NR----------WRELFPGIVAS------ANTTKIISTG------
-----------PSNLHDGLLQLMRAELQVMSPEVPVCDVTFLRQSVQFGS-GLWCVVDVS
IDTI----------------LPGESKTAQSSVQTSSTAARRMEVRLLPSG----CVIEEM
ENGYSKVTWMVHAAY--------------DERAVPVLYHSLLRSAKALGACRWVASLQRH
SQFLSGLHKYIFCPDST----------------------------MTEVVMRRKVLYLVK
QMTSSFTGLFASMS--KAT-----------------------------LQDGDDTHFAHQ
IVGGATG--EPAGLLLSATTTIWL-----------------PGVNPRHVYDHLRDEQCH-
----GE-----------------------------------WR-CLLGEQLHQGNALPYG
APLNGETVPEFYRMVNGLHEGHAISL--------------------------------IS
PREMGGNISNTLLLQEARTDLSGSLIVYARTDVNTVHSIMNSGLNP----ATVFLVSSGC
AILPDCLESFPLHPAATADQAG--------------------------------------
-TSSAAIASRSETGGSFVTVTYQMFFSSQGGAAPASSSIHQGRDALKKATDIFKVVLDTL
TVA---------------------------------------------------------
------------------------------------------------------------
------------------------------------------------------------
---------------
>Zmhdz55
------------------------------------------------------------
------------------------------------------------------------
--------------------------------------MVHEGQLKNTEPDIGVNMGDDE
LIYLPDIE----------------------------------------------------
------EYDMDALMGDEDQLNTDQAIFCEEHNLDKVSSS---------------------
-----------------------------------------------------KR-PKRF
TVQQLQQLES---------------------------------------------SFQKC
----SHPDD--------------EMRQELAAK---V-GISARQVKFWFQNRR-S----QI
----------K----VRSCGTENNK--YRRQNAELLATNMELKEQLKGM---------TC
SRCDAPTI----------MQKWQLMDEN--AKLREM------------------------
------------------------------------------------------------
-----------------------------YSLASAELTKLMQEANLPPSVILEDMALVTS
MNPLSSNASSSRSTINQDELLSYVECAIKEFEM---------------------------
-----LVRDGTPLWLPTIGGDVLNSKEYACQRFPRLHGTIRPEGFVVEATRDTAIVKG-S
APDIVDILTDV----PR----------WYKAFPCIVAA------LRAYHVIFSG------
------PFASGNVLIQELLQ--INVDLSVESPRPPLRNMKFLRITKQNAN-GDFVVVDVS
INDV---------------------------QGIHEQQGSQHKHTMLPSG----CLIKDK
GDGYCQVTWIVHAEY--------------EEASVPPLFRQFYQSGLAFGASRWLASLQRH
CEYMVVKHSIQVPTGCVSGSGVLTLSALGRW----------------------NLLELAQ
RMMAIFYKTTSGLPTVEPGNIVTRWGRGCMGTTG--------------EMLEPAVRMVLG
NYFGAMDGQPSPLQVLSATTTVWL-----------------PGTPPESVFNYLCNGQRR-
----GE-----------------------------------WD-----------------
AFVCAGAVQELSSVATCPH-------------------------------LHGNAVSVLC
PNVTNAANNAMLFLQQTSIDVSRALVVYSVVEETMLRSVLDVSDDT----SNLVLLPSGF
AILPDGHGRAHHAAAS--------------------------------------------
-NSSSALAGLNGTAGCLLTAAYQVPVPFNNLRHPDVQET--YENAGKRICHAIKKIMDAV
GAPIVVPI----------------------------------------------------
------------------------------------------------------------
------------------------------------------------------------
---------------
>PtrHox9
------------------------------------------------------------
------------------------------------------------------------
------------------------------------------MKMNIFQMDMSESEEISQ
DQEISSDE----------------------------------------------------
------EMMRPDITDASSVNGDGYSTDSDYSEIDDTENT---------------------
-----------------------------------------------------ESNRRKG
VAFLMKSPKK---------------------------------------------SSKSN
NCQPPQLSP--------------RSEVESVSSTNMPLEINDRASDLLMAVSV-GSDANKK
----------K----INEMAVSAMDELVRKCLAGEP------------------------
------------------LWQHRQDCGL--EILNEG------------------------
------------------------------------------------------------
------------------------------------------------------------
-------------------------EYIREFRP---------------------------
-----------------------------------FDANAEKNFLQTEASRHIGFVRM-D
ATSLVECLMDV----KQ----------WSSVFSNIVSR-----------TTVLG------
------VLSRGVAGNYNETLQVMKAEFHMPTPLVNIRESQFARYCKQIGP-GTWGVVDVS
LDSLF--------------------------PYPLVIF------RRRPSG----CLIVEM
PDGYSKVIWVEHVEV-------------DNKFVH-RMFWPIVLPGFAFSAMRWVASIVRH
CEPVGNIISTSLDSA------------------------------TIPRNGKTSVLRLAR
RMMRSFYHDNSAST--DNF-----WVRIH-------------------LCDGEDFRLMTK
TIYALNG---SPSSTLVFTTSLWV------------------PPPPKRVFDFLRHGDSR-
----NK-----------------------------------LD-----------------
LLARGYAVQEIMHIIKGESPENRVS---------------------------------IM
QVNSAPNQIEILYLQESYSHPTGSYVVYAPIDILTMGMMLGGGNS-----DLVNILPSGF
VIHPD-------------------------------------------------------
----GPLRNGEETRGSLLTLAFH----IMDGSSTEDYLP--AADSVNTIQKILTETATLI
KTALLSDNL---------------------------------------------------
------------------------------------------------------------
------------------------------------------------------------
---------------
>Zmhdz46
------------------------------------------------------------
------------------------------------------------------------
-----------------------------------------------------MEKEEQQ
ANDYTDED----------------------------------------------------
--------------TDYTDDEEEDYNDDEDYTPEPETAS---------------------
-----------------------------------------------------KR-QKRH
TLEQIRELRA---------------------------------------------AYQRC
----DHPDA--------------PTRRALGAK---I-GLEGRQVQYWFQNQR-S----QT
----------Q----AKALAQNNRV--VQQENAALMAENASLRHAILTG---------SC
LACGGATTAAAPAELP--PESRRLVAEN--ARLRGE------------------------
------------------------------------------------------------
-------------------------------YARATALLNQILLSAPAPPGPAAAAVVVS
SSSVARPVADRAARLRGHAEAAMDQFLLLATKG---------------------------
--------EPLWLPTTPDGEALNYQLGYKHKKALPVHHGLCPDEFVMEASRATGVVRA-S
ATYLVATLTDA----RR----------WSEMFPSVVAS------------VTAR------
------RDAAISGGVFGSHIQLMNAELQVHSPRLLNRSINFLRYTKRVAE-GRWAVMDVS
VDGILGPPGSRVADAAAAAAAANGVTLVPA-WYTGC--------RLLPSG----CLVEDM
RNGYCKVTWVVHAEY--------------DETTVPTMFRPLFRSGKALGAHRWLASLQRQ
CEFLAV------------LHSSQVSRGGDNT------------AAAISSMGKRGVLELAQ
RMVADFYSAVSGPV--TQP-------------------SSSIDEWYGSAGAGARRTDTAV
RMVTSKKAGTVADLVLSASTTVWL-----------------PNTPPQLVFRYLRDDQRR-
----GE----------------------------------WDA-----------------
FFASSAAVTELCSVPTGHLNGNAVSVLY--------------------------------
--------------------------------------------------SNVSLLFFFF
FCS---------------------------------------------------------
------------------------------------------------------------
------------------------------------------------------------
------------------------------------------------------------
------------------------------------------------------------
---------------
>AtFWA
------------------------------------------------------------
------------------------------------------------------------
-----------------------------------------------------MNGQGDL
DAVGNIPK----------------------------------------------------
---------------------------------PGEAEG--DEIDMINDMSGV-------
--NDQD------GG-------------------------------------RMRR-THRR
TAYQTQELEN---------------------------------------------FYMEN
----PHPTE--------------EQRYELGQR---L-NMGVNQVKNWFQNKR-N----LE
----------K----INNDHLENVT--LREEHDRLLATQDQLRSAMLRS--L-------C
NICGKATN---CGDTE--YEVQKLMAEN--ANLERE---------IDQFN------SRY-
--LSH-------PK----QRMVS---------------------------TSEQA-----
--------------PSSSSNPGINATPVLDFSGG--------------------------
-TRTSE----------------KETSIFLNLAITALRELITLGEV-DCPFWMIDPIV---
RSKG--VSKI----YEKYRSS-F------NNVTKPP-------GQIVEASRAKGLVPM-T
CVTLVKTLMDT----GK----------WVNVFAPIVPV------ASTHKVISTG------
--------SGGT--K-SGSLQQIQAEFQVISPLVPKRKVTFIRYCKEIRQ-GLWVVVDVT
PT-----------------------QNPTLLPYGCS--------KRLPSG----LIIDDL
SNGYSQVTWIEQAEY-----------NE-SH-IH-QLYQPLIGYGIGLGAKRWLATLQRH
CESLST-----LSST-N-L--------TEIS-------------PGLSAKGATEIVKLAQ
RMTLNYYRGITSPS--VDK-----WQKIQV------------------ENVAQNMSFMIR
KNVNEPG--ELTGIVLSASTSVWL-----------------P-VNQHTLFAFISHLSFR-
----HE-----------------------------------WD-----------------
ILTNDTTMEETIRIQKAKRHGNIIS----LLKI-----------------VN--------
-------NGMLVLQEIWND-ASGAMVVYAPVETNSIELVK-RGE-NS---DSVKFLPSGF
SIVPD---------------G-----VNGSYHRGNTG-----------------------
-------------GGCLLTFGLQ--ILVGIN---PTAAL--IQGTVKSVETLMAHTIVKI
KSA-LDLQT---------------------------------------------------
------------------------------------------------------------
------------------------------------------------------------
---------------
>Mt2G130090
------------------------------------------------------------
------------------------------------------------------------
------------------------------------------------------------
------------------------------------------------------------
--------------MDYSI--------------GGGSES---------------------
--GEEV------------------------------NGNFRDD--------GKKPSHKRL
TSAQTSILKN---------------------------------------------FMKEC
----HHPDE--------------AQRCQLAVK---I-GLEPKQIKSWFQNKR-A----ML
----------K----HQHERETNGT--LRRENDKIRNENLKIKEELKAK--I-------C
LDCGGSPF---PMKDHQNF-VQEMKQEN--AQLKQE-----------AMSSLL---ASY-
--MEK-------KI----------------------------SRP-----EFEQA-----
--LKSIKS------FPRDYECSSHMQGNLVMWGG---------------------VLGQT
STQNYD----------------AQKITMSQVVDAAMDELVRLVRV-DEPFWV--------
KPSNTQDGYT--LHRENYEQV-F--PKNNH--FKGA-------YVCEESSKYSGLVKI-S
GIELVGMFLDL----VK----------WTNLFPTIVTK------AETIKVFEIG------
--------SRGS--R-DGALLLMNEEMHILSPLVRPREFNIIRYCKKVDP-GVWVITDVS
FDSS----------------------RPNTAPLSRG--------WKHPSG----CIIREM
PHGGCLVTWVEHVEV-----------ED-KIHTH-YVYRDLVGEYNLYGAESWIKELQRM
CERSLG-----SNVE-A-I------PVEETI------------GVIQTLEGRNSVIKLAD
RMVKMFCECLTMPG--QVE-----LNHLT-------------------LDSIGGVRVSIR
ATTDDDAS-QPNGTVVTAATTLWL-----------------P-LPAQKVFEFLKDPTKR-
----SQ-----------------------------------WN-----------------
GLSCGNPMHEIAHISNGPYHGNCIS----VIK------------------SF--------
-IPTQ--RQMVILQESFTS-SVGSYVIYAPIDRKTMDVAL-RGE-DS---KELPILPYGL
IVCSK----------------NQANLNAPFGASKSIE-----------------------
-------------DGSLITLAAQ--TYAIGQ------VL--NVDSLNDINSQLASTILNV
KDA-LMSSI---------------------------------------------------
------------------------------------------------------------
------------------------------------------------------------
---------------
>AtHDG9
------------------------------------------------------------
------------------------------------------------------------
------------------------------------------------------------
------------------------------------------------------------
--------------MDFT---------------RDDNSS---------------------
--DERE------ND---------------V------DANTNNR--------HEKKGYHRH
TNEQIHRLET---------------------------------------------YFKEC
----PHPDE--------------FQRRLLGEE---L-NLKPKQIKFWFQNKR-T----QA
----------K----SHNEKADNAA--LRAENIKIRRENESMEDALNNV--V-------C
PPCGGRG----PGREDQLRHLQKLRAQN--AYLKDE---------YERVSNYL---KQY-
--GGH-------SM----HNVEAT--------------------------PYLHG-----
--PSNHASTSKNRPALYGTSSNRLPEPSSIFRGP----YTRGNMNTTAPPQPRKPLEMQN
FQPLSQ----------------LEKIAMLEAAEKAVSEVLSLIQM-DDTMWKKS------
SIDD---RLV--IDPGLYEKY-F--TKTNT-------------NGRPESSKDVVVVQM-D
AGNLIDIFLTA----EK----------WARLFPTIVNE------AKTIHVLDS-------
--------VDHR--G-KTFSRVIYEQLHILSPLVPPREFMILRTCQQIED-NVWMIADVS
CH---------LP------------NIEFDLSFPIC--------TKRPSG----VLIQAL
PHGFSKVTWIEHVVV-----------NDNRVRPH-KLYRDLLYGGFGYGARRWTVTLERT
CERLIF-----STSVPA-L------PNNDNP------------GVVQTIRGRNSVMHLGE
RMLRNFAWMMKMVN--KLD-----FSPQS-------------------ETNNSGIRIGVR
INN-EAG--QPPGLIVCAGSSLSL-----------------P-LPPVQVYDFLKNLEVR-
----HQ-----------------------------------WD-----------------
VLCHGNPATEAARFVTGSNPRNTVS----FLE------------------PS--------
--IRDINTKLMILQDSFKD-ALGGMVAYAPMDLNTACAAI-SGDIDP---TTIPILPSGF
MISRD---------------------GRPSEGEAEGG-----------------------
-------------SYTLLTVAFQ--ILVSGPSYSPDTNL--EV-SATTVNTLISSTVQRI
KAM-LK-------------------------CE---------------------------
------------------------------------------------------------
------------------------------------------------------------
---------------
>AtHDG10
------------------------------------------------------------
------------------------------------------------------------
------------------------------------------------------------
------------------------------------------------------------
--------------MDSS---------------HNDSSS---------------------
--D--E------EG---------------I------DSN-NRR--------H-------H
SNHQVQRLEA---------------------------------------------FFHEC
----PHPDD--------------SQRRQLGNE---L-NLKHKQIKFWFQNRR-T----QA
----------R----IHNEKADNIA--LRVENMKIRCVNEAMEKALETV--L-------C
PPCGGP-----HGKEEQLCNLQKLRTKN--VILKTE---------YERLSSYL---TKH-
--GGY-------SI----PSVDAL--------------------------PDLHG-----
--PSTYGSTSNNRPASYGSSSNHLPQQSSLLRRP----FTRELINTTPLP---KPVLLQH
FQQLSQ----------------LEKNRMFEIAKNAVAEVMSLIQM-EHSMWIKS------
TIDG---RAI--IDPGNYKRY-F--TKNSHLKSRSAL------QSHHESSMEVVVVQM-D
ARNLVDMFLNT----EK----------WARLFPTIVTE------AKTIHVLDS-------
--------MDHP--R-QTFSRVVYEQLHILSPLVLPREFIILRTCQQMKE-DLWLIADVS
CY---------LQ------------NVEFESTAPIC--------TKRPSG----VLIQAL
PHGRSKVTWIEHVEV-----------TD-KVWPH-QLYRDLLYGGFGYGARRWTATLQRM
CERLSL-----Y-SMTD-F------PPTDYP------------GVVKTIEGRRSVMSLGE
RMLKNFAWIMKMSD--KLD-----LPQQS-------------------GANNSGVRISVR
TNT-EAG--QPPGLIVCAGSSLSL-----------------P-LPPLQVYDFLRNLEVR-
----HQ-----------------------------------WD-----------------
VHCQGNPVTEAARFVTGPDQKNNVT----FLQ------------------PS--------
--SVG-EYKLMILQDGFID-ALGGMVVYAPMNLNTAYSAI-SGQVDP---STIPILPSGF
IISRD---------------------SHPSSSEVDGG-----------------------
-------------SMTLLTLAFQ--IFVTGPSYYTDLNL--KD-SATTVNTLVSSAVQRI
KAM-LN-------------------------CE---------------------------
------------------------------------------------------------
------------------------------------------------------------
---------------
>AtGL2
------------------------------------------------------------
----------------------------------------------------MSMAVDMS
SKQPT---KDFFSSPALSLSLAGIFRNASS----------GSTNPEEDFLGRRVVDDEDR
TVEMSSEN----------------------------------------------------
-----SGPTRSRSEEDLEG---------------EDHDD--EEEE---------------
--EEDG------AA---------------G------NKGTNKR--------KRKK-YHRH
TTDQIRHMEA---------------------------------------------LFKET
----PHPDE--------------KQRQQLSKQ---L-GLAPRQVKFWFQNRR-T----QI
----------K----AIQERHENSL--LKAELEKLREENKAMRESFSKANSS-------C
PNCG--------------GGPDDLHLEN--SKLKAE---------LDKLRAAL---GRTP
YPL----------Q----ASCS--------------------DDQEHRLGSLDFY-----
--TGVFA-----------------------------------------------------
----------------------LEKSRIAEISNRATLELQKMATS-GEPMWLR-------
SVET--GREI--LNYDEYLKE-F--PQAQAS-SFPG-------RKTIEASRDAGIVFM-D
AHKLAQSFMDV----GQ----------WKETFACLISK------AATVDVIRQG------
--------EGPS--RIDGAIQLMFGEMQLLTPVVPTREVYFVRSCRQLSP-EKWAIVDVS
VSVE-------------------DSNTEKEASLLKC--------RKLPSG----CIIEDT
SNGHSKVTWVEHLDV-----------SA-ST-VQ-PLFRSLVNTGLAFGARHWVATLQLH
CERLVF-----FMAT-N-V------PTKDSL-------------GVTTLAGRKSVLKMAQ
RMTQSFYRAIAASS--YHQ-----WTKIT-------------------TKTGQDMRVSSR
KNLHDPG--EPTGVIVCASSSLWL-----------------P-VSPALLFDFFRDEARR-
----HE-----------------------------------WD-----------------
ALSNGAHVQSIANLSKGQDRGNSVA----IQT------------------VK--------
--SRE--KSIWVLQDSSTN----SVVVYAPVDINTTQLVL-AGH-DP---SNIQILPSGF
SIIPD---------------GV----ESRPLVITSTQ---------------------DD
RNSQ---------GGSLLTLALQ--TLINPS---PAAKL--NMESVESVTNLVSVTLHNI
KRS-LQ-------------------------IEDC-------------------------
------------------------------------------------------------
------------------------------------------------------------
---------------
>Mt2G122740
------------------------------------------------------------
------------------------------MTQPLLLLLKKHNTLLSSPTLSMCADMSNN
NPPSTSKAKDFFPSPALSLSLAGIFRHGGGAAAEGEGGSISNMEVEEGEEGSTIGGERVE
--EISSEY----------------------------------------------------
-----SGPAKSKSIDEYEGDELE----------DDEGED--DEGD---------------
--GDGD------GD---------------G------VNKNKKK--------KRKK-YHRH
TSEQIRVMEA---------------------------------------------LFKES
----PHPDE--------------KQRQQLSKQ---L-GLAPRQVKFWFQNRR-T----QI
----------K----AIQERHENSL--LKSEIEKLREKNKTLRETINKA--C-------C
PNCGVPTTNR--DGTMA-TEEQQLRIEN--AKLKAE---------VERLRAAL---GKYA
SGT---------MS----PSCSTS------------------HDQENIKSSLDFY-----
--TGIFC-----------------------------------------------------
----------------------LDESRIMDVVNQAMEELIKMATM-GEPMWLR-------
SLET--GREI--LNYDEYMKE-F--ADENSD-HGRP-------KRSIEASRDTGVVFA-D
LPRIVQCFLDA----NQ----------WKEMFPCLISK------AATVDTICKG------
--------EGSN--K-NGAVQLMFAELQMLTPMVPTREVYFVRYCKRLSG-EKWAIVDVS
IDKV-------------------EDNI--DKSLVKC--------RKRPSG----CIIEDK
SNGHCKVVWVEHLEC-----------QK-SI-VH-SMYRTIVNSGLAFGARHWIATLQLQ
CERLVF-----FMAT-N-V------PMKDST-------------GVATLAGRKSILKLAQ
RMTWSFCQAISASS--FHT-----WTKVT-------------------SKTGEDIRISSR
KNLNDPS--EPLGLIVCAVSSIWL-----------------P-ISPNVLFDFLRDETRR-
----TE-----------------------------------WD-----------------
IMSNGGTVQSIANLAKGQDRGNAVT----IQT------------------IK--------
--SKE--NNMWILQDSCTN-SYESMVVYAPADITGIQSVM-TGC-DS---SNLAILPSGF
SIVSD---------------GL----ESRQMVITSRR---------------------EE
KNTE---------GGSLFTIAFQ--ILTNAS---PTAKL--TMESVDSMNSLVSCTLRHI
KTS-LN-------------------------CEDG-------------------------
------------------------------------------------------------
------------------------------------------------------------
---------------
>MeHDZ14
------------------------------------------------------------
-----------------------------------------------------MAGVEMS
TT-PTSRTKDFFASPTLSLSLAGIFRHANA----AGAAEVLAMEVEEGEEGSGGGGRREG
TVEISSEN----------------------------------------------------
-----SGPMRSRSEDEFEG--------------EGEHDD-----D---------------
--DDAA------GD---------------G------NNVKKKK--------KRKK-YHRH
TIEQIREMEA---------------------------------------------FFKES
----PHPDE--------------KQRQQLSKQ---L-ALSPRQVKFWFQNRR-T----QI
----------K----AIQERHENSL--LKTEMEKLREENKAMRETINKA--C-------C
PSCGMATTSSETDTSLT-TEEHHLRIEN--AKLKAE---------VEKLRAAL---GKYP
PGG----------P----SSCSAG------------------SRQEN-RSSLDFY-----
--TGIFG-----------------------------------------------------
----------------------LEKSRIMEVVNQAMEELIKMATA-GEPLWIR-------
SVET--GREI--LNYDEYMKE-F--GVQNPS-SGRP-------KRSIEASRETGVVFM-D
LPRLVQSFNDV----NQ----------WKEMFPCLISK------AATVDVISNG------
--------EGFN--K-NGAVQLMFAEVQMLTPVVPTREIYFVRYCKQLSA-EKWAIVDVS
IDNV-------------------EDNI--DASLVKC--------RKRPSG----CIVEDK
SNGHCKVTWVEHLEC-----------QK-ST-VH-TLYRTIVNSGLAFGARHWTATLQLQ
CERIVF-----FMAT-N-V------PTKDST-------------GVATLAGRKSILKLAQ
RMTWSFCRAIGASS--YHS-----WNKVT-------------------SKTGDDIRVSSR
KNLNDPS--EPIGVILCAVSSIWL-----------------P-VSPSVLFDFLRDETHK-
----TE-----------------------------------WD-----------------
IMSNGGLLQTIANLAKGQDRGNAVT----IQT------------------MN--------
--SKD--NPTWVIQDCCTN-AYESTVVYAPVDVNGMQSVI-TGC-DS---SNVAVLPSGF
SILPD---------------GL----ESRPLVISSRQ---------------------EE
KGTE---------GGSLLTMAVQ--ILTNTS---PAAKL--SMEYVESVNTLMSCTLRNI
KTS-LQ-------------------------CEDS-------------------------
------------------------------------------------------------
------------------------------------------------------------
---------------
>MeHDZ43
------------------------------------------------------------
-----------------------------------------------------MGGVDMS
NNPPTSHTKDFFASPALSLSLAGIFRSANA----GGAAEAQSVEVEEGEEGS-GGGRREG
NVEISSEN----------------------------------------------------
-----SGPVRSRSDDEFEG---------------GEHDD--DDGD---------------
--DDDD------NG---------------G------DDKNKKK--------KRKK-YHRH
TTEQIREMEA---------------------------------------------LFKES
----PHPDE--------------KQRQQLSKQ---L-GLAPRQVKFWFQNRR-T----QI
----------K----AIQERHENSL--LKTEMEKLREENKAMRETINKA--C-------C
PNCGLSTTSR--DTSLT-TQEQQLRIEN--AKLKAE---------VEKLRAAI---GKYP
PGA----------A----PSCSAG------------------NEQEN-RSSLDFY-----
--SGIFG-----------------------------------------------------
----------------------LEKSRIMEIVNQAMEELIKMATS-GEPLWIK-------
SVET--GREI--LNYDEYMKE-F--GVENPSNSGRL-------MRSIEASRETGVVFV-D
LPRLVQSFSDV----NQ----------WKEMFPCLIAK------AATVDVISNG------
--------EGPI--R-NGGVQLMFAEVQMLTPMVPTREIYFVRYSKQISA-EKWAIVDVS
VDKV-------------------EDNI--DASLVKC--------RKRPSG----CLIQDT
SNGHCKVTWVEHVEC-----------QK-NT-VH-TMYRTIVNSGLAFGARHWVATLQLQ
CERIVF-----FMAT-N-V------PTKDST-------------GVATLAGRKSILKLAQ
RMTWSFCRAIGASS--FHT-----WNKVT-------------------SKTGDDIRVSSR
KNLNDPS--EPTGVILCAVSSVWL-----------------P-VSPHVLFDFLRDDAHR-
----NE-----------------------------------WD-----------------
IMSNGDPVQSIANLAKGKDRGNAVT----IQT------------------MK--------
--PKE--NPLWVLQDCCTN-AYESMVVYAPVDINGMQSVI-TGC-DS---SNIAVLPSGF
SILPD---------------GL----ESRPLVITSRQ---------------------EE
KGTE---------GGSLLTIAFQ--ILTNTS---PTAKL--SMESVDSVNTLISCTLRNI
------------------------------------------------------------
------------------------------------------------------------
------------------------------------------------------------
---------------
>Vv00034385001
------------------------------------------------------------
------------------------------------------------------------
------------------------------------------MEVEEGDEGS-GGGRRDD
TVEISSEN----------------------------------------------------
-----SGPARSRSEDEFDG--------------EGEGDE---------------------
---DGE------G------------------------EKGKKK--------KRKK-YHRH
TAEQIREMEA---------------------------------------------LFKES
----PHPDE--------------KQRQQLSKQ---L-GLAPRQVKFWFQNRR-T----QI
----------K----AIQERHENSL--LKSEMEKLRDENKAMRETIKKS--C-------C
PNCGSATS------------KQQLRIEN--ARLKAE---------VEKLRAVI---GKYP
PGTGS-------PS----SSCSAG------------------NDHEN-RSSLEFY-----
--TGIFG-----------------------------------------------------
----------------------LEKSRIMEIVNQAMEELKKMATA-GEPLWIR-------
SVET--GREI--LNYDEYMRE-F--SVENSG-NGRP-------KRSIEASRETGVVFV-D
LPRLVQSFMDV----NQ----------WKEMFPCTISK------AATVDIICNG------
--------EGPN--R-NGAVQLMFAELQMLTPMVPTREVYFVRFCKQLSA-DQWAIVDVS
IDKV-------------------EDNI--DASLVKC--------RKRPSG----CIIEDK
SNGHCKVIWVEHLEC-----------QK-ST-VH-TMYRQIVNSGLAFGAKHWIATLQLQ
CERLVF-----FMAT-N-V------PTKDSS-------------GVATLAGRKSILKLAQ
RMTWSFCRALGASS--FNS-----WTKVS-------------------SKTGDDIRVASR
KNLNDPG--EPQGVILCAVSSVWL-----------------P-VAPHVIFDFLRDEARR-
----SE-----------------------------------WD-----------------
IMLSGGPVQSIANLAKGQDRGNAVT----IQT------------------MK--------
--SKD--NSMWVVQDTCTN-AYESMVVYAPVDIPGMQSVM-TGC-DS---SSIAILPSGF
SILPD---------------GV----ESRPLVITSRP---------------------EE
KSTE---------GGSLLTIAFQ--VLTNTS---PTAKL--TMESVESVNTLVSCTLQNI
KTS-LQ-------------------------CEDG-------------------------
------------------------------------------------------------
------------------------------------------------------------
---------------
>VvXM_002284466
------------------------------------------------------------
------------------------------------------------------MGVDMS
NP-PASRTKDFFASPALSLSLAGIFRDGGA----A-AAAAANMEVEEGDEGS-GGGRRDD
TVEISSEN----------------------------------------------------
-----SGPARSRSEDEFDG--------------EGEGDE---------------------
---DGE------G------------------------EKGKKK--------KRKK-YHRH
TAEQIREMEA---------------------------------------------LFKES
----PHPDE--------------KQRQQLSKQ---L-GLAPRQVKFWFQNRR-T----QI
----------K----AIQERHENSL--LKSEMEKLRDENKAMRETIKKS--C-------C
PNCGSATSSR--DPTMT-TEEQQLRIEN--ARLKAE---------VEKLRAVI---GKYP
PGTGS-------PS----SSCSAG------------------NDHEN-RSSLEFY-----
--TGIFG-----------------------------------------------------
----------------------LEKSRIMEIVNQAMEELKKMATA-GEPLWIR-------
SVET--GREI--LNYDEYMRE-F--SVENSG-NGRP-------KRSIEASRETGVVFV-D
LPRLVQSFMDV----NQ----------WKEMFPCTISK------AATVDIICNG------
--------EGPN--R-NGAVQLMFAELQMLTPMVPTREVYFVRFCKQLSA-DQWAIVDVS
IDKV-------------------EDNI--DASLVKC--------RKRPSG----CIIEDK
SNGHCKVIWVEHLEC-----------QK-ST-VH-TMYRQIVNSGLAFGAKHWIATLQLQ
CERLVF-----FMAT-N-V------PTKDSS-------------GVATLAGRKSILKLAQ
RMTWSFCRALGASS--FNS-----WTKVS-------------------SKTGDDIRVASR
KNLNDPG--EPQGVILCAVSSVWL-----------------P-VAPHVIFDFLRDEARR-
----SE-----------------------------------WD-----------------
IMLSGGPVQSIANLAKGQDRGNAVT----IQT------------------MK--------
--SKD--NSMWVVQDTCTN-AYESMVVYAPVDIPGMQSVM-TGC-DS---SSIAILPSGF
SILPD---------------GV----ESRPLVITSRP---------------------EE
KSTE---------GGSLLTIAFQ--VLTNTS---PTAKL--TMESVESVNTLVSCTLQNI
KTS-LQ-------------------------CEDG-------------------------
------------------------------------------------------------
------------------------------------------------------------
---------------
>PtrHox4
------------------------------------------------------------
------------------------------------------------------MGVDMS
NP-PNSHIKDFFASPALSLSLAGIFRGANV----CNGEAAASMEVEEGEEGS-GGGRREE
TVEISSEN----------------------------------------------------
-----SGPMRSKSDDDFEG--------------EGEHDH--E--D---------------
---DDD------GD-----------------------DKNKKK--------KRKK-YHRH
TAEQIREMEA---------------------------------------------LFKES
----PHPDE--------------KQRQQLSKQ---L-GLAPRQVKFWFQNRR-T----QI
----------KARTLAIQERHENSL--LKSEMDKLREDNKSMRETINKA--C-------C
PNCGTATTSR--DAALTSTEEQQLRIEN--AKLKAE---------VEKLRAVV---GKSS
PGA----------T----ASCSAG------------------NEQEN-RSSLDFY-----
--TGIFG-----------------------------------------------------
----------------------LDKSRIMETANQAMEELKKMATA-GEPLWIR-------
SVET--GREI--LNYDEYTKV-F--GSEDSSINGRP-------KRSIEASRETGVVFI-D
VPRLVQSFMDV----DQ----------WKEMFPCLISK------AATVDVICNG------
--------EGAS--R-NGAVQLMFAEVQMLTPMVPTREVYFVRYCKQLNA-EQWAIVDVS
IDKV-------------------EDNI--DASLVKC--------RKRPSG----CIIEDK
SNGHCKVIWVEHLQC-----------QK-ST-VH-TMYRTVVHSGLTFGARHWMATLQLQ
CERLVF-----FMAT-N-V------PTKDST-------------GVATLAGRKSILKLAQ
RMTWSFCRAICASS--YHT-----WNKVS-------------------SKTGEDIRVSSR
KNLNDPG--EPVGVILCAVSSVWL-----------------P-VVPHILFDFLRDEARR-
----NE-----------------------------------WD-----------------
IMSNGGPVQTIANLIKGQDRGNAAA----ILK------------------MK--------
--SKE--NNMWVLQDSCTN-AYESMIVYAPVDTNGMQSVI-TGC-DS---SNLAILPSGF
SILPD---------------GH----ESRPLVITSRQ---------------------EE
RSTE---------GGCLLTIAFQ--ILTNTS---PTAKP--TMESVDSINTLISCTLKNI
KTS-LQ-------------------------CEDS-------------------------
------------------------------------------------------------
------------------------------------------------------------
---------------
>PtrHox17
------------------------------------------------------------
------------------------------------------------------MGVDMS
NP-PNSHIKDFFASPALSLSLAGIFRGANV----SHSAAAGSVEVEEGDEGS-GGGRREE
TVEISSET----------------------------------------------------
-----SGPMRSRSDDDLEG--------------EGEHDE--D--D---------------
--GDGD------GD---------------D------ADKNKKK--------KRKK-YHRH
TAEQIREMEA---------------------------------------------LFKES
----PHPDE--------------KQRQQLSKQ---L-GLAPRQVKFWFQNRR-T----QI
----------K----AIQERHENSL--LKTEMDKLREENKTMRETINKA--C-------C
PNCGTATTSR--GTALT-TEEQQLRIEN--AKLKAE---------VEKLRVVI---GKYS
PGA----------T----ASCSAE------------------NDQEN-RSSLDFY-----
--TGIFG-----------------------------------------------------
----------------------LDKTRITEIANQAMEELKKMATA-GEPLWIR-------
SVET--GREI--LNYDEYTKE-F--GSENSSNNGRP-------KRSIEASRETRVVFV-D
LPRLVQSFMDV----NR----------WKEMFPCLISK------AATVDVICNG------
--------EGAN--R-NGAVQLMFAEVQMLTPMVPTREVYFVRYCKQLNA-EQWAIVDVS
IDKV-------------------EDNI--DASLVKC--------RKRPSG----CIIEDK
SNGHCKVIWVEHLEC-----------QK-SA-VH-TMFRTVVHSGLAFGARHWIATLQLQ
CERLVF-----FMAT-N-V------PTKDST-------------GVATLAGRKSILKLAQ
RMTWSFCRAIGASS--YHT-----WSKVS-------------------SKTGEDIRISSR
KNLNEPG--EPVGLILCAVSSVWL-----------------P-VPPHILFDFLRDEARR-
----NE-----------------------------------WD-----------------
IMSNGGPVQATANLAKGQDRGNAVT----ILK------------------MK--------
--SKE--NNMWVLQDSCTN-AYESMVIYAPVDTNGMQSVI-NGC-DS---SNLAILPSGF
SILPD---------------GH----ESRPLVITSRQ---------------------EE
KSTE---------GGSLLTIAFQ--ILTNTS---PTAKL--TMESVESVNALISCTLKNI
KTS-LQ-------------------------CEDS-------------------------
------------------------------------------------------------
------------------------------------------------------------
---------------
>AtHDG8
------------------------------------------------------------
------------------------------------------------------------
------------------------------------------------------------
------------------------------------------------------------
---------------------------------MDNNGG---------GSSG--------
--NEQY-----------------------T------SGDAKQN--------GKRT-CHRH
TPQQIQRLEA---------------------------------------------YFKEC
----PHPDE--------------RQRNQLCRE---L-KLEPDQIKFWFQNKR-T----QS
----------K----TQEDRSTNVL--LRGENETLQSDNEAMLDALKSV--L-------C
PACGGPPF---GREERG-HNLQKLRFEN--ARLKDH---------RDRISNFV---DQH-
-KPNE-------PTVEDSLAYVP---------------------------SLDRI-----
------------SYGINGGNMY----EPSSSYGP-------------------PNFQIIQ
PRPLAE----------------TDMSLLSEIAASAVEELKRLFLA-EEQFWVKS------
CIDE---TYV--IDTESYER--F--SHAVKH-FSST-------TAHVESSKAVTVVHV-E
AINLIQMFLDP----EK----------WKELFPTIVNK------ANTIHVLGSG------
------LPIRGN----CNVLQVMWEQLHILSPLVPAREFMVVRCCQEIEK-GIWIIADVS
HRAN-------FD-----------------FGNAAC--------YKRPSG----CLIQAL
PDAHSKVMWIEHVEV-----------DH-KLDTH-KIYRDLLSGGSGYGAKRWIVTLERM
CERMAL-----SSIQ-T-L------PPSDRS------------EVITTGEARRSVMKLGE
RMVKNFNEMLTMSG--KID-----FPQQS----------------------KNGVRVSIR
MNI-EAG--QPPGIVVSASSSLAI-----------------P-LTPLQVFAFLQNLDTR-
----QQ-----------------------------------WD-----------------
ILSYGTVVNEIARIVTGSSETNCVT----ILR------------------PTHEENNDKM
VVQDSCKDDMLMLQDCYMD-ALGGMIVYAPMDMATMHFAV-SGEVDP---SHIPILPSGF
VISSD---------------GRRSTVED--------------------------------
-------------GGTLLTVAFQ--ILVSGK-ANRSREV--NEKSVDTVSALISSTIQRI
KGL-LN-------------------------CPEC-------------------------
------------------------------------------------------------
------------------------------------------------------------
---------------
>AtHDG4
------------------------------------------------------------
----------------------------------------------------METKDKKE
KGHMVLNSDNVFGSVSSSPTTT----IQNP---------NYFTS----FENP--NFP---
-YIFPKEE----------------------------------------------------
-----YEVMSKIESGSGKST-------------GSGHDP----VE--NTAI---------
------------EQ---------------E------PPAA-----------KKKR-YHRH
TASQIQQMEA---------------------------------------------LFKEN
----AHPDT--------------KTRLRLSKK---L-GLSPIQVKFWFQNKR-T----QI
----------K----AQQSRSDNAK--LKAENETLKTESQNIQSNFQCL--F-------C
STCGHN-----------------LRLEN--ARLRQE---------LDRL-----------
----R-------SI----VSMRNP------SP----------------------------
-------------------------SQEITPETN----KNNND-----------NML---
---IAE----------------EEKAIDMELAVSCARELAKMCDI-NEPLWNK-------
KRLD---NESVCLNEEEYKKM-F--LWPLMNDDD---------RFRREASRANAVIML-N
CITLVKAFLDA----DK----------WSEMFFPIVSS------AKTAQIISSG------
--------ASG---P-SGTLLLMFAELQVVSPLVPTREAYFLRYVEQNAEEGKWMVVDFP
ID-R-------IK-------------PASATTTDQY--------RRKPSG----CIIQAM
RNGYSQVTWVEHVEV-----------EE-KH-VQDEVVREFVESGVAFGAERWLSVLKRQ
CERMAS-----LMAT-N-I--------TDLG-------------VIPSVEARKNLMKLSQ
RMVKTFCLNIINSH--GQA------------------------------PTKDTVKIVSR
KVC--------GGLVPCAVSVTLL-----------------P-YSHQQVFDLLRDNQRL-
----SQ-----------------------------------LE-----------------
ILFMGSSFQEVAHIANGSHLGNSIS----LLR------------------IN------VE
SNSSH--NVELMLQETCTD-NSGSLLVYSTVDPVAVQLAM-NGE-DP---SEIPLLPVGF
SVVPV-----------------NPSDGVEGSSVS--------------------------
------------SPSCLLTVAIQ--VLGSNV---TTERL--DLSTVSVINHRICATVNRI
TSA-LVNDV--------------------GN-----------------------------
------------------------------------------------------------
------------------------------------------------------------
---------------
>OsRoc3
------------------------------------------------------------
--------------------------------------------MRRMFGDCQVLSSMAA
MAGAASSADALFASP----------LIPNP------ALAGFMSSS---AAMPFHHFSNAA
ATLIPKEE----------------------------------------------------
------GLMGGLHVAKDEGMD-LEMDMELSG--GSGSAH----LD--GLLSF--------
--ADVD------DD---HKPQHSGHD---Q------PPDAAQPSGAAGGNAKKKR-YHRH
TAHQIQQMEA---------------------------------------------LFKEC
----PHPDD--------------KQRLKLSQE---L-GLKPRQVKFWFQNRR-T----QM
----------K----AQQDRADNVI--LRAENENLKSDNFRLQAAIRNV--V-------C
PNCGHAAV---LADMS--YEEQQLRIEN--ARLKDE---------LDRLACIA---TRYG
GGGGRQPVLSTSAL----SCISAP------PPVL---------MP-----PLDLD-----
--MNVYSRHFAEQAPVMGCGDLI--PPPVVP--------------QHDGA---AAYMGAM
MAPVQE----------------QDKQLVVDLAATAADQLARMCRA-GEPLWVR-------
QRGA----EV--MAVEEHARM-F--SWPVDGAKQGD----GGAVARAEGTRDNAVVIM-N
SINLVDAFLDA----NK----------WMELFPSIVCK------ARTIQIINHG------
--------AASGHLG-SGTLLLMQAEVQFLSPLVAAREVVFFRYCVHNADEGSWAIVDFP
AE-G-------FE---------EGLLQASVVR---C--------RRRPSG----CIIQDM
PNGYSRVVWVEHMEM---------VGEE-KP-LQ-PVFRDYVASGAAFGATRWLSILQRQ
CERLAS-----ELAR-N-I--------ADLG-------------VIRTPEARTNMMKLSQ
RMITTFCANISASG--TQS-----WTALS-------------------DSTQDTIRVTTR
KNT-EPG--QPSGVILTAVSTSWL-----------------P-FTHQQVFELLADEQQR-
----CQ-----------------------------------LE-----------------
ILSNGGSLHEVAHIANGSHPRNCIS----LLR------------------IN------AA
SNSSQ--NVELLLQESSTHPDGGSLVVFATVDVDAIQVTM-SGE-DP---SYIPLLPLGF
AIFPATSPSPAAAPTISSSTTTTTGNGNGETSSTPPR---------------------NS
SSNNNNADELLPPNGCLLTVGMQ--VLASAV---PSAKL--NLSSVTAINSHVCNAIHQI
TAA-LKSSA------------------GGAGGEPASDQ----------------------
------------------------------------------------------------
------------------------------------------------------------
---------------
>Zmhdz50
------------------------------------------------------------
-----------------------------------------------MFGDCQVLSSMAA
VAGASSSADTLF--------------IPNP-----GALAGFMSSSSAAAAMPFHHFSTTA
ASLVPKEE----------------------------------------------------
-----GGIMGALQVAKDEDMDQLEMEMELSG--GSGSGH----LD--GLLSF--------
--ADVD------DDRPEQKPQHSGLELQTT------ADAAGQQQQLATANGKKKR-YHRH
TAHQIQQMEA---------------------------------------------LFKEC
----PHPDD--------------KQRLKLSQE---L-GLKPRQVKFWFQNRR-T----QM
----------K----AQQDRADNVL--LRAENESLKSDNYRLQAAIRNV--V-------C
PNCGHAAV---LGEMS--YEEQQLRIEN--ARLKDE---------LDRLACIA---TRY-
-GGGRQPSMSSSAL----VCLSAP------PPVL---------MP-----PLDLD-----
--MNVYSRHFTDQSPVMGCGDLI--QSVLGPPSQ----QITGGAEHHAST---PSFMGA-
MAPVQE----------------QDRQLVLDLAAAAADTLAKMCRA-GESLWLR-------
RRGA--SSEV--MVADEHARM-F--SWPVNGGQQDSSASPGGAAARTEGSRDGTVVIM-N
SITLVDAFLDA----NK----------WMELFPSIVSK------ARTIQIINHG------
--------AASGHMG-SGSLLLMQAELQFPSPLVPAREVVFFRYCVHNGDEGTWSLVDFP
AE-G-------FQ--------LEALQTPSVVR---C--------CRRPSG----CIIQDM
PNGYSSVVWVEHTEI---------VGEE-KP-LH-QVFKDYVASGSAFGATRWVSLLQRQ
CERLAS-----ELAR-N-I--------ADLG-------------VIRTPEARTNMMKLSQ
RMITSFSANISASG--SQS-----WTSLS-------------------ETTEDTIRVTTR
KNT-DPG--QPSGVILTAVSTSWL-----------------P-FNHQKVFELLADEQQR-
----CQ-----------------------------------LE-----------------
IMSSGGSLHEVAHIANGSHPKNCIS----LLR------------------IN------AA
SNSSQ--NVELMLQESSTHPDGGSLVVFATVDVDAIQVTM-SGE-DP---SYIPLLPLGF
AIFPAANPSAAA--------TSAAGSGDGQSSPA--------------------------
----GNADE--PASGCLLTVGMQ--VLASAV---PSAKL--NLSSVTAINSHVCNAVHQI
TAA-LKGAG------------------ASGAAEPAAAASE--------------------
------------------------------------------------------------
------------------------------------------------------------
---------------
>AtHDG5
------------------------------------------------------------
------------------------------------------------MGE---------
--GNVMTSNNRFASPPQQPSSSSPGTIQNP-------NFNFI---------PFNSYS---
-SIIPKEE----------------------------------------------------
-----HGMMSMMMMMGDGTVEEMMENGSAGGSFGSGSEQ----AE--DPKFG--------
--NESDVNELHDDE---------------Q------PPPA-----------KKKR-YHRH
TNRQIQEMEA---------------------------------------------LFKEN
----PHPDD--------------KQRKRLSAE---L-GLKPRQVKFWFQNRR-T----QM
----------K----AQQDRNENVM--LRAENDNLKSENCHLQAELRCL--S-------C
PSCGGPTV---LGDIP--FNE--IHIEN--CRLREE---------LDRLCCIA---SRY-
--TGR-------PM----QSMPPS------QPLINPSPMLPHHQP-----SLELD-----
--MSVYAGNFPE--Q--SCTDMM--MLPPQDTAC----FFPDQTANNNNN---NNML---
---LAD----------------EEKVIAMEFAVSCVQELTKMCDT-EEPLWIK-------
KKSDKIGGEILCLNEEEYMRL-F--PWPMENQNNKG-------DFLREASKANAVVIM-N
SITLVDAFLNA----DK----------WSEMFCSIVAR------AKTVQIISSG------
--------VSG---A-SGSLLLMFAELQVLSPLVPTREAYFLRYVEQNAETGNWAIVDFP
ID-S-------FH----------DQMQPMNTITHEY--------KRKPSG----CIIQDM
PNGYSQVKWVEHVEV-----------DE-KH-VH-ETFAEYVKSGMAFGANRWLDVLQRQ
CERIAS-----LMAR-N-I--------TDLG-------------VISSAEARRNIMRLSQ
RLVKTFCVNISTAY--GQS-----WTALS-------------------ETTKDTVRITTR
KMC-EPG--QPTGVVLCAVSTTWL-----------------P-FSHHQVFDLIRDQHHQ-
----SL-----------------------------------LE-----------------
VLFNGNSPHEVAHIANGSHPGNCIS----LLR------------------IN------VA
SNSWH--NVELMLQESCID-NSGSLIVYSTVDVDSIQQAM-NGE-DS---SNIPILPLGF
SIVPV-----------------NPPEGISV------------------------------
-----NSHS---PPSCLLTVGIQ--VLASNV---PTAKP--NLSTVTTINNHLCATVNQI
TSA-LSNTI----------TPVIASSADVSNQEVS-------------------------
------------------------------------------------------------
------------------------------------------------------------
---------------
>Vv00015683001
------------------------------------------------------------
------------------------------------------------------------
------------------------------------------------------------
------------------------------------------------------------
-------------------MES-----------GSGSEH----IE--G-VSG--------
--NEQE------NE---------------Q------QP-------------KKKR-YHRH
TARQIQEMEA---------------------------------------------LFKEC
----PHPDD--------------KQRMKLSQE---L-GLKPRQVKFWFQNRR-T----QM
----------K----AQQDRSDNVI--LRAENENLKNENYRLQAALRSV--I-------C
PNCGGPAM---LGEIA--FDEQQLRIEN--ARLKEE---------LDRVCCLA---SRY-
--GGR-------AI----QAIGPP------PPLL---------AP-----SLDLD-----
--MSIYARNFPE--PMANCTDMI--PVPLMPESS----HFPEG-----------GLV---
---L-E----------------EEKSLALELAISSVDELVKMCQL-GEPLWIR-------
SNEN--GKEV--INVEEYGRM-F--PWPMNLKQHPG-------EFRTEATRDSAVVIM-N
SINLVDAFLDA----MK----------WMELFPSIISR------AKTVQVL-SG------
--------VSGH--A-NGSLHLMYAELQVLSPLVPTRETHFLRYCQQNVDEGTWAIVDFP
ID-S-------FN----------DNLQPSVPR---Y--------RRRPSG----CIIQDM
PNGYSRVTWVEHADV-----------EE-KP-VH-HIFHHFVNSGMAFGATRWLAVLQRQ
CERVAS-----LMAR-N-I--------SDLG-------------VIPSPEARKNLMNLAQ
RMIRTFSVNISTSS--GQS-----WTALS-------------------DSSDDTVRITTR
KIT-EPG--QPNGVILSAVSTTWL-----------------P-HPHYHVFDLLRDERRR-
----AQ-----------------------------------LD-----------------
VLSNGNSLHEVAHIANGSHPGNCIS----LLR------------------IN------VA
SNSSQ--NVELMLQESCTD-QSGSHVVYTTIDVDAIQLAM-SGE-DP---SCIPLLPMGF
AIVPVVPNNDCN--------IMTTTDDNPMPPSG--------------------------
D---GNGH----NSGCLLTVGLQ--VLASTI---PTAKL--NLSSVTAINNHLCNTVHQI
NAA-LSSI-----------CPDNSSSMVGSSTEPAAPPKQ--------------------
------------------------------------------------------------
------------------------------------------------------------
---------------
>VvXM_002277637
------------------------------------------------------------
-----------------------------------------------MYGDCQVLTS---
MGGNVVSSDSLFSSP-----------IRNP-------NFNFMSS----MGGPFHAFS---
-SIIPKEE----------------------------------------------------
-----SG----L-LRGKDEMES-----------GSGSEH----IE--G-VSG--------
--NEQE------NE---------------Q------QP-------------KKKR-YHRH
TARQIQEMEA---------------------------------------------LFKEC
----PHPDD--------------KQRMKLSQE---L-GLKPRQVKFWFQNRR-T----QM
----------K----AQQDRSDNVI--LRAENENLKNENYRLQAALRSV--I-------C
PNCGGPAM---LGEIA--FDEQQLRIEN--ARLKEE---------LDRVCCLA---SRY-
--GGR-------AI----QAIGPP------PPLL---------AP-----SLDLD-----
--MSIYARNFPE--PMANCTDMI--PVPLMPESS----HFPEG-----------GLV---
---L-E----------------EEKSLALELAISSVDELVKMCQL-GEPLWIR-------
SNEN--GKEV--INVEEYGRM-F--PWPMNLKQHPG-------EFRTEATRDSAVVIM-N
SINLVDAFLDA----MK----------WMELFPSIISR------AKTVQVL-SG------
--------VSGH--A-NGSLHLMYAELQVLSPLVPTRETHFLRYCQQNVDEGTWAIVDFP
ID-S-------FN----------DNLQPSVPR---Y--------RRRPSG----CIIQDM
PNGYSRVTWVEHADV-----------EE-KP-VH-HIFHHFVNSGMAFGATRWLAVLQRQ
CERVAS-----LMAR-N-I--------SDLG-------------VIPSPEARKNLMNLAQ
RMIRTFSVNISTSS--GQS-----WTALS-------------------DSSDDTVRITTR
KIT-EPG--QPNGVILSAVSTTWL-----------------P-HPHYHVFDLLRDERRR-
----AQ-----------------------------------LD-----------------
VLSNGNSLHEVAHIANGSHPGNCIS----LLR------------------IN------VA
SNSSQ--NVELMLQESCTD-QSGSHVVYTTIDVDAIQLAM-SGE-DP---SCIPLLPMGF
AIVPVVPNNDCN--------IMTTTDDNPMPPSG--------------------------
D---GNGH----NSGCLLTVGLQ--VLASTI---PTAKL--NLSSVTAINNHLCNTVHQI
NAA-LSSI-----------CPDNSSSMVGSSTEPAAPPKQ--------------------
------------------------------------------------------------
------------------------------------------------------------
---------------
>MeHDZ12
------------------------------------------------------------
-----------------------------------------------MYGDCQVLSNM-G
MGANVVSSENLFSTG-----------MGNP-------NFEFIPN----M--PFHSFP---
-SIIPKEE----------------------------------------------------
-----SG----LMMREKEEMES-----------GSGSGQ----VE--E-KSG--------
--NEQDIS----TE---------------Q------PP-------------KKKR-YHRH
TARQIQEMET---------------------------------------------LFKEC
----PHPDD--------------KQRMKLSQE---L-GLKPRQVKFWFQNRR-T----QM
----------K----AQQDRSENII--LRTDNESLKNDNYRLQAELRNL--I-------C
PSCGGPAM---IGGIS--FDE--LRMEN--ARLRDE---------LERVCCIA---SRY-
--TGR-------PF----QSVQPA------STLV---------PP-----SLDLD-----
--MNMYSRQFSD--SLGSCTEMM--PMVMFPGTS----SFAEE-----------DLV---
---LME----------------EEKTLAMELAMSSIDELVKMCQA-TEPLWIR-------
NSEN--GKEV--LNFEEHAKM-F--PWPLNLKQHSN-------DLRNEATRDTAVVIM-N
SITLVDAFLDA----NK----------WMELFPSIIAR------AKTVQIVISG------
--------VSG---A-SGSLHLMYAELQVLSPLVPTRETYFLRYCQQNVEEGTWAIVDFP
ID-G-------FH----------DNIEPCFPL---Y--------RRRPSG----CVIQDM
PNGYSRVTWVEHAEI-----------EE-KP-VH-QIFSQFVCSGMAFGAQRWLGVLQRQ
CERVAS-----LMAR-N-I--------SDLG-------------VIPSPEARKNLMRLAQ
RMIRTFSMNVSTCG--GQS-----WTALS-------------------DSSDDAVRITTR
KIT-EPG--QPNGVILSAVSTTWL-----------------P-FAHYQVFELLRDERRR-
----SQ-----------------------------------LD-----------------
VLSNGNSLHEVAHIANGSHPGNCIS----LLR------------------IN------VA
SNSSQ--HVELMLQESCTD-QSGSLIVYTTVNVDSIQLAM-SGE-DP---SCIPILPLGF
VIIPV--ESTCN--------TNTPSEGNSAHSSQ--------------------------
H---GNCTT---NPGCLLTVGLQ--ILASTI---PSAKL--NLSSVNAINNHLRNTVHQI
TSA-LSTSA-----------------ASSCP-EPNAAPEDKA------------------
------------------------------------------------------------
------------------------------------------------------------
---------------
>PtrHox1
------------------------------------------------------------
-----------------------------------------------MFGDRQVMSN---
MGGNVVSSDTIYSLP-----------IENP-------SFNFMSS----M--PFHTLS---
-PIISKEG----------------------------------------------------
-----NG----LVMPGKEEVES-----------GSGCEQ----LE--E-KSG--------
--NEEE-S----SE---------------Q------PP-------------KKKR-YHRH
TARQIQEMEA---------------------------------------------MFKEC
----PHPDD--------------KQRMRLSHE---L-GLKPRQVKFWFQNRR-T----QM
----------K----AQQDRSDNNI--LRAENESLQNDNYRLQAELRNL--I-------C
PDCGGQAM---LGEIP--FED--LRLEH--ARLREE---------LERVCCIA---SRY-
--GGR-------PI----HSMS--------------------------------------
---------------LGTCIDMM--PMPMLPEPS----SFPEA-----------GIV---
---LME----------------EGEGLAMGLALSSMDELVKMCNA-NEPLWIT-------
NNEN--GKEV--LNLEEHARM-F--PWPSNLKQNSS-------DMRTEATRDCAVVIM-N
SINLVDAFLDA----NK----------WMELFPSIVAR------AKTVQVIKTG------
--------VCG---A-SGSLHLMYAELQVLSPLVPTRETHFLRFCQQNVEEGTWAIVDFP
LD-S-------FH----------DNIRPSFPL---Y--------RRRPSG----CVIQDL
PNGYSKLTWIEHAEI-----------ED-KP-VH-QIFSQYIYSGMAFGAHRWLAVLQRQ
CERVAS-----LMAR-N-I--------SDLG-------------VIPSPEARKNMMRLAQ
RMIRTFSLNISTSS--GQS-----WTALP-------------------DSHDGTVRIISR
EIT-EPG--QPNGVILSAVSTTWL-----------------P-YPHFLVFDLLRDEHRR-
----SQ-----------------------------------LE-----------------
VLSNGNALHEVAHIANGSHPGNCIS----LLR------------------IN------VA
SNSSQ--HVDLMLQESCTD-QSGSLVVFTTVDVESIQLAM-SGE-DP---SCIPLLPLGF
VIVPV--ESS----------SSTVSEGNSMQSNS--------------------------
EDGNGNGHN---NSGCLLTVGLQ--ALASTI---PSAKL--NFSSVTAINNHLCNTVNQI
TVA-LSNNT-----TTTSSCLDNSNAVGSCN-EPTAAPKQQV------------------
------------------------------------------------------------
------------------------------------------------------------
---------------
>PtrHox19
------------------------------------------------------------
-----------------------------------------------MFGDCQVMSN---
MGGNVVSSDNLYSSP-----------IGNP-------NFSFMSS----M--PFHTFS---
-PIIPKEE----------------------------------------------------
-----NG----LVMRGKEEMES-----------GSGSEQ----LE--D-RSG--------
--NEQE-S----SE---------------Q------PP-------------KKKR-YHRH
TAAQIQEMEA---------------------------------------------MFKEC
----PHPDD--------------KQRMRLSQE---L-GLKPRQVKFWFQNRR-T----QM
----------K----AQQDRSDNLI--LRAENESLKNDNYRLQAELRNL--I-------C
PNCGGQAM---LGAIP--FEE--LRLEN--ARLRDE---------LERVCCIT---SRY-
--GGR-------QI----HSMVPV------PSFV---------PP-----SLDLD-----
--MNMYSRPFPE--YLGTCTDMMPVPVPVLEEPS----SFPEA-----------GVV---
---LME----------------EGKGLAMELALSSMDELVKMCHA-NEPLWIR-------
NIEN--GKEV--LNLEEHGRM-F--PWPSNLKQNSS-------ETRTEATRDCAVVIM-N
SITLVDAFLDA----NK----------WMELFPSIVAR------AKTVQVITPG------
--------ISG---A-SGSLHLMYAELQVLSPLVPTRETYFLRFCHQNVEEGTWAIVDFP
LD-R-------LH----------DNIQPSFPL---Y--------KRHPSG----CVIQDM
PNGYSRVTWIEHAEI-----------EE-KP-VH-QIFSQYVYSGMAFGAHRWLTVLQRQ
CERVAS-----LMAR-N-I--------SDLG-------------VIPSPEARKNMMRLAQ
RMIRIFSLNISSSS--GQS-----WTGLS-------------------DSYDDTVRITTR
KIT-EPG--QPNGVILSAVSTTWL-----------------P-YPHYQVFDLLRDEHRR-
----SQ-----------------------------------LE-----------------
LLSNGNALHEVAHIANGSHPGNCIS----LLR------------------IN------VA
SNSSQ--HVELMLQECCTD-QSGSLVVYTTVDVESIQLAM-SGE-DP---SCIPLLPLGF
VIVPV--ESS----------SA-VSEGNSMPSNS--------------------------
ED--GNGHN---NSGCLLTVGLQ--VLASTI---PSAKL--NLSSVTAINNHLCNTVNQI
TAA-LSSTTTTTTITTTSSCLDNGNAVGSCNIEPTAASK-QV------------------
------------------------------------------------------------
------------------------------------------------------------
---------------
>Zmhdz51
------------------------------------------------------------
------------------------------------------------------------
------------------------------------------------------------
------------------------------------------------------------
--------------MDF----------------------------------G--------
--DDVM------DG---------------G------SDAQ---R-------RKKR-YHRH
TPRQIQQLEA---------------------------------------------MFKEC
----PHPDE--------------NQRMQLSRE---L-GLEPRQIKFWFQNRR-T----QM
----------K----AQHERQDNCF--LRAENDKIRCENIAMREALRSV--I-------C
PTCGGPPV---ADD-Y--FDEQKLRMEN--ARLKEE---------LDRVSSLT---SKY-
--LGR-------PI----TQLPP-------AQA--AL-----SMS-----SLDLS-----
--VGGL--------G----SPS----LDLDLLS--------GGSSGYPPF---H-LP---
-MPVSE----------------MERPMMAEMATRAMDELIRMAQA-GEHLWVK-------
-AGG---REV--LNVDTYDSV-F--AKPGAASFRGP-------DVHVEGSRDSGLVFM-S
AVGLVDMFMDS----SK----------WTEFFPAIVSK------ARTVDVLVNG------
--------M-AG--R-SESLVLMYEELHVMSPVVPTREFCFLRYCRQIER-GLWAIADIS
VD-L-------QQ----------HDARFGAPPS-RS--------CRLPSG----CLIADM
ADGSSKVTWVEHMEI-----------ED-RVPIH-LLYRDLILSGAAFGAHRWLAALQRA
CERCAC-----LVPA-G-M------PHRDIA------------VAGVTPEGKRSMMKLSQ
RMVSSFCASLSASQ--LHR-----WTTLS-------------------GPSDVGVRVTVH
RST-DPG--QPSGVVLSAATSIWL-----------------P-VPCDRVFAFVRDEHTR-
----SQ-----------------------------------WD-----------------
VLSHGNPVQEVSRIPNGSHPGNCIS----LLR------------------GL--------
-NASQ--NSMLILQESCTD-GTGSLVVYAPIDIPAANVVM-SGE-DP---SAIPLLPSGF
TILPD---------------G-RP--G--APSSSSAG---------------------GP
LV------GSPAAAGSLVTVAFQ--ILVSSL---PSSRL--NAESVATVNSLISTTVEQI
KAA-LN-------------------------CASH-------------------------
------------------------------------------------------------
------------------------------------------------------------
---------------
>Zmhdz53
------------------------------------------------------------
------------------------------------------------------------
------------------------------------------------------------
------------------------------------------------------------
--------------MDF----------------------------------G--------
--DDVM------DG---------------G------SDAQ---R-------RKKR-YHRH
TPRQIQQLEA---------------------------------------------MFKEC
----PHPDE--------------NQRMQLSRE---L-GLEPRQIKFWFQNRR-T----QM
----------K----AQHERQDNCF--LRAENDKIRCENIAMQEALRNV--I-------C
PTCGGPPV---ADD-H--FDEQKLRMEN--ARLKEE---------LDRVSSLT---SKY-
--LGR-------PI----TQLPS-------AQ---AL-----SMS-----SLDLS-----
--VGGL--------G----GPS----LDLDLLS--------GGSSGYPPF---HLLP---
-MAVSE----------------MERPMMAEMATRAMDELIRMAQA-GEHLWVK-------
-TGG---REV--LNVDTYDSI-F--AKPD-GSFRGP-------DVHVEGSRETGLVFM-S
AIGLVDMFMDS----SK----------WTELFPAIVSK------ARTVDVLVNG------
--------M-GG--R-SESLLLMYEELHVMSPVVPTREFCFLRYCRQIEH-GLWAIADIS
VD-Q-------QQ----------RDARFGAPPS-RS--------CRLPSG----CLIADM
ADGSSKVTWVEHMEI-----------ED-RVPIH-LLYRDLVLSGAAFGAHRWLAALQRA
CERCAC-----LATA-GIM------PHRDIA------------AAGVTPEGKRSMMKLSQ
RMVNSFCASLSASQ--LHR-----WTTLS-------------------GPNDVGVRVMVH
RST-DPG--QPSGVVLSAATSIWL-----------------P-VPCDRAFAFVRDEHTR-
----SQ-----------------------------------WD-----------------
VLSHGNPVQEVSRIPNGSHPGNCIS----LLR------------------GL--------
-NASQ--NSMLILQESCTD-ASGSLVVYAPIDIPAANVVM-SGE-DP---SAIPLLPSGF
SILPD---------------G-RP--G--ASSSRAGQ---------------------AP
------------SAGSLVTVAFQ--ILVSSL---PSAKL--NAESVATVNSLISTTVEQI
KAA-LN-------------------------CASH-------------------------
------------------------------------------------------------
------------------------------------------------------------
---------------
>Zmhdz43
------------------------------------------------------------
------------------------------------------------------------
------------------------------------------------------------
------------------------------------------------------------
--------------MDF----------------------------------G--------
--DE--------PE---------------G------SDSQ---R-------QRKR-YHRH
TPRQIQQLEAYDLASFPFLLLLLYSVRPPLWLFVVRRDGLAERNVMACVLAHDCRMFKEC
----PHPDE--------------NQRAALSRE---L-GLEPRQIKFWFQNRR-T----QM
----------K----AQHERADNCF--LRAENDKIRCENITMREALKNV--I-------C
PSCGGPPV---DED-F--FDEQKLRMEN--ARLKEE---------LDRVSSIT---SKY-
--LGR-------PF----TQMPP-------V-P--TM-----SVS-----SLDLS-----
--VGGM-----GSLG----GPS----LDLDLLS--------GCSSGL-PY---Q-VP---
-APVTE----------------MERPMMVDMAARAMDELIRLAQA-GEQIWVK----GVP
-GDA---REV--LDVGTYDSL-F--AKPG-AAFRPP-------DINVEASRDSGLVFM-S
AVALVDVFMDT----NK----------WMEFFPGIVSK------AQTVDVLVNG------
--------L-GG--R-SESLIMMYEELHIMTPVVPTRELSFLRYCKQIEQ-GLWAVADVS
LE-G--------Q----------RDAHYGV-PS-RS--------RRMPSG----CLIADM
SNGYSKVTWVEHMEI-----------EQ-MLPIN-VLYRNLVLSGAAFGAHRWLAALQRA
CERFAS-----VATL-G-V------PHHDV--------------AGVTPEGKRSMTKLSQ
RMVSSFCASLSSSP--LQR-----WTLLS-------------------GTTDVSVRVSTH
RST-DSG--QPNGVVLSAATSIWL-----------------P-VPGDHVFAFVRDENAR-
----SQ-----------------------------------WD-----------------
VLSHGNQVQEVSRIPNGSNPGNCIS----LLR------------------GL--------
-NANQ--NSMLILQESCTD-ASGALVVYSPIDIPAANVVM-SGE-DP---SGIPLLPSGF
AIL--------------------P--GSGAGASSSAV---------------------VP
PP------------GCVVTVAFQ--ILVSNL---PSSRL--NAESVATVNSLIGTTVQQI
KAA-LN-------------------------CAGH-------------------------
------------------------------------------------------------
------------------------------------------------------------
---------------
>OsRoc8
------------------------------------------------------------
------------------------------------------------------------
------------------------------------------------------------
------------------------------------------------------------
---------------------------MDFGDEPEGSDS---------------------
--------------------------------------------------QRRRKRYHRH
TPRQIQQLEA---------------------------------------------MFKEC
----PHPDE--------------NQRAQLSRE---L-GLEPRQIKFWFQNRR-T----QM
----------K----AQHERADNCF--LRAENDKIRCENIAIREALKNV---------IC
PTCGGPPVGEDY------FDEQKLRMEN--ARLKEE------------------------
------------------------------------------------------------
-----------------LDRVSNLTSKYLGRPFTQLPPATPPMTVSSLDLSVGGMGGPSL
DLDLLSGGSSGIPFQLPAPVSDMERPMMAEMATRAMDELIRLAQAGDHIWSKS-------
PGGGVSGGDARETLNVDTYDSIFSKPGGSYRAP----------SINVEGSRESGLVLM-S
AVALADVFMDT----NK----------WMEFFPSIVSK------AHTIDVLVNGMGGRSE
SLILVNPHCHCHCHCINRANSFMYEELHIMTPAVPTREVNFVRYCRQIEQ-GLWAIADVS
VDLQ--------------------RDAHFGAPPPRS--------RRLPSG----CLIADM
ANGYSKVTWVEHMEV-------------EEKSPINVLYRDLVLSGAAFGAHRWLAALQRA
CERYASLVALGVPHHIAGV----------------------------TPEGKRSMMKLSQ
RMVNSFCSSLGASQ--MHQ-----WTTLS-------------------GSNEVSVRVTMH
RSTDPG---QPNGVVLSAATSIWL------------------PVPCDHVFAFVRDENTR-
---------------------------------------SQWD-----------------
VLSHGNQVQEVSRIPNGSNPGNCISLLRGLNASQ--------------------------
-------NSMLILQESCTD-ASGSLVVYSPIDIPAANVVMSGEDP-----SSIPLLPSGF
TILPD---------------GRPGSAAGASTSSAGPL-----------------------
-AAARGGGGGGAGGGSVVTVAFQ-------ILVSSLPSSKLNAESVATVNGLITTTVEQI
KAALNCSAHGHHP-----------------------------------------------
------------------------------------------------------------
------------------------------------------------------------
---------------
>MeHDZ17
------------------------------------------------------------
------------------------------------------------------------
------------------------------------------------------------
------------------------------------------------------------
--------------MEYG-----------------SGGS--------G---G--------
--GSGD------HD---------------P------SDPH---R-------RKKR-YHRH
TANQIQKLEA---------------------------------------------FLNTV
----S--------------------------------------VDY---ANT-N----SI
----------Q----AQHERADNCA--LRAENDKIRCENIAIREALRNV--I-------C
PSCGGPPV---TEDSY--FDEHKLRMEN--AQLKEE------------------------
-----------------------------------PI-----HVS-----SLDLS-----
--MGSF-----GGQG-NG-GPS--LDLDLDLIP--------STSN----------LPFHP
-LGISD----------------MDKSLMTDIAASAMDELLRLLQT-DEPLWIKSP-----
-TDG---RDV--LNLDTYQTL-F--PRVTSR-MKNP-------NIRIEASRDSGFVIM-N
SLALVDMAMDA-----R----------W--HFQ---------------------------
----------------------MYEELQVLSPLIPTREFYILRHCQQIEQ-GLWAIVNVS
YD-I--------P-------------EF-ASQC-RS--------HRLPSG----CMIQDM
PNGYSKVTWVEHVEV-----------ED-KTPTH-RLYRDLIHSGMAFGAERWLATLQRL
CERFAC-----LMVS-G-N------STRDLG------------GVIPSPEGKRSMMKLAQ
RMVQSFCASISTSN--SHR-----WTTVS-------------------GMNEVGVRV--H
KST-DPG--QPNGVVLNAATTFRL-----------------P-VSPQNVFNFFKDERTR-
----SQ-----------------------------------WD-----------------
VLSSGNAVQEVAHIANGSHPGNCIS----VLR------------------AF--------
-NSGQ--NNMLILQESCID-ASGSLVVYCPVDLPAVNIAM-SGE-DP---SYIPLLPSGF
TISPD---------------G-GA--DHGDGASSSSN---------------------TH
GS-------MSRSSGSLITVSFQ--ILVSSL---PSAKL--NLESVTTVNNLISTTVQQI
KAA-MN-------------------------CPSS-------------------------
------------------------------------------------------------
------------------------------------------------------------
---------------
>Vv00000869001
------------------------------------------------------------
------------------------------------------------------------
------------------------------------------------------------
------------------------------------------------------------
--------------MEYG-----------------SGGG--------GGGSG--------
--GSGG------DP---------------D------GSDS---R-------RKKR-YHRH
TAHQIQRLEG---------------------------------------------MFKEC
----PHPDE--------------KQRLQLSRE---L-ALAPRQIKFWFQNRR-T----QM
----------K----AQHERADNCA--LRVENDKIRCENIAIREALKNV--I-------C
PSCGGPPI---GEDSY--FDEQKLRVEN--AQLKEE---------LDRVSSIA---AKY-
--IGR-------PI----SQLPP--------VQ--PV-----HIS-----SLDLS-----
--MGSF-----GGQG-MGSGPS----LDLDLLP--------GSSSAM------PILPFQG
-TGISD----------------MDKSLMADVAGNALDELLRLLQT-NEPLWMKST-----
-TDG---RDV--LNLESYERI-F--PRANSH-LKNP-------NVRIEASRDSGVVIM-N
SLALVDIFMDS----NK----------WMELFPTIVSM------ARTLEVLSSG------
--------MMGG--Q-SGSLQLMYGELQVLSSLVPTREFYFLRYCQQIEQ-GSWAIVDVS
YD-F--------P----------RDNQF-APQN-PS--------HRLPSG----CLIQDM
PNGYSKVTWVEHVEI-----------ED-KTPTH-RLYRDLIHRGLAFGAERWLATLQRM
CERFAC-----LMVK-G-T------STRDLG------------GVIPSPDGKRSMMKLAQ
RMVNNFCASISTSN--GHR-----WTTLS-------------------GLNEVGVRVTIH
KNT-DPG--QPNGVVLSAATTIWL-----------------P-VSPQNVFNFFRDERTR-
----PQ-----------------------------------WD-----------------
VLSNGNAVQEVAHIANGPHPGNCIS----VLR------------------AF--------
-NTSQ--NNMLILQESCID-SSGSLVIYCPVDLPAINIAM-SGE-DP---SYIPLLPSGF
TISPD---------------G-RL--DQGDGA----------------------------
------------SGGSLITVVFQ--ILVSSL---PSAKL--NLESVTTVNNLIGNTVQQI
KAA-LN-------------------------CPSS-------------------------
------------------------------------------------------------
------------------------------------------------------------
---------------
>VvXM_002270976
------------------------------------------------------------
------------------------------------------------------------
------------------------------------------------------------
------------------------------------------------------------
--------------MEYG-----------------SGGG--------GGGSG--------
--GSGG------DP---------------D------GSDS---R-------RKKR-YHRH
TAHQIQRLEG---------------------------------------------MFKEC
----PHPDE--------------KQRLQLSRE---L-ALAPRQIKFWFQNRR-T----QM
----------K----AQHERADNCA--LRVENDKIRCENIAIREALKNV--I-------C
PSCGGPPI---GEDSY--FDEQKLRVEN--AQLKEE---------LDRVSSIA---AKY-
--IGR-------PI----SQLPP--------VQ--PV-----HIS-----SLDLS-----
--MGSF-----GGQG-MGSGPS----LDLDLLP--------GSSSAM------PILPFQG
-TGISD----------------MDKSLMADVAGNALDELLRLLQT-NEPLWMKST-----
-TDG---RDV--LNLESYERI-F--PRANSH-LKNP-------NVRIEASRDSGVVIM-N
SLALVDIFMDS----NK----------WMELFPTIVSM------ARTLEVLSSG------
--------MMGG--Q-SGSLQLMYGELQVLSSLVPTREFYFLRYCQQIEQ-GSWAIVDVS
YD-F--------P----------RDNQF-APQN-PS--------HRLPSG----CLIQDM
PNGYSKVTWVEHVEI-----------ED-KTPTH-RLYRDLIHRGLAFGAERWLATLQRM
CERFAC-----LMVK-G-T------STRDLG------------GVIPSPDGKRSMMKLAQ
RMVNNFCASISTSN--GHR-----WTTLS-------------------GLNEVGVRVTIH
KNT-DPG--QPNGVVLSAATTIWL-----------------P-VSPQNVFNFFRDERTR-
----PQ-----------------------------------WD-----------------
VLSNGNAVQEVAHIANGPHPGNCIS----VLR------------------AF--------
-NTSQ--NNMLILQESCID-SSGSLVIYCPVDLPAINIAM-SGE-DP---SYIPLLPSGF
TISPD---------------G-RL--DQGDGASSSSS---------------------TT
AS-------MGRSGGSLITVVFQ--ILVSSL---PSAKL--NLESVTTVNNLIGNTVQQI
KAA-LN-------------------------CPSS-------------------------
------------------------------------------------------------
------------------------------------------------------------
---------------
>PtrHox47
------------------------------------------------------------
------------------------------------------------------------
------------------------------------------------------------
------------------------------------------------------------
------------------------------------------------------------
------------------------------------------------------------
-------------------------------------------------------MFKEF
----PHPDE--------------KQRLQLSRE---L-GLAPRQIKFWFQNRR-T----QM
----------K----AQHERADNSS--LRAENDKIRCENIAIREALKNV--I-------C
PSCGAPPV---TEDSY--FDEQKLRIEN--AQLKEE---------LDRVSSIA---AKY-
--IGR-------PI----SQLPP--------VQ--PV-----HIS-----SLDLS-----
--MGNF-----GGQG-LG-GPALDLDLDLDLIP--------TNSN----------LAFQP
-PGISD----------------MDKSLMTDVATNAMEELLRLLQA-NESLWMKSS-----
-TDG---RDV--LNLDSYQRI-F--PRAMSH-LKNP-------NVRIESSRDSGVVIM-N
GVALVDMFMDS----NK----------WVESFPTIVSV------AKTIEVISSG------
--------MLGN--H-SGSLQLMYEELQVLSPLVPTREFCILRYCQQIEQ-GLWAIVSVS
YD-I--------P-------------QF-ASQF-QC--------HRLPSG----CLIQDM
PNGYSKVIWVEHVEI-----------ED-KAPTH-QLYRDLIHSGLAFGAERWLATLQRM
CERVAC-----QMVS-G-S------STRDLG------------GVIPSPEGKRSMMKLGQ
RMVSSFCSSISTSN--SHR-----WSTLS-------------------GLHDVGVRITLH
KNT-DPG--QPNGVVLSAATTFSL-----------------P-VSPQNVFNFFKDEKTR-
----PQ-----------------------------------WD-----------------
VLSSGNAVQEVAHIANGSHPGNCIS----VLR------------------AY--------
-NTSQ--NNMLILQESCMD-SSGSLVVYCPVDLPAINIAM-SGE-DP---SYIPLLPSGF
TISPD---------------G-YP--DQGDGASTSSN---------------------TQ
GR-------MARSSGSLITVAFQ--ILVSSL---PSARL--NLESVNTVNSLIGTTIQQI
KAA-LS-------------------------CPGS-------------------------
------------------------------------------------------------
------------------------------------------------------------
---------------
>PtrHox54
------------------------------------------------------------
------------------------------------------------------------
------------------------------------------------------------
------------------------------------------------------------
--------------MEYG-----------------SVGG--------GTSGG--------
--GGGD------HD---------------S------SDPQ---R-------RKKR-YHRH
TALQIQKLES---------------------------------------------MFKEC
----PHPDE--------------KQRLQLSRE---L-GLAPRQIKFWFQNRR-T----QM
----------K----AQHERADNSS--LRAENDKIRCENIAIREALKNV--I-------C
PSCGGPPV---TEDSY--FDEHKLRMEN--VQLKEE---------LDRVSSIA---AKY-
--IGR-------PI----SQLPP--------VQ--PF-----HIS-----SLDLS-----
--MGNF-----GAQG-IG-GPS----LDLDLIP--------TSSN----------LAFQP
-PVISD----------------MDKSLMTDVAANAMEELLRLLQT-NEPLWMKSS-----
-ADG---RDV--LNLDSYQRI-F--PRAMSH-LKNP-------NVRIEASRDSGVVIM-N
GVALVDMFMDS----NK----------WVESFPTMVSV------AKTIEVISSG------
--------MLGS--H-SGSLQLMYEELQVLSPLVPTREFCILRYCQQIEQ-GLWAIVSVS
YD-I--------P-------------QF-ASQF-RC--------HRLPSG----CLIQDM
PNGYSKVTWVEHVEI-----------ED-KTTTH-QLYRDLIHSGMAFGAERWLATLQRM
CERVAC-----QMVS-G-N------STRDLG------------GVIPSPEGKRSMMKLAQ
RMVSSFCSSISTSN--SHR-----WSTLS-------------------GLHDVGVRVTLH
KST-DPG--QPNGVVLSAATTFSL-----------------P-VSPQNVFSFFKDERTR-
----PQ-----------------------------------WD-----------------
VLSSGNAVQEVAHITNGSHPGNCIS----VLRVRLSLFGSFSTFYSDCFTAY--------
-NTSQ--NNMLILQESCVD-SSGSLVVYCPVDLPAINIAM-SGE-DP---SYIPLLPSGF
AISPD---------------G-RP--DQGDGASTSSN---------------------TQ
GS-------TARLSGSLITVAFQ--ILVSSL---PSAKL--NLESVNTVNNLIGTTVQQI
KAA-MN-------------------------CPSS-------------------------
------------------------------------------------------------
------------------------------------------------------------
---------------
>AtHDG12
------------------------------------------------------------
------------------------------------------------------------
------------------------------------------------------------
------------------------------------------------------------
--------------MEFL---------------------------------G--------
--DSQN------HD---------------S------SETEKKNK-------KKKR-FHRH
TPHQIQRLES---------------------------------------------TFNEC
----QHPDE--------------KQRNQLSRE---L-GLAPRQIKFWFQNRR-T----QK
----------K----AQHERADNCA--LKEENDKIRCENIAIREAIKHA--I-------C
PSCGDSPV---NEDSY--FDEQKLRIEN--AQLRDE---------LERVSSIA---AKF-
--LGR-------PI----SHLPP-------LLN--PM-----HVS-----PLEL------
----------------FHTGPS----LDFDLLP--------GSCSSMSV----PSLPSQP
NLVLSE----------------MDKSLMTNIAVTAMEELLRLLQT-NEPLWIK-------
-TDG--CRDV--LNLENYENM-F--TRSSTSGGKKN-------NLGMEASRSSGVVFT-N
AITLVDMLMNS----VK----------LTELFPSIVAS------SKTLAVISSG------
--------LRGN--H-GDALHLMIEELQVLSPLVTTREFCVLRYCQQIEH-GTWAIVNVS
YE-F--------P-------------QF-ISQS-RS--------YRFPSG----CLIQDM
SNGYSKVTWVEHGEF-----------EE-QEPIH-EMFKDIVHKGLAFGAERWIATLQRM
CERFTN-----LLEP-A-T------SSLDLG------------GVIPSPEGKRSIMRLAH
RMVSNFCLSVGTSN--NTR-----STVVS-------------------GLDEFGIRVTSH
KS---RH--EPNGMVLCAATSFWL-----------------P-ISPQNVFNFLKDERTR-
----PQ-----------------------------------WD-----------------
VLSNGNSVQEVAHITNGSNPGNCIS----VLR------------------GF--------
-NASSSQNNMLILQESCIDSSSAALVIYTPVDLPALNIAM-SGQ-DT---SYIPILPSGF
AISPD---------------G------SSKGG----------------------------
--------------GSLITVGFQ--IMVSGL---QPAKL--NMESMETVNNLINTTVHQI
KTT-LN-------------------------CPSTA------------------------
------------------------------------------------------------
------------------------------------------------------------
---------------
>AtHDG11
------------------------------------------------------------
------------------------------------------------------------
------------------------------------------------------------
------------------------------------------------------------
--------------MSFVVGVG-----------GSGSGS--------GGDGG--------
--GSHH------HD---------------G------SETD---R-------KKKR-YHRH
TAQQIQRLES---------------------------------------------SFKEC
----PHPDE--------------KQRNQLSRE---L-GLAPRQIKFWFQNRR-T----QL
----------K----AQHERADNSA--LKAENDKIRCENIAIREALKHA--I-------C
PNCGGPPV---SEDPY--FDEQKLRIEN--AHLREE---------LERMSTIA---SKY-
--MGR-------PI----SQLST--------LH--PM-----HIS-----PLDLS-----
--MTSL-----TGCGPFGHGPS----LDFDLLP--------GSSMAVGPN---NNLQSQP
NLAISD----------------MDKPIMTGIALTAMEELLRLLQT-NEPLWTR-------
-TDG--CRDI--LNLGSYENV-F--PRSSNR-GKNQ-------NFRVEASRSSGIVFM-N
AMALVDMFMDC----VK----------WTELFPSIIAA------SKTLAVISSG------
--------MGGT--H-EGALHLLYEEMEVLSPLVATREFCELRYCQQTEQ-GSWIVVNVS
YD-L--------P-------------QF-VSHS-QS--------YRFPSG----CLIQDM
PNGYSKVTWVEHIET-----------EE-KELVH-ELYREIIHRGIAFGADRWVTTLQRM
CERFAS-----LSVP-A-S------SSRDLG------------GVILSPEGKRSMMRLAQ
RMISNYCLSVSRSN--NTR-----STVVS-------------------ELNEVGIRVTAH
KS---P---EPNGTVLCAATTFWL-----------------P-NSPQNVFNFLKDERTR-
----PQ-----------------------------------WD-----------------
VLSNGNAVQEVAHISNGSHPGNCIS----VLR------------------GS--------
-NATHS-NNMLILQESSTD-SSGAFVVYSPVDLAALNIAM-SGE-DP---SYIPLLSSGF
TISPD---------------GNGS--NSEQGGASTSS---------------------GR
AS----------ASGSLITVGFQ--IMVSNL---PTAKL--NMESVETVNNLIGTTVHQI
KTA-LS-------------------------GPTASTTA---------------------
------------------------------------------------------------
------------------------------------------------------------
---------------
>Vv00023474001
------------------------------------------------------------
------------------------------------------------------------
------------------------------------------------------------
------------------------------------------------------------
--------------MEFR-----------------TGGN--------G--SG--------
--GDQD-------G---------------P------NPR----R-------GRKV-YNRH
TPQQIQRLEA---------------------------------------------FFKDC
----PHPDE--------------AQRRQLGRE---L-GLESRQIKFWFQNKR-T----QT
----------K----TQHERADNTA--LRAENERIQCENLAIREALKNV--I-------C
PSCGGPPF---GEEERQ-RNIEKLQLEN--AQLKEE---------HEKVSNLL---AKY-
--IGK-------PI----TQMHL--------LP--PA-----LGS-----SLDFS-----
--PGSFPSQETGGLSIPTVGPA----LGLELAPV-------DVCNAS--------VMYQF
-KGFPD----------------MEKTLMTETAAGAMDELIRLVRI-NEPLWVKSA-----
-TNE---KYV--LHHDSYERI-F--PKATH--FKSS-------NARIESSKESVVVAM-N
GMQLVNMFLDP----NK----------YVDLFPTIVTK------ASTIQVLEAG------
--------IIGS--R-SGSLQLMYEQMHILSPLVAPREFYFLRYCQQIEL-GVWVMVDVS
YD-Y-------SK-------------D-GQPNSLRF--------WKLPSG----CMIQDL
PDGCSKVTWVEHVEV-----------DD-KSLTH-RLYRDLVSGSLAFGAERMVGTLQRM
CERLAY-----LADE-N-T------PTRDLA------------GVISLPEGRRSIMKLGH
RMVKDFCGVLSMSG--KLD-----FPQLS-------------------EVDTSGVRVSVR
KST-EPG--QPGGLIVSAATSLWL-----------------P-MQCQTIFDFIRDEKMR-
----PQ-----------------------------------WD-----------------
VLSSGNPVHEIAHIANGVNPGNCTS----IIR------------------PF--------
-VPTE--NNMLMLQESCVE-PLGGLVVYAPIDIPAINVAI-RGE-ES---GNIPILPSGF
IVSGD---------------G-RS--DSGAGCTSDGN---------------------IM
G-----------SGGSLLTVAFQ--VLVCGP-AAPQQQL--NMESVATVNTLISSTVQKI
KIA-LN-------------------------CSGLD------------------------
------------------------------------------------------------
------------------------------------------------------------
---------------
>PtrHox22
------------------------------------------------------------
------------------------------------------------------------
-----------------------------------------------MELSMGNNGGASG
DEHEAASN----------------------------------------------------
---------------------------------SRNQGN---------------------
-----------------------------------------------------KA-YHRH
SNQQIHQLEK---------------------------------------------FFKEC
----PHPDE--------------NQRRQLSRE---L-GLEAKQIKFWFQNKR-T----QK
----------K----AQSERADNSV--LRLENERIQCENLAIIEALKNV---------IC
PACGGPPF----GEEERQRSLQKLKQEN--ARLKEE------------------------
---------------------------------------------------------ASL
DSFNEHEKVSTLLTKYIGKSISQIDSLTPGAGSSHGVLTTNPGIDLERNPGLDNSQLVYK
RRGILD----------------MEKALMAETAASAADELVRLLRVNEP------------
------------LWIKSPSDGRYIIDRVGYEKLYPRDSHFKSSNARVESSKDSAMVIM-P
GMDLVDMFLDP----NK----------WMDLFPTIVTK------ARTILLLEAG------
-----------TVGNRNGSLQMMYEQMHILSPLVPPREFYFLRLCQQLEP-GEWVIADIS
YDFM------------------------RDGSPSRA--------WRLPSG----CMIQDK
SNGCSKVTWVEHVEV-----------DD-RTQTH-RLYRDLICGRSAYGAERWIASLRRI
CERLAF-------------YKEETAAAREFG------------GVITSPEGRKSIVNLAH
RMVKIFFASLGMSG--KLD-----FPQLS-------------------EVHNSGVRVAIR
KNTEQG---QPIGMVVSAATSLWL------------------PLSPQNVFNFFKDEKSR-
----IQ-----------------------------------WD-----------------
ILSNSNPVHVISHISNGTNPGNCISITHPFIPTE--------------------------
-------NNMLILQESCTD-SSGSMVVYAPLDIPAMNMVI--GGADS---SIIPILPSGF
VISGDGRPDTG------------------------------------------------G
DSSTSTSSTGADSGGSLLTVAFQ--ILVAGPNVTSSTEL--NMESVATVNTLISTTVLKI
KAA-LNCSNLG-------------------------------------------------
------------------------------------------------------------
------------------------------------------------------------
---------------
>PtrHox58
------------------------------------------------------------
------------------------------------------------------------
------------------------------------------------------------
------------------------------------------------------------
--------------MELQ-----------------LGNN--------GGVSG--------
--DEHE-------A---------------F------NSGN---K-------GKKA-YHRH
TCQQILQLEK---------------------------------------------FFKEC
----PHPNE--------------KQRRQLSRE---L-GLEAKQIKFWFQNRR-T----QE
----------K----AQSERSDNSV--LRTENERIHCENLSIREAMKNV--I-------C
PACGGHPF---GEEERQ-LNLQKLRQEN--ARLREEAKELPTFVQNQRMG----------
------------------------------------------------------------
-------------------NPG----IDWGRNP--------GSDISH--------FACRL
-EGIPD----------------MENALMAETAAGAMDELIRLLRV-NEPFWIKSP-----
-SDG---RLI--LDRLSYERI-Y--PRAAH--FISC-------NARVESSKDSATVTM-P
GMDLVVMFLDP----NK----------WVDLFPTIVTE------ARTIHVLEAG------
--------TVGN--R-HGSLQMMYEQMHILSPLVPPREFYFLRLCLQLEP-GQWVIADVS
YD-Y-------LK-------------ESGSPP--CA--------WRLPSG----CMIQDM
PNGCSKIIWVEHVEA-----------ND-RIQTH-CLYRDLICGSYAYGAERWIASLQRI
CERLAF-------ST-A-V------PPRELG------------GVVTSPEGRKSIVNLAH
RMVKIFCSSLGMSG--KLD-----FRQLS-------------------EGNNSGVRVAIC
KNA-EQG--QPIGTVVSAATSFWL-----------------P-LSPQNVFNFFKAEKSR-
----TQ-----------------------------------WD-----------------
ILSNGNPVLEISHISNGADPGNCISIIRVISH------------------PF--------
-SPIL--NNMLILQESCTD-SSVSMVVYAPVGIPAMNVAI-SGD-DS---SIIPILPSGF
VISGD---------------G-RM--DTRGTSSSSTS---------------------ST
GS---------NSGGSLLTIAFQ--ILVSGSNSSSSTEF--NMESVATVNTLISTTVLKI
KSA-FN-------------------------CSDLD------------------------
------------------------------------------------------------
------------------------------------------------------------
---------------
>AtHDG3
------------------------------------------------------------
------------------------------------------------------------
---------------------------------------MSQSNMVPVANNGDNNNDNEN
NNNNNNNG----------------------------------------------------
-------------GTDNTNAGN-----------DSGDQD----FDSGNTSSG--------
--NHGE------GL---------------G------NNQAPRH--------KKKK-YNRH
TQLQISEMEA---------------------------------------------FFREC
----PHPDD--------------KQRYDLSAQ---L-GLDPVQIKFWFQNKR-T----QN
----------K----NQQERFENSE--LRNLNNHLRSENQRLREAIHQA--L-------C
PKCGGQTA---IGEMT--FEEHHLRILN--ARLTEE---------IKQLSVTAEKISRL-
--TGI-------PV----RSHPR-------VSP--PN-----PPP-----NFEFG-----
--MGSKGN--------VGNHSR----ETTGPADA--------------------------
----------------------NTKPIIMELAFGAMEELLVMAQV-AEPLWM-----G--
GFNG--TSLA--LNLDEYEKT-F--RTGLG--PRLG-------GFRTEASRETALVAM-C
PTGIVEMLMQE----NL----------WSTMFAGIVGR------ARTHEQIMAD------
--------AAGN--F-NGNLQIMSAEYQVLSPLVTTRESYFVRYCKQQGE-GLWAVVDIS
IDHL-------LP-----------------NINLKC--------RRRPSG----CLIQEM
HSGYSKVTWVEHVEV-----------DD-AG-SY-SIFEKLICTGQAFAANRWVGTLVRQ
CERISS-----ILST-D-F------QSVDSA---------------LTNHGKMSMLKIAE
RIARTFFAGMTNAT--GST-----IFS---------------------GVEGEDIRVMTM
KSVNDPG--KPPGVIICAATSFWL-----------------P-APPNTVFDFLREATHR-
----HN-----------------------------------WD-----------------
VLCNGEMMHKIAEITNGIDKRNCAS----LLR------------------HG--------
-HTSK--SKMMIVQETSTD-PTASFVLYAPVDMTSMDITLHGGG-DP---DFVVILPSGF
AIFPD---------------GT--------GKPGGKE-----------------------
-------------GGSLLTISFQ--MLVESG---PEARL--SVSSVATTENLIRTTVRRI
KDL-FP-------------------------CQTA-------------------------
------------------------------------------------------------
------------------------------------------------------------
---------------
>Mt5G005820
------------------------------------------------------------
------------------------------------------------------MNPKKT
TPNNQTRNKYVMQEQEAKTAVVVLVLSKAV-----IVRKKRLIYCTSHLQTGYKSNKETS
NMFNTPHQ----------------------------------------------------
-----KHSKNMYQNRSTRT--------------REEANQ--MNME---APSS--------
--DDQE------SN---------------Q----------R----------RRKRTYRRH
TQQQIDEMDT---------------------------------------------FFKQC
----PNPND--------------AQRRELSLR---T-GLDPTQIKFWFQNRR-T----SL
----------K----VQTDRDENEL--LKIENEKLRDELDRYKGAIST---T-------C
KVCGSSSN---AGEMS--HEEQQLRLEN--ALLRKE---------LER----------F-
--VGE------TPT----DSRAN-------ITS---------SNN-----STHVA-----
--SHSTDF------GVAGGNNG----ASHRMVGE-------GLSVGGSSV---QIKGL--
----------------------NEKQKIVELAVVGMDELTKLARTYGPPLWI--------
PTNY--VTEI--LNGEEYMKY-F--PRGNG--PNTC-------GLRLEGSKESVVVMI-N
APDLVDILMDV----NQ----------WSNMFCGIVSR------AATLEVLSTG------
--------VGGN--Y-DGALQVMTAEFQVPSPHVPTRQNHFVRYCKLHPD-GIWVVADVS
LH-L-------LN--------AASASSSSSSTASRT--------NRRPSG----CLIETL
PNGLTKVTWIENVEV-----------DD-QV-VQ-NIYKPLVNSGLAFGAKRWVATLHRQ
SDRLFF-----RTAT-N-V------PREHHV--------------RLTPEGKKSILNLAE
RLVASFSTSIGSST--THA-----WTKVP-------------------GNGPEVVMVMTK
RYIDESSIDKPVSVVLSAATSFWL-----------------P-VPPRRVFDFLRDQNTR-
----KH-----------------------------------WD-----------------
ILSAGGIVHELAHISNGRDSGNYVS----LFR------------------IT-----SE-
-NSEQ--SDVVVLQENCTD-VTGSYVVYAPVQIPTMHEIL-NGG-DS---SRLTLLPSGF
AIFPD---------------GC---------ITNGGP---------------------IM
NVGS---------GGSLVTVAFQ--IIVDSI---PHARL--ALGSITTVNTLIKNTVERI
RTA-VMPNGI--------------------------------------------------
------------------------------------------------------------
------------------------------------------------------------
---------------
>AtHDG7
------------------------------------------------------------
------------------------------------------------------------
------------MNGDLEVDMSRGDFNPSF-----F------------------------
--LGKLKD----------------------------------------------------
--------------DEFES--------------RSLSDD---SFD---AMSG--------
--DEDK------QE---------------Q------RPK-KKK--------RKTK-YHRH
TSYQIQELES---------------------------------------------FFKEC
----PHPNE--------------KQRLELGKK---L-TLESKQIKFWFQNRR-T----QM
----------K----TQLERHENVI--LKQENEKLRLENSFLKESMRGS--L-------C
IDCGGAVI---PGEVS--FEQHQLRIEN--AKLKEE---------LDRICALA---NRF-
--IGG-------SI------------------------------------SLEQP-----
--------------SNGGIG------SQHLPIGH--------------------------
--CVSG----------------GTSLMFMDLAMEAMDELLKLAEL-ETSLW---------
SSKS--EKGS--MNH-------F--P---G-------------------SRETGLVLI-N
SLALVETLMDT----NK----------WAEMFECIVAV------ASTLEVISNG------
--------SDGS--R-NGSILLMQAEFQVMSPLVPIKQKKFLRYCKQHGD-GLWAVVDVS
YD-I-------NR------------GNENLKSYGGS--------KMFPSG----CIIQDI
GNGCSKVTWIEHSEY-----------EE-SH-TH-SLYQPLLSSSVGLGATKWLATLQRQ
CESFTM-----LLSS------------EDHT--------------GLSHAGTKSILKLAQ
RMKLNFYSGITASC--IHK-----WEKLLA------------------ENVGQDTRILTR
KSL------EPSGIVLSAATSLWL-----------------P-VTQQRLFEFLCDGKCR-
----NQ-----------------------------------WD-----------------
ILSNGASMENTLLVPKGQQEGSCVS----LLR------------------AA-----GN-
-DQNE--SSMLILQETWND-VSGALVVYAPVDIPSMNTVM-SGG-DS---AYVALLPSGF
SILPD---------------GSSS--SSDQFDTDGGL---------------------VN
QES----------KGCLLTVGFQ--ILVNSL---PTAKL--NVESVETVNNLIACTIHKI
RAA-LRIPA---------------------------------------------------
------------------------------------------------------------
------------------------------------------------------------
---------------
>Os08g04190
------------------------------------------------------------
------------------------------------------------------------
-------MQSLLDGHHHQLPSLLQQHHNGH-----HLLDQHQQHQHQLPPQATTTSESDG
RA---PR-----------------------------------------------------
-------------DE-LEM-SK-----------SGGSDN----LESGGGGGG--------
--GGSG------GD---------------Q------DPN-QRP--------RKKR-YHRH
TQHQIQELEA---------------------------------------------FFKEC
----PHPDD--------------KQRKELSRE---L-GLEPLQVKFWFQNKR-T----QM
----------K----TQHERHENNA--LRAENEKLRAENMRYKEALANA--S-------C
PNCGGPAA---IGEMS--FDEHHLRLEN--ARLRDE---------IDRISAIA---AKY-
--VGK-------PA----AAVSA-------AYP--PL-----PPS-----NRS-------
-PLDHMGI-----PGAGA-D----------VFGA--------------------------
-----D----------------FDKPLVIELAVAAMEELVRMAQL-GEPLWA--PALG--
-------GEA--LGEEEYART-F--PRGLG--PKSP-------ELRSEASRETAVVIM-N
HVSLVEMLMDV----GQ----------WTALFSSIVSR------AATLEVLSTG------
--------VAGN--H-NGALQLMSAEFQMPSPLVPTRETQFLRYCKQHPD-GTWAVVDVS
LD-G-------LR---------------AG-AGGGCQPAAARGHRRRPSG----CLIQEM
PNGYSKVTWVEHVEA-----------DD-QM-VH-NLYKPVVNSGMAFGARRWVATLERQ
CERLAS-----AMAS-N-V-----ASSGDAG-------------VITTSEGRRSMLKLAE
RMVASFCGGVTAST--THQ-----WTTLS-------------------GSGAEDVRVMTR
KSVDDPG--RPPGIILNAATSFWL-----------------P-VPPSRVFDFLRDDSTR-
----SE-----------------------------------WD-----------------
ILSNGGVVQEMAHIANGRDHGNAVS----LLR------------------VN-----NA-
-NSNQ--SNMLILQECCTD-ATGSYVIYAPVDVVAMNVVL-NGG-DP---DYVALLPSGF
AILPD----------------G-----------PDGG-----------------------
-------------GGSLLTVAFQ--ILVDSV---PTAKL--SLGSVATVNSLIACTVERI
KAA-IT-------------------------GDN-GVAPPCPR-----------------
------------------------------------------------------------
------------------------------------------------------------
---------------
>Zmhdz44
------------------------------------------------------------
------------------------------------------------------------
------MLQNMMDG-HHQLAMMQQQHQN------------HGQQQ-------AATSESDA
RG---PRH----------------------------------------------------
-------------DE-LLM-ES-----------KSGSDN----ME--GGARS--------
--GGSG------GE---------------ELQEEDLGLR-QPA--------RKKR-YHRH
TQHQIQELEA---------------------------------------------FFKEY
----PHPDD--------------KQRKELSRE---L-GLEPLQVKFWFQNKR-T----QM
----------K----TQQERHENMQ--LRAENEKLRAENARYKDALANA--S-------C
PSCGGPAATAVIGEMS--FDEHHLRVEN--ARLRDE---------VDRISTIA---AKY-
--VGK-------PA----GSLLL-------------L-----PPN-----NLSNNVSGPA
LSSHHHLL-----PG-GT-D----------VFGG--------LHRHAG------------
--GGFD----------------FDKGLVVELAVAAMEELVRMALL-GEPLWI--PALA--
VDGA--TTET--LNEEEYARGFF--PRGVG--PKLP-------ELRSEASREAVVVIM-N
HVSLIEMLMDV----NQ----------WSTLFSSIVSR------AATLEVLSTG------
--------VAGN--Y-NGALQLMTAEFQMPSPLVPTRECQFLRYCKQHTD-GSWAVVDVS
VE-GQ-----LLR---------------TG-SRQG----RGRG-RRRPSG----CLIQEM
PNGYSRVTWVEHAEA-----------DD-MM-VH-DLYRPLVCSGLAFGARRWASTLERQ
CERLAS-----AMAS-G-VVVPAAAAGPAAG-------------VVTSPEGRRSMMRLAE
RMVASFCGGVTAST--THQ-----WTTLS-------------------GSGAEDVRVMTR
KSVDDPG--RPPGIILNAATSFWL-----------------P-VAPARVFGFLRDDATR-
----SE-----------------------------------WD-----------------
MLSNGGDVQEMAHIANGRDHGNAVS----LLR------------------VD-----NA-
-NSNQ--GNMLILQECCTD-ATGSYVIYAPVDVVAMNVVL-NGG-DP---DYVALLPSGF
AILPD---------------GG-----------GGGG-----------------------
-------------GGSLLTVAFQ--ILVDSV---PTAKL--SLGSVATVNSLIACTVERI
KAA-VA-------------------------ADNAGVAAAAAATSHH-------------
------------------------------------------------------------
------------------------------------------------------------
---------------
>OsRoc2
------------------------------------------------------------
-------------------------------------MERREIFQVAD-LAHILRGKPVD
HLQQ----PNLLDNHQFQQAFQHQQQQHHL-----L---DQIPAT-------TA---ESG
DNMIRSRA----------------------------------------------------
-------SDPLGGDE-FES--------------KSGSEN----VD---GVSV--------
--DD-------------------------Q------DPN-QRP--------RKKR-YHRH
TQHQIQEMEA---------------------------------------------FFKEC
----PHPDD--------------KQRKELSRE---L-GLEPLQVKFWFQNKR-T----QM
----------K----NQHERHENSQ--LRSDNEKLRAENMRYKEALSSA--S-------C
PNCGGPAA---LGEMS--FDEHHLRIEN--ARLREE---------IDRISAIA---AKY-
--VGK-------PM----VPFPV-------LSN--PM--AAAASR----APLDLP-----
--VAPYGV----PGD---------------MFGG---GGAGELLRGVQ------------
----SE----------------VDKPMIVELAVAAMEELVRMAQL-DEPLWSVAPPLD--
ATAA--AMET--LSEEEYARM-F--PRGLG--PKQY-------GLRSEASRDSAVVIM-T
HANLVEILMDA----NQ----------YAAVFSNIVSR------AITLEVLSTG------
--------VAGN--Y-NGALQVMSVEFQVPSPLVPTRESYFVRYCKQNAD-GTWAVVDVS
LD-S-------LR---------------PS-PVLKC--------RRRPSG----CLIQEM
PNGYSKVTWVEHVEV-----------DD-RS-VH-NIYKLLVNSGLAFGARRWVGTLDRQ
CERLAS-----VMAS-N-I------PTSDIG-------------VITSSEGRKSMLKLAE
RMVVSFCGGVTASV--AHQ-----WTTLS-------------------GSGAEDVRVMTR
KSVDDPG--RPPGIVLNAATSFWL-----------------P-VPPKRVFDFLRDESSR-
----SE-----------------------------------WD-----------------
ILSNGGIVQEMAHIANGRDQGNCVS----LLR------------------VN-----SS-
-NSNQ--SNMLILQESCTD-ASGSYVIYAPVDVVAMNVVL-NGG-DP---DYVALLPSGF
AILPD---------------GP----AHDGG-D---G---------------------DG
GVGVG------S-GGSLLTVAFQ--ILVDSV---PTAKL--SLGSVATVNSLIACTVERI
KAA-V--------------------------SG---ESNPQ-------------------
------------------------------------------------------------
------------------------------------------------------------
---------------
>Zmhdz42
------------------------------------------------------------
--------------------------------MMIPARHMPPTMIVRN-GGAAYGSSSAL
SLGQ----PNLMDNQQLQFQ-QALQQQHLL-----L---DQIPAT-------TA---ESC
DNTGRGGG----------------------------------------------------
-----GRGSDPLADE-FES--------------KSGSEN----VD---GVSV--------
--DD---------Q---------------D------DPN-QRPS-------KKKR-YHRH
TLHQIQEMEA---------------------------------------------FFKEC
----PHPDD--------------KQRKELSRE---L-GLVPLQVKFWFQNKR-T----QM
----------K----NQHERQENSQ--LRAENEKLRAENMRYKEALSSA--S-------C
PNCGGPAA---LGEMS--FDEHHLRVEN--ARLREE---------IDRISAIA---AKY-
--VGK-------PM----VSFPV-------LSS--PL--AGARP-----SPLDIDSGGVL
GGAATYGG----AAD---------------IFGG---GG-GVAACGAA------------
----RD----------------CDKPMIVELAVTAMEELVRMAQL-DEPLWNAPAGGH--
DGSA----ET--LNEEEYARM-FVPAGGLGL-KKQY-------GFKSEASRDSSVVIM-T
HASLVEILMDV----NQ----------YATVFSSIVSR------AATLEVLSTG------
--------VAGN--Y-NGALQVMSVEFQVPSPLVPTRDSYFVRYCKQNAD-GTWAVVDVS
LD--------------------------TS-SVLKC--------RRRPSG----CLIQEM
PNGYSKVTWVEHVEV-----------DD-RS-VN-GIYKLLVDSGLAFGARRWVGTLDRQ
CERLAS-----VMAS-N-I------PTSDIG-------------VITSTEGRKSMLKLAE
RMVTSFCGGVTASA--AHQ-----WTTLS-------------------GSGADDVRVMTR
KSVDDPG--RPPGIVLNAATSFWL-----------------P-ITPKRVFDFLRDESSR-
----SEARTRAPTHTQFFFNREHVLPSYEPPFLFFFFLFLQWD-----------------
ILSNGGVVQEMAHIANGRDHGNCVS----LLR------------------VN----QST-
-NSTQ--SNMLILQESCTD-ASGSYVIYAPVDVVAMNVVL-NGG-DP---DYVALLPSGF
AILPD---------------GP----SGSSNMQ---G---------------------GG
GGGVG------S-GGSLLTVAFQ--ILVDSV---PTAKL--SLGSVATVNSLIARTVERI
KAA-V--------------------------SG---ESVTQQ------------------
------------------------------------------------------------
------------------------------------------------------------
---------------
>Zmhdz49
------------------------------------------------------------
------------------------------------------------------------
------------------------------------------------------------
--MGRGGG----------------------------------------------------
-----GVSDPLLGDE-FES--------------KSGSEN----VD--GGVSV--------
--DE---------L---------------Q------DPN-QRPS-------KKKR-YHRH
TQHQIQELEA---------------------------------------------FFKEC
----PHPDD--------------KQRKELSRE---L-GLEPLQVKFWFQNKR-T----QM
----------K----NHHERQENSQ--LRSENEKLRAENMRYKEALSSA--S-------C
PSCGGPAA---LGEMS--FDEHHLRVEN--ARLREE---------VDRISSIA---AKY-
--VGR-------PM----VPFPV-------LSS--PL--AGAGARAPALPPLDM------
--APPYGA----AAD---------------MFGG---GG-VVAAAGAAGA---GDLLLRG
AAVQSD----------------ADKPMIVELAVAAMEELVRMAQL-DEPLWNAPA-GL--
DGSA--EEET--LNEEEYARL-F--PGGLG--PKPY-------GLNSEASRDSAVVIM-T
HANLVEILMDV----NQ----------YAAVFSSIVSR------AATLEVLSTG------
--------VAGN--Y-NGALQVMSVEFQVPSPLVPTRESYFVRYCKQNAD-GTWAVVDVS
LD-G-------LR---------------PG-AVLKC--------RRRPSG----CLIQEM
PNGYSKVTWVEHVEV-----------DD-RS-VH-SIYKLLVSSGLAFGARRWVGTLDRQ
CERLAS-----VMAS-N-I------PTSDIG-------------VITSAEGRKSMLKLAE
RMVMSFCGGVTASA--AHQ-----WTTLS-------------------GSGAEDVRVMTR
KSVDDPG--RPPGIVLNAATSFWL-----------------P-VPPKRVFDFLRDESSR-
----SE-----------------------------------WD-----------------
ILSNGGVVQEMAHIANGRDHGNCVS----LLR------------------VN-----ST-
-NSNQ--SSMLILQESCTD-MSGSYVIYAPVDVVAMNVVL-NGG-DP---DYVALLPSGF
AILPD---------------GP----SSGSSSM---L---------------------QG
DGGVG------S-GGSLLTVAFQ--ILVDSV---PTAKI--SLGSVATVNSLIACTVERI
KAA-VI-------------------------SG---QSNPQQQ-----------------
------------------------------------------------------------
------------------------------------------------------------
---------------
>OsRoc1
------------------------------------------------------------
---------------------------------MTPARRMP--PVIGR-NGVA--PSAQL
PLTQ----ADMLDSHHLQQALQQQ-----Y-----F---DQIPVT-------TTAAADSG
DNMLHGRA----------------------------------------------------
-------DAGGLVDE-FES--------------KSCSEN----VD--GAGDG--------
--LSGD-------D---------------Q------DPN-QRP--------RKKR-YHRH
TQHQIQEMEA---------------------------------------------FFKEC
----PHPDD--------------KQRKELSRE---L-GLEPLQVKFWFQNKR-T----QM
----------K----NQHERHENAQ--LRAENDKLRAENMRYKEALSSA--S-------C
PNCGGPAA---LGEMS--FDEHHLRVEN--ARLRDE---------IDRISGIA---AKH-
--VGK------PPI----VSFSV-------LSS--PL--AVAAAR----SPLDL------
--AGAYGV----VTP----GLD--------MFG----GA-GDLLRGVH------------
-P--LD----------------ADKPMIVELAVAAMDELVQMAQL-DEPLWSS---SS--
E--P--AAAL--LDEEEYARM-F--PRGLG--PKQY-------GLKSEASRHGAVVIM-T
HSNLVEILMDV----NQ----------FATVFSSIVSR------ASTHEVLSTG------
--------VAGN--Y-NGALQVMSMEFQVPSPLVPTRESYFVRYCKNNSD-GTWAVVDVS
LD-S-------LR---------------PS-PVQKC--------RRRPSG----CLIQEM
PNGYSKVTWVEHVEV-----------DD-SS-VH-NIYKPLVNSGLAFGAKRWVGTLDRQ
CERLAS-----AMAS-N-I------PNGDLG-------------VITSVEGRKSMLKLAE
RMVASFCGGVTASV--AHQ-----WTTLS-------------------GSGAEDVRVMTR
KSVDDPG--RPPGIVLNAATSFWL-----------------P-VPPAAVFDFLRDETSR-
----SE-----------------------------------WD-----------------
ILSNGGAVQEMAHIANGRDHGNSVS----LLR------------------VN-----SA-
-NSNQ--SNMLILQESCTD-ASGSYVVYAPVDIVAMNVVL-NGG-DP---DYVALLPSGF
AILPD---------------GP------SGNAQAAVG---------------------EN
GSGSG--------GGSLLTVAFQ--ILVDSV---PTAKL--SLGSVATVNSLIACTVERI
KAA-VC--------------------------R---DSNPQ-------------------
------------------------------------------------------------
------------------------------------------------------------
---------------
>Zmhdz48
------------------------------------------------------------
---------------------------------MTPARRMP--AMIGRNNGVAFGSSSAL
SLSQVIIPADFLDSHHLQQAFEQQ-----L-----F---EQIP-A-------AAV--DSS
DNIIHGRS----------------------------------------------------
-------DA--LVDE-FES--------------KSCSEN----PD--GTASG--------
--DDGQ------GD---------------E------DPN-QRPN-------KKKR-YHRH
TQHQIEEMEA---------------------------------------------FFKEC
----PHPDD--------------KQRKELSRE---L-GLEPLQVKFWFQNKR-T----QM
----------K----NQHERQENAQ--LRAENDKLRAENMRYKDALGTA--S-------C
PSCGGPAA---LGEMS--FDEHHLRLEN--ARLRDE---------IDRISGIA---AKH-
--VGK-------PM----VSFPV-------LSS--PL-----AAR----SPFDL------
--AGAYGV----QPPGGGGGLG----AADHLFGG---AA-GDLLRSVS------------
-AGQLS----------------ADKSMIVELAVAAMDELLRMARV-DAPLWNG---GV--
A--G--VPQQ--LDEEEYGRT-F--PGGLG--PRQY-------GLRPEASRDDAVVIM-T
RDSLVEILMDA----NR----------FAAVFSSIVSR------ASTHEVLSTG------
--------VAGS--Y-NGALQVMSMEFQVPSPLVPTRESYFARYCKNNPD-GTWAVVDVS
LD-S-------LR---------------PS-PALKC--------RRRPSG----CLVQEM
PNGYSKVTWVEHVEV-----------DD-RS-VH-NLYRPLVNSGLGFGATRWVGTLDRQ
CERLAS-----AMAS-N-I------PNGDLG-------------VITSIEGRKSMLKLAE
RMVASFCGGVTASA--AHQ-----WTTLS-------------------GSGAEDVRVMTR
KSVDDPG--RPPGIVLNAATSFWL-----------------P-VPPKRVFDFLRDETSR-
----SE-----------------------------------WD-----------------
ILSNGGAVQEMAHIANGRDHGNCVS----LLR------------------VN-----SA-
-NSNQ--SNMLILQESCTD-ASGSYVVYAPVDVVAMNVVL-NGG-DP---DYVALLPSGF
AILPD---------------GP----PAPGMAPHHGG---------------------EG
AAGGGLEELEAA-GGSLLTVAFQ--ILVDSV---PTAKL--SLGSVATVNSLIACTVERI
KAA-VC-------------------------GA---EGNPQ-------------------
------------------------------------------------------------
------------------------------------------------------------
---------------
>Zmhdz52
------------------------------------------------------------
---------------------------------MTPARRVPPAAMIGR-NGFAFGSSSAL
SLSQ----ADLLDSHQLQQAFQQQ-----L-----F---DQIP-T-------TTTVDDSS
DNLIHGRS----------------------------------------------------
-------DT--LVDE-FES--------------KSCSEN----PD--GT-SG--------
--DDGL-------E---------------E------DPN-QRPN-------KKKR-YHRH
TQHQIQEMEA---------------------------------------------FFKEC
----PHPDD--------------KQRKELSRE---L-GLEPLQVKFWFQNKR-T----QM
----------K----NQHERHENAQ--LRAENDKLRAENMRYKEALGTA--S-------C
PSCGGPAA---LGEMS--FDEHHLRLEN--ARLRDE---------IDRISGIA---AKH-
--VGK-------PM----VSFPV-------LSS--PLAAAAAAAR----SPLDL------
--AGAYGV----QS--AAAGLG----ADHVLFGA---GA-GDLLRSVS------------
-AGQLD----------------ADKPMIVELAVAAMDELLRMARP-DALLWGG---GA--
SAGA--QQQQ--LDEEEYVRT-F--PAGLG--PRQY-------GLRPEASRDSAVVIM-T
CDSLIEILMDA----NR----------FAAVFSSIVSR------ASTHEVLSTG------
--------VAGS--Y-NGALQVMSMEFQVPSPLVPTRESYFVRYCKNNPD-GTWAVVDVS
LD-S-------LR---------------PS-PVIKC--------RRRPSG----CLIQEM
PNGYSKVTWVEHVEV-----------DD-RS-VH-NLYRPLVNSGLAFGAKRWVGTLDRQ
CERLAS-----AMAS-N-I------PNGDLG-------------VITSIEGRKSMLKLAE
RMVASFCGGVTASA--AHQ-----WTTLS-------------------GSGAEDVRVMTR
KSVDDPG--RPPGIVLNAATSFWL-----------------P-VPPKRVFDFLRDETSR-
----SE-----------------------------------WD-----------------
ILSNGGAVQEMAHIANGRDHGNCVS----LLR------------------VN-----SA-
-NSNQ--SNMLILQESCTD-ASGSYVVYAPVDVVAMNVVL-NGG-DP---DYVALLPSGF
AILPD---------------GP----PPAGAAPSH-G---------------------EG
LDTGG--------GGSLLTVAFQ--ILVDSV---PTAKL--SLGSVATVNSLIACTVERI
KAA-VC-------------------------AE---AGNPQ-------------------
------------------------------------------------------------
------------------------------------------------------------
---------------
>MeHDZ46
------------------------------------------------------------
------------------------------------------------------------
-M----FQPNMFES--HH-----------M-----F---DMTPK----------SSENDL
EK-P-NKD----------------------------------------------------
-------------DD-YET--------------KSGTEI-----T--ETPSG--------
--DD-------------------------Q------DPN-QRP--------KKKR-YHRH
TQRQIQEMEA---------------------------------------------FFKEC
----PHPDD--------------KQRKELSRE---L-GLEPLQVKFWFQNKR-T----QM
----------K----AQHERTENAI--LKAENEKLRAENNRYKEALSNA--S-------C
PNCGGPAA---LGEMS--FDEQHLRIEN--VRLREE---------INRISGIA---SKY-
--AGK-------PL----STFSH-------LSS--HL-----HSR-----SLDLG-----
--VSNFGA----QSGYVG-E----------MYGA------TEILRSIS------------
--GPTE----------------AEKPMIVELAVAAMEELMRMAQA-GEPLWV--------
PGEN--SSEV--LNEEEYLRA-F--PRGIG--PRPL-------GLRSESSRESAVVIM-N
HVNLVEILMDV----NQ----------WSAVFCGIVSR------AMTLEILSTG------
--------VAGN--Y-NGALQVMTAEFQVPSPLVPTRENYFVRYCKQHVD-GTWAVVDVS
LD-S-------LR---------------GS-PISKS--------RRRPSG----CVIQEL
PNGYSKVIWVEHIEV-----------DD-RA-VH-DLYRPLVNSGLAFGAKRWVAVLDRQ
CERLAS-----SMAI-N-I------PAGDLS-------------VITSPEGRKSMLKLAE
RMVMSFCSGVGAST--AHA-----WTTLS-------------------PSGSDDVRVMTR
KSMDDPG--RPPGIVLSAATSFWI-----------------P-VPPKRVFAFLSDENHR-
----SE-----------------------------------WD-----------------
ILSNGGQVQEMAHIANGRDPGNCVS----LLR------------------VN-----SA-
-NSSQ--SNMLILQESCTD-STGSYVIYAPVDISAMNIVL-SGG-DP---DYVALLPSGF
AILPD---------------GQ----GF-----NAGG---------------------IH
DVRS---------GCALLTVAFQ--ILVDSA---PTAKL--SLGSVATVNNLIKCTVERI
KTA-VP-------------------------SE---NNA---------------------
------------------------------------------------------------
------------------------------------------------------------
---------------
>PtrHox21
------------------------------------------------------------
------------------------------------------------------------
-M----FQANMFEG--HH-----------M-----F---DMASK----------SSENDS
SK-L--KD----------------------------------------------------
-------------DD-YET--------------KSGTET-----M--EAQSG--------
--DD-------------------------Q------DPSEQHP--------KKKR-YHRH
TQRQIQDMEA---------------------------------------------FFKEC
----PHPDD--------------KQRKELSRE---L-GLEPLQVKFWFQNKR-T----QM
----------K----AQHERSENSI--LKAENERLRVENNRYKEALRNA--S-------C
PNCGGPAA---LGEMS--FDEQHLRIEN--VRLREE---------IDRISGIA---AKY-
--VGK-------PL----SSLSN-------LSP--HL-----PSR-----SLDLG-----
--VSNFGA----QSGFVG-E----------MFGA------TDLLRSVT------------
--GPTE----------------ADKSMIVEIAVAAMEELMRIAQA-GEPLWI--------
QGEN--NTEM--LNEEEYLRT-F--TRGIG--PKPL-------GMRSEASRESAVVIM-N
HVNLVEILMDA----NQ----------WSTIFCGIVSR------AMTLEVLSTG------
--------VAGN--Y-NGALQVMTAEFQVPSPIVPTRENYFVRYCKQHTD-GTWAVVDVS
LD-S-------LR---------------PS-LLSKC--------RRRPSG----CLIQEL
PNGYSKVVWVEHIEV-----------DD-RS-VQ-NIYRPLVNSGLAFGAKRWVGTLDRQ
CERLAS-----SMAI-N-I------PSGDLC-------------VITTAEGRKSMLKLAE
RMVMSFCTGVGAST--AHA-----WTTLS-------------------ATGSDDVRVMTR
KSMDDPG--RPPGIVLSAATSFWI-----------------P-VQSKRMFDFLRDENHR-
----SE-----------------------------------WD-----------------
ILSNGGEVQEMAHIANGRDPGNCVS----LLR------------------VN-----SA-
-NSSQ--SNMLILQESCTD-STGSYVIYAPVDISAMNIVL-SGG-DP---DYVALLPSGF
AILPD---------------GP----GY-----GSAG---------------------IL
DVGS---------GGSLLTVAFQ--ILVDSV---PTAKL--SLGSVATVNSLIKCTVERI
KAA-VM-------------------------CD---NA----------------------
------------------------------------------------------------
------------------------------------------------------------
---------------
>PtrHox43
------------------------------------------------------------
------------------------------------------------------------
----------MFDS--HH-----------M-----L---DMTPK----------SSENDL
SK-L--KD----------------------------------------------------
-------------DD-YET--------------KSGTET-----M--EAPSG--------
--DD-------------------------Q------DPSGQRP--------KKKR-YHRH
TQRQIQEMEA---------------------------------------------FFQEC
----PHPDD--------------KQRKELSRE---L-GLDPLQVKFWFQNKR-T----QM
----------K----AQHERSENSI--LKAENEKLRMENNRYKEALSSA--S-------C
PNCGGPAA---LGEMS--FDEQHLRIEN--ARLREE---------IDRISGIA---AKY-
--VGK-------PL----SSLSN-------LSH--HL-----PSR-----SLDLG-----
--VSNYGA----HSGFVG-E----------MFGA------TALLGAVT------------
--GPTE----------------ADKPMIVEVAVAAMEELMRMAQA-GEPLWI--------
QGEN--NTEV--LNEEEYLRT-F--TRGIG--PRPL-------GMRSEASRESAVVIM-S
HVNLVEILMDA----NQ----------WSTIFCGIVSR------AMTLEVLSTG------
--------VAGN--Y-NGALQVMTAEFQVPSPLVPTRENYFVRYCKQHTD-ATWAVVDVS
LD-S-------LC---------------PS-LMSKC--------RRRSSG----CLIQEL
PNGYSNVVWVEHTEV-----------DD-RS-VH-NIYRPLVNSGLAFGAKRWVGTLDRQ
CERLAS-----SMAI-N-I------PTGDLC-------------VITTPEGRKSILKLAE
RMVMSFCTGVGAST--AHT-----WTTLS-------------------ATGSDDVRVMTR
KSMDDPG--RPPGIVLSAATSFWI-----------------P-VPSKKVFDFLKDENHR-
----SE-----------------------------------WD-----------------
ILSNGGQVQEMAHIANGRDPGNCVS----LLR------------------VN-----ST-
-NSSQ--SNMLILQESCTD-STGSYVIYAPVDISAMNIVL-SGG-DP---DYVALLPSGF
AILPD---------------GP----GY-----GPAG---------------------IL
DVGS---------GGSLLTVAFQ--ILVDSV---PSVKL--SLGSVATVNSLIKCTVERI
KAA-VM-------------------------CD---NP----------------------
------------------------------------------------------------
------------------------------------------------------------
---------------
>Vv00006904001
------------------------------------------------------------
------------------------------------------------------------
-M----FQPNMFDS--HH-----------H-----L---LDMPH---------KTPESEM
GK-I--RD----------------------------------------------------
-------------EE-FES--------------KSGTEN-----M--DAPSG--------
--DD-------------------------Q------DPN-QRP--------KKKR-YHRH
TQHQIQEMEA---------------------------------------------FFKEC
----PHPDD--------------KQRKELSRE---L-GLEPLQVKFWFQNKR-T----QM
----------K----AQHERHENSN--LRAENEKLRAENIRYKEALSNA--T-------C
PHCGGPAS---IGEMS--FDEQHLRIEN--ARLRDE---------IDRISGIA---AKY-
--VGK-------PM----VSYPH-------LST--HT-----SSR-----SLDLG-----
--VGNFGA----QSGIVG-D----------MYGG------GDLLRSVS------------
--LPTE----------------ADKPMIVELAVAAMEELIRMAQA-GEPLWI-----P--
TSDN--STEI--LSEDEYLRT-F--PRGIG--PKPL-------GLKSEASRETAVVIM-N
HISLVEILMDV----NQ----------WSSVFSGIVSR------AMTLEVLSTG------
--------VAGN--Y-NGALQVMTAEFQVPSPLVPTRENYFVRYCKHHPD-GTWAVVDVS
LD-N-------LR---------------SG-PITRN--------RRRPSG----CLIQEL
PNGYSKVIWVEHVEV-----------DD-RA-VH-NIYRPLVNSGLAFGAKRWVATLDRQ
CERLAS-----AMAS-N-I------PAGDVG-------------VITSPEGRKSMLKLAE
RMVMSFCAGVGAST--THT-----WTTLS-------------------GSGADDVRVMTR
KSMDDPG--RPPGIVLSAATSFWI-----------------P-VPPKRVFDFLRAENSR-
----SE-----------------------------------WD-----------------
ILSNGGLVQEMAHIANGRDPGNCVS----LLR------------------VN-----SA-
-NSSQ--SNMLILQESCTD-PTGSYVIYAPVDIVAMNVVL-SGG-DP---DYVALLPSGF
AILPD---------------GA----VL-----HGGG---------------------IL
DVGS---------GGSLLTVAFQ--ILVDSA---PTAKL--SLGSVATVNSLIKCTVERI
KAA-VS-------------------------CE---NT----------------------
------------------------------------------------------------
------------------------------------------------------------
---------------
>AtPDF2
------------------------------------------------------------
------------------------------------------------------------
-M----YHPNMFES--HH-----------M-----F---DMTPK---------STSDNDL
GI-TGSRE----------------------------------------------------
-------------DD-FET--------------KSGTEV----TT--ENPSG--------
--EE---------L---------------Q------DPS-QRPN-------KKKR-YHRH
TQRQIQELES---------------------------------------------FFKEC
----PHPDD--------------KQRKELSRD---L-NLEPLQVKFWFQNKR-T----QM
----------K----AQSERHENQI--LKSDNDKLRAENNRYKEALSNA--T-------C
PNCGGPAA---IGEMS--FDEQHLRIEN--ARLREE---------IDRISAIA---AKY-
--VGK-------PL---GSSFAP-------LAI--HA-----PSR-----SLDLE-----
--VGNFGN----QTGFVG-E----------MYGT------GDILRSVS------------
--IPSE----------------TDKPIIVELAVAAMEELVRMAQT-GDPLWL--------
STDN--SVEI--LNEEEYFRT-F--PRGIG--PKPL-------GLRSEASRQSAVVIM-N
HINLVEILMDV----NQ----------WSCVFSGIVSR------ALTLEVLSTG------
--------VAGN--Y-NGALQVMTAEFQVPSPLVPTRENYFVRYCKQHSD-GSWAVVDVS
LD-S-------LR---------------PSTPILRT--------RRRPSG----CLIQEL
PNGYSKVTWIEHMEV-----------DD-RS-VH-NMYKPLVQSGLAFGAKRWVATLERQ
CERLAS-----SMAS-N-I------PG-DLS-------------VITSPEGRKSMLKLAE
RMVMSFCSGVGAST--AHA-----WTTMS-------------------TTGSDDVRVMTR
KSMDDPG--RPPGIVLSAATSFWI-----------------P-VAPKRVFDFLRDENSR-
----KE-----------------------------------WD-----------------
ILSNGGMVQEMAHIANGHEPGNCVS----LLR------------------VN-----SG-
-NSSQ--SNMLILQESCTD-ASGSYVIYAPVDIVAMNVVL-SGG-DP---DYVALLPSGF
AILPD---------------GS----VG-----GGDGNQH-------------QEMVSTT
SSGSC--------GGSLLTVAFQ--ILVDSV---PTAKL--SLGSVATVNSLIKCTVERI
KAA-VS-------------------------CDVGGGA----------------------
------------------------------------------------------------
------------------------------------------------------------
---------------
>AtML1
------------------------------------------------------------
------------------------------------------------------------
------------------------------------------------------------
------------------------------------------------------------
--------------------------------------------M--ENPLE--------
--EE---------L---------------Q------DPN-QRPN-------KKKR-YHRH
TQRQIQELES---------------------------------------------FFKEC
----PHPDD--------------KQRKELSRE---L-SLEPLQVKFWFQNKR-T----QM
----------K----AQHERHENQI--LKSENDKLRAENNRYKDALSNA--T-------C
PNCGGPAA---IGEMS--FDEQHLRIEN--ARLREE---------IDRISAIA---AKY-
--VGK-------PLMANSSSFPQ-------LSSSHHI-----PSR-----SLDLE-----
--VGNFGNNNNSHTGFVG-E----------MFGS------SDILRSVS------------
--IPSE----------------ADKPMIVELAVAAMEELVRMAQT-GDPLWV--------
SSDN--SVEI--LNEEEYFRT-F--PRGIG--PKPI-------GLRSEASRESTVVIM-N
HINLIEILMDV----NQ----------WSSVFCGIVSR------ALTLEVLSTG------
--------VRGN--Y-NGALQVMTAEFQVPSPLVPTRENYFVRYCKQHSD-GIWAVVDVS
LD-S-------LR---------------PS-PITRS--------RRRPSG----CLIQEL
QNGYSKVTWVEHIEV-----------DD-RS-VH-NMYKPLVNTGLAFGAKRWVATLDRQ
CERLAS-----SMAS-N-I------PACDLS-------------VITSPEGRKSMLKLAE
RMVMSFCTGVGAST--ADA-----WTTLS-------------------TTGSDDVRVMTR
KSMDDPG--RPPGIVLSAATSFWI-----------------P-VAPKRVFDFLRDENSR-
----SE-----------------------------------WD-----------------
ILSNGGLVQEMAHIANGRDPGNSVS----LLR------------------VN-----SG-
-NSGQ--SNMLILQESCTD-ASGSYVIYAPVDIIAMNVVL-SGG-DP---DYVALLPSGF
AILPD---------------GS----AR-----GGGGSANASAGAGVEGGGEGNNLEVVT
TTGSC--------GGSLLTVAFQ--ILVDSV---PTAKL--SLGSVATVNSLIKCTVERI
KAA-LA-------------------------CD---GA----------------------
------------------------------------------------------------
------------------------------------------------------------
---------------
>AtHDG2
------------------------------------------------------------
------------------------------------------------------------
-M----FEPNMLLA-AMN-----------N-----A---DSNNHN-------YNHEDNNN
EGFL--RD----------------------------------------------------
-------------DE-FDSPNT-----------KSGSEN----QE--GG-SG--------
--ND-------------------------Q------DPL-HPN--------KKKR-YHRH
TQLQIQEMEA---------------------------------------------FFKEC
----PHPDD--------------KQRKQLSRE---L-NLEPLQVKFWFQNKR-T----QM
----------K----NHHERHENSH--LRAENEKLRNDNLRYREALANA--S-------C
PNCGGPTA---IGEMS--FDEHQLRLEN--ARLREE---------IDRISAIA---AKY-
--VGK-------PV----SNYPL-------MSPP-PL-----PPR-----PLELA-----
--MGNIGG-----------E----------AYGN---NP-NDLLKSIT------------
--APTE----------------SDKPVIIDLSVAAMEELMRMVQV-DEPLWK--------
-------SLV--LDEEEYART-F--PRGIG--PRPA-------GYRSEASRESAVVIM-N
HVNIVEILMDV----NQ----------WSTIFAGMVSR------AMTLAVLSTG------
--------VAGN--Y-NGALQVMSAEFQVPSPLVPTRETYFARYCKQQGD-GSWAVVDIS
LD-S-------LQ---------------PN-PPARC--------RRRASG----CLIQEL
PNGYSKVTWVEHVEV-----------DD-RG-VH-NLYKHMVSTGHAFGAKRWVAILDRQ
CERLAS-----VMAT-N-I------SSGEVG-------------VITNQEGRRSMLKLAE
RMVISFCAGVSAST--AHT-----WTTLS-------------------GTGAEDVRVMTR
KSVDDPG--RPPGIVLSAATSFWI-----------------P-VPPKRVFDFLRDENSR-
----NE-----------------------------------WD-----------------
ILSNGGVVQEMAHIANGRDTGNCVS----LLR------------------VN-----SA-
-NSSQ--SNMLILQESCTD-PTASFVIYAPVDIVAMNIVL-NGG-DP---DYVALLPSGF
AILPD---------------GN----AN------------------------------SG
APGGD--------GGSLLTVAFQ--ILVDSV---PTAKL--SLGSVATVNNLIACTVERI
KAS-MS-------------------------CE---TA----------------------
------------------------------------------------------------
------------------------------------------------------------
---------------
>Mt4G062070
------------------------------------------------------------
------------------------------------------------------------
-M----FQSNLLEAGQFH-----------P-----L---EMMQ----------NTSESDV
PR-I--RE----------------------------------------------------
-------------DE-FESGTK-----------SCSENH----EG--GAASG--------
--EE-------------------------Q------GP---RP--------KRKR-YHRH
TQHQIQEMES---------------------------------------------FFKEC
----PHPDD--------------KQRKELSRE---L-GLEPLQVKFWFQNKR-T----QM
----------K----TQHERSENSQ--LRADNEKLRADNMRYREALSNA--S-------C
PNCGGPTA---IGEMS--FDEHHLRLEN--ARLREE---------IDRISTMA---AKY-
--VGK-------PV----VNYSN-------ISP--SL-----PPR-----T-EIG-----
-----FGN----PQGIGTMD----------MYGA---S--GDILRSIS------------
--GPTE----------------ADKPIIIELAVAAMEELIGMAQM-GDPLWL----RT--
TPEG--AATV--LNEDEYVRS-F--PRGIG--PKPN-------GFKCEASRESSVVIM-N
HVNLVEILMDV----NQ----------WSTVFAGIVSR------AVTVEVLSTG------
--------VAGN--Y-NGALQVMTAEFQVPSPLVPTRESYFVRYCKQHPD-GTWAVVDVS
LD-N-------LR---------------PS-PSSRC--------RRRPSG----CLIQEM
PNGYSKVTWVEHVEV-----------DE-RG-VH-NLYKQLVNTGDAFGAKRWVATLDRQ
CERLAS-----SMAT-N-I------PTVDVG-------------VITNQEGRKSMLKLAE
RMVISFCGGVSAST--AHT-----WTTLS-------------------GTGADDVRVMTR
KSVDDPG--RPPGIVLSAATSFWL-----------------P-VPPTQVFEFLRNENSR-
----TE-----------------------------------WD-----------------
ILSNGGVVQEMAHIANGRDTGNCVS----LLR------------------VN-----SP-
-NSSQ--SNMLILQESVTD-ATGSFVIYAPVDMVAMNVVL-NGG-DP---DYVALLPSGF
AILSD---------------GN----GNGVGGETGGG---------------------VG
AGAGG--------GGSLLTVAFQ--ILVDST---PTAKL--SLGSVATVNSLIACTVERI
KAS-LS-------------------------GE---TYKDEEVALLMEKKSKGGQHPPNK
RHHLKHIPARKTTAVKKISNTTRRHYSPQRKNTPQIKLTVLNTKVEPHPKSSYPKDHSAS
ITS---------------------------------------------------------
---------------
>Mt2G103900
------------------------------------------------------------
----------------------------MQAGLMIPASNMHSMIGRNNNNVGVFGLSSSL
SLSQKMFQPNLMEAGQHH-----------Q-----LLPFDMTQNN-------NNTSESDV
PR-I--RE----------------------------------------------------
-------------DELFDSATK-----------SGNSEN----QE--AANSG--------
--ED-------------------------Q------EP---RA--------KKKR-YHRH
TQHQIQEMEA---------------------------------------------FFKEC
----PHPDD--------------KQRKELSRE---L-GLEPLQVKFWFQNKR-T----QM
----------K----TQQERHENTS--LRTENEKLRADNMRFREALSNA--S-------C
PNCGGPTA---IGEMS--FDEHHLRIEN--SRLREE---------IDRISAIA---AKY-
--VGK-------PV----VSYPL-------LSPS-SV-----PPR-----PLELG-----
--IGGFGG----QPGMGG-D----------MYGA------GDLLRSIS------------
--GPTE----------------ADKPMIIELAVAAMEELIGMAQM-GDPLWL-----P--
TLEG---GSI--LNEEEYVRS-F--PRGIG--PKPA-------GFKCEASRESSVVIM-N
HVNLVEILMDV----NQ----------WSTVFSGIVSR------AMTLEVLSTG------
--------VAGN--Y-NGALQVMTAELQVPSPLVPTRESYFVRYCKQHAD-GTWAVVDVS
LD-N-------LR---------------PS-PSARS--------RRRPSG----CLIQEM
PNGYSKVIWVEHVEV-----------DD-RG-VH-NLYKQLVSSGHAFGAKRWIATLDRQ
CERLAS-----AMAT-N-I------PTVDMEFFMINEHYDIVMLVITNQDGRKSMLKLAE
RMCISFCAGVSAST--AHT-----WTTLS-------------------GTGADDVRVMTR
KSVDDPG--RPAGIVLSAATSFWL-----------------P-VPPKRVFEFLRDENSR-
----SE-----------------------------------WD-----------------
ILSNGGVVQEMAHIANGRDTGNCVS----LLR------------------VN-----SA-
-NSSQ--SNMLILQESCTD-TTGSFVIYAPVDIVAMNVVL-NGG-DP---DYVALLPSGF
AILPD---------------GT----TT-----NGGG---------------------VG
ETGHG--------GGSLLTVAFQ--ILVDSV---PTAKL--SLGSVATVNNLIACTVERI
KAS-LS-------------------------GE---VA----------------------
------------------------------------------------------------
------------------------------------------------------------
---------------
>MeHDZ16
------------------------------------------------------------
------------------------------------------------------------
-M----FQPNMMEG-QLH-----------H-----L---DMTQ----------NTSESDF
AR-I--RD----------------------------------------------------
-------------DE-LDSINT-----------T--SEN----HD--GG-SG--------
--DD-------------------------Q------GP---RS--------KKKR-YHRH
TQHQIQEMEA---------------------------------------------FFKEC
----PHPDD--------------KQRKELGRE---L-GLEPLQIKFWFQNKR-T----QM
----------K----TQHERQENNR--LRSENEKFKADNMRYREALANA--S-------C
PTCGGPTA---IGEMS--FDEHHLRLEN--ARLREE---------IDRISAIA---AKY-
--VGK-------PA----VNYPL-------LSS--PL-----PPR-----SLELG-----
--VGNFGA----LTEIGG-E----------MYGV------GDLLRSIG------------
--AHSD----------------IDKPMIVELAVAAMEELFRMAQM-GDPLWM-----S--
SLDG--TDDV--LNEDEYIRI-F--PRGIG--PRPI-------GFKCEASRETAIVMM-D
YRNLVECLMDV----NQ----------WSTVFSGIVSR------AMTVEVLSTG------
--------VAGN--C-NGALQVMTAEFQLPTPLVPTRESYFVRYCKQHAE-GTWAVVDVA
LD-H-------IP---------------TS-AGVRC--------RRRPSG----CLIQEM
SSGYSKVTWVEHVEV-----------DD-RD-VH-SLYKQLVSSGHAFGAKRWVATLNRQ
CERLAS-----SMAT-N-I------PTGDIG-------------VITSEEGRKSMLKLAE
RMAKSFCSGVSAST--AHT-----WTTLS-------------------GTGADDVRVMTR
KSIDDLG--RPPGIVLSAATSFWL-----------------P-IPPKRVFDFLRDENSR-
----SQ-----------------------------------WD-----------------
ILSNGGVVQEMAHIANGRDTGNCVS----LLR------------------VN-----SA-
-NSSQ--SNMLILQESCTD-PTASFVIYAPVDVVSMNVVL-NGG-DP---DYVALLPSGF
AILPD---------------GT----TTNT--VHGGG---------------------IG
EFNCA--------SGSLLTVAFQ--ILVDSV---PTAKL--SLGSIATVNNLIACSVERI
KAA-LS-------------------------GE---SV----------------------
------------------------------------------------------------
------------------------------------------------------------
---------------
>Vv00026038001
------------------------------------------------------------
------------------------------------------------------------
-M----FQPNMMDG-QLH-----------P-----L---DMTQ----------NTSESEI
AR-L--RE----------------------------------------------------
-------------DD-FDS--------------KSGSEN----HE--GA-SG--------
--DD-------------------------Q------DPN-QRP--------KKKR-YHRH
TQHQIQEMEA---------------------------------------------FFKEC
----PHPDD--------------KQRKELSRE---L-GLEPLQVKFWFQNKR-T----QM
----------K----TQHERHENTQ--LRSENEKLRTENLRYREALSNA--S-------C
PNCGGPTA---IGEMS--FDEHHLRLEN--ARLREE---------IDRISAIA---AKY-
--VGK-------PV----VNYPL-------I-P--QV-----PTR-----PLDLG-----
--VGNFGA----QPGLGG-E----------LFGA------SDLLRSIN------------
--GPTE----------------ADKPMIIELAVAAMEELFRMAQM-GEPLWL-----P--
SLDG--TTTE--LSEDEYIRS-F--PRGIG--PKPP-------GFKCEASRETAVVIM-N
HISLVEILMDV----NQ----------WSTVFSGIVSR------AMTLEVLSTG------
--------VAGN--Y-NGAFQVMTAEFQVPSPLVPTRESYFVRYCKQHAD-GTWAVVDVS
LD-N-------LR---------------PS-PVVRC--------RRRPSG----CLIQEM
PNGYSKVTWVEHVEV-----------DD-RG-VH-NIYKQLVNSGLAFGAKRWVATLDRQ
CERLAS-----AMAT-N-I------PTGEVG-------------VITSQEGRKSMLKLAE
RMVISFCAGVSAST--AHT-----WTTLS-------------------GSGADDVRVMTR
KSVDDPG--RPPGIVLSAATSFWL-----------------P-VPPKRVFDFLRDENSR-
----SE-----------------------------------WD-----------------
ILSNGGVVQEMAHIANGQDTGNCVS----LLR------------------VN-----SA-
-NSSQ--SNMLILQESCTD-STASFVIYAPVDVVAMNMVL-NGG-DP---DYVALLPSGF
AILPD---------------GT----TA-----HGGV---------------------IG
EVGS---------GGSLLTVAFQ--ILVDSV---PTAKL--SLGSVATVNNLIACTVDRI
KAA-VS-------------------------CE---NA----------------------
------------------------------------------------------------
------------------------------------------------------------
---------------
>VvXM_002273801
------------------------------------------------------------
----------------------------MPAGIMIPATHMPSMMGR-NGNVAAYGSSSGL
SL----GQPNMMDG-QLH-----------P-----L---DMTQ----------NTSESEI
AR-L--RE----------------------------------------------------
-------------DD-FDS--------------KSGSEN----HE--GA-SG--------
--DD-------------------------Q------DPN-QRP--------KKKR-YHRH
TQHQIQEMEA---------------------------------------------FFKEC
----PHPDD--------------KQRKELSRE---L-GLEPLQVKFWFQNKR-T----QM
----------K----TQHERHENTQ--LRSENEKLRTENLRYREALSNA--S-------C
PNCGGPTA---IGEMS--FDEHHLRLEN--ARLREE---------IDRISAIA---AKY-
--VGK-------PV----VNYPL-------I-P--QV-----PTR-----PLDLG-----
--VGNFGA----QPGLGG-E----------LFGA------SDLLRSIN------------
--GPTE----------------ADKPMIIELAVAAMEELFRMAQM-GEPLWL-----P--
SLDG--TTTE--LSEDEYIRS-F--PRGIG--PKPP-------GFKCEASRETAVVIM-N
HISLVEILMDV----NQ----------WSTVFSGIVSR------AMTLEVLSTG------
--------VAGN--Y-NGAFQVMTAEFQVPSPLVPTRESYFVRYCKQHAD-GTWAVVDVS
LD-N-------LR---------------PS-PVVRC--------RRRPSG----CLIQEM
PNGYSKVTWVEHVEV-----------DD-RG-VH-NIYKQLVNSGLAFGAKRWVATLDRQ
CERLAS-----AMAT-N-I------PTGEVG-------------VITSQEGRKSMLKLAE
RMVISFCAGVSAST--AHT-----WTTLS-------------------GSGADDVRVMTR
KSVDDPG--RPPGIVLSAATSFWL-----------------P-VPPKRVFDFLRDENSR-
----SE-----------------------------------WD-----------------
ILSNGGVVQEMAHIANGQDTGNCVS----LLR------------------VN-----SA-
-NSSQ--SNMLILQESCTD-STASFVIYAPVDVVAMNMVL-NGG-DP---DYVALLPSGF
AILPD---------------GT----TA-----HGGV---------------------IG
EVGS---------GGSLLTVAFQ--ILVDSV---PTAKL--SLGSVATVNNLIACTVDRI
KAA-VS-------------------------CE---NA----------------------
------------------------------------------------------------
------------------------------------------------------------
---------------
>MeHDZ13
------------------------------------------------------------
----------------------------MPAGVMIPARNMPSMIGT-NGSVGGFGSTSGL
SL----GQPNMMDS-QLH-----------H-----L---DMTQ----------NTSESDL
VR-L--RD----------------------------------------------------
-------------EE-FDSTNT-----------KSGSDN----HE--GA-SG--------
--DD-------------------------Q------DP---RP--------KKKR-YHRH
TQHQIQEMEA---------------------------------------------FFKEC
----PHPDD--------------KQRKELSRE---L-GLEPLQVKFWFQNKR-T----QM
----------K----TQHERHENTQ--LRTENEKLRADNMRYREALSNA--S-------C
PNCGGPTA---IGEMS--FDEHHLRLEN--TRLREE---------IDRISAIA---AKY-
--VGK-------PV----VNYPL-------LSS--PM-----APR-----PLELG-----
--VGNFGA----QPGIGG-D----------IYGA------GDLLRSIG------------
--GHSD----------------ADKPMIIELAVAAMEELIRMAQM-GEPLWM-----S--
SLDG--TNAV--LNEDEYIRI-F--PRGIG--PKPS-------GFKCEASRETAVVIM-N
HINLVEYLMDV----NQ----------WSTVFSGIVSR------AMTLEVLSTG------
--------VAGN--Y-NGALQVMTAEFQLPTPLVPTRESYFVRYCKQHAE-GTWAVVDVS
LD-N-------LR---------------PS-PAARC--------RRRPSG----CLIQEM
PNGYSKVTWVEHIEV-----------DD-RG-VH-NLYKQLVSSGHAFGAKRWVATLDRQ
CERLAS-----AMAT-N-I------PTGDVG-------------VITNQEGRKSMLKLAE
RMVISFFAGVSAST--AHT-----WTTLS-------------------GTGADDVRVMTR
KSVDDPG--RPPGIVLSAATSFWL-----------------P-VPPKRVFDFLRDENSR-
----SE-----------------------------------WD-----------------
ILSNGGVVQEMAHIANGRDTGNCVS----LLR------------------VNVSDTQSA-
-NSSQ--SNMLILQESCTD-PTASFVIYAPVDIVAMNVVL-NGG-DP---DYVALLPSGF
AILPD---------------GT----TT-----HGGG---------------------IG
ESGS---------GGSLLTVAFQ--ILVDSV---PTAKL--SLGSVATVNNLIACTVERI
KAA-LS-------------------------CE---TA----------------------
------------------------------------------------------------
------------------------------------------------------------
---------------
>PtrHox15
------------------------------------------------------------
----------------------------MPAGVMIPARNMPSMIGV-NGNVGGFGSSSGL
AL----GQPNMMEGHEFH-----------H-----L---DMTH----------NTSEGDM
TR-I--RD----------------------------------------------------
-------------EE-FDSTNT-----------KSGSEN----QE--GA-SG--------
--DD-------------------------Q------DP---RP--------KKKR-YHRH
TQHQIQEMEA---------------------------------------------FFKEC
----PHPDD--------------KQRKELSRE---L-GLEPLQVKFWFQNKR-T----QM
----------K----TQHERHENTQ--LRNENEKLRADNMRYREALSNA--S-------C
PNCGGPTA---IGEMS--FDEHHLRLEN--TRLREE---------IDRISAIA---ARY-
--VGK-------PV----VNYPV-------LSP--PM-----PPR-----PVDLG-----
--VGNFGG----QPGLGG-D----------IYEA------GDLLRSIS------------
--APTE----------------ADKPMIIELAVAAMEELIRMAQM-DEPLWM-----N--
SLDG--IDAV--LNEDEYIRI-F--PHGIG--PKPT-------GFKCEASRESAVVIM-N
HINLVEYLMDV----NQ----------WSTLFSGIVSR------ALTLEVLSTG------
--------VAGN--Y-NGALQVMTAEFQLPTPLVPTRESYYVRYCKQHAD-GTWAVVDVS
LD-S-------IR---------------PG-PAARC--------RRRPSG----CLIQEM
PNGYSKVTWVEHVEV-----------DD-RG-VH-NLYKHLVSSGHAFGAKRWVATLNRQ
CERLAS-----AMAT-N-I------PAGDAG-------------VITNQEGRKSMMKLAE
RMVISFCAGVSAST--AHT-----WTTLS-------------------GTGADDVRVMTR
KSVDDPG--RPPGIVLSAATSFWL-----------------P-VPPKRVFDFLRDENTR-
----NE-----------------------------------WD-----------------
ILSNGGVVQEMAHIANGRDTGNCVS----LIR------------------VN-----SA-
-NSSQ--SNMLILQESCTD-QTASFVIYAPVDIVAMNVVL-NGG-DP---DYVALLPSGF
AIFPD---------------GT----AA-----HGVG---------------------MD
ESGST--------GGSLLTVAFQ--ILVDSV---PTAKL--SLGSVATVNNLIACTVERI
KAS-LS-------------------------CE---SA----------------------
------------------------------------------------------------
------------------------------------------------------------
---------------
>PtrHox53
------------------------------------------------------------
----------------------------MPAGMMIPARNMPSMIGV-NGNAGGFGSSSGL
AL----GQPNMMEG-QLH-----------R-----L---DMTQ----------NTPEGDM
AR-I--RD----------------------------------------------------
-------------DE-FDSTNT-----------KSGSEN----QD--GA-SG--------
--DD-------------------------Q------DP---RP--------KKKR-YHRH
TQHQIQEMEA---------------------------------------------FFKEC
----PHPDD--------------KQRKELSRE---L-GLEPLQVKFWFQNKR-T----QM
----------K----TQHERHENTQ--LRNENEKLRADNMRYREALSNA--S-------C
PNCGGPTA---IGEMS--FDEHHLRLEN--ARLREE---------IDRISAIA---AKY-
--VGK-------PV----VNYPL-------ISA--PM-----PPR-----PLDLG-----
--VGNFGG----QPGIGG-E----------IYGA------GDLLRSIT------------
--APTE----------------ADKPMIIELAVAAMEELVRMAQM-DEPLWM-----G--
SLDG--TNAV--LDEDEYVRI-F--PRGIG--PKPT-------GFKCEASRESAVVIM-N
HINLVEYLMDV----NQ----------WSTLFSGIVSR------ALTLEVLSTG------
--------VAGN--Y-NGALQVMTAEFQLPTPLVPTRESYFVRYCKQHAD-GTWAVVDVS
LD-N-------LR---------------PS-PGARC--------RRRPSG----CLIQEM
LNGYSKVTWVEHVEV-----------DD-RG-VH-NLYKQLVSSGHAFGAKRWVATLDRQ
CERLAS-----AMAT-N-I------PAGDVG-------------VITNQEGRKSMMKLAE
RMVISFCAGVSAST--AHT-----WTTLS-------------------GTGADDVRVMTR
KSVDDPG--RPPGIVLSAATSFWL-----------------P-VPPKRVFDFLRDESTR-
----NE-----------------------------------WD-----------------
ILSNGGVVQEMAHIANGRDTGNCVS----LLR------------------VN-----SA-
-NSSQ--SNMLILQESCAD-QTASFVIYAPVDIVAMNVVL-NGG-DP---DYVALLPSGF
AVLPD---------------GT----GA-----HVGG---------------------ME
E--AA--------GGSLLTVAFQ--ILVDSV---PTAKL--SLGSVATVNNLIACTVERI
KAS-LS-------------------------CE---SA----------------------
------------------------------------------------------------
------------------------------------------------------------
---------------
>Zmhdz41
------------------------------------------------------------
--------------------------------------------MANAACVGGSFLGVEK
GKPATVSNLGAPAVLLLVLACLPLVLPSSDPKQGMSFGDLDGGGSAAGLQYPYGAFASSP
VLSLTVVD----------------------------------------------------
ARRRRGGGGNAKDASEAENEGQSMMSGHLDVVLSGGGDG---------------------
----------------------------------------EDGEAANQRKPKRKKPYNRH
TPRQIEQLEA---------------------------------------------MFKEF
----HHPDE--------------KQRAQLSRQ---L-GLDPRQVKFWFQNRRTHLKCLTW
LSLLHGPELGK----NQLERQENAR--LKHENDKLRVENLSIREAIRDL---------VC
SCCGGPAVLGELS-----PEEHQLRLEN--ARLRDE------------------------
----------------------------------------------------------LA
RVCTVTSKFIGKPMSHMELLLAKEPHPMTGSSLELAVAVGVGSSVPSSKMPVSTISELAG
STSSSTGTVTTPMVTASLPMVSIDKSKFAQLAVSAMNELVKMARMNEPLWIPTIPSPGSP
IMETLNFKEY--------------------LKAFSPCVGVKPTGFVSEASRESGIVTIDS
SAALMEVFMDEVLLVPPCSLFLLLPRRWSDIFYCIVAK-----------ASIVE------
------EILPGVAGSRNGALLLMQAELQMLSPLVPIREVTFLRFCKQLAE-GAWAVVDVS
IDGLQ--------------------TDQCLATNTKC--------RRLPSG----CVLQDT
PNG-CKVTWVEHAEY-------------PEASVH-QLYQPLMRSGLALGAGRWLATLQRQ
CECLAI------------LMSSLAAPEHDSA--------------AVSLEGKWSLLKLAR
RMMENFCAGMGASS--SRE-----WSMLDGFT----------------GSTGKDVRVMVQ
NSVDEPG--VPPGVVLSVATAVWL------------------PVTPERLFNFLRDEELR-
----AE-----------------------------------WD-----------------
ILSNGGPMQQVLRISKGQLDGNSVALL-------------------------------RA
DHTDSHLNSILILQETCTD-RSGAMVVYTPVDFPAMQLVL--GGGDS---KNVALLPSGF
VILP--------------------------------------------------------
-AGSTASGLGHKARGSLLTVAFQ--ILVNSQ---PTAKL--TVESVDTVYSLISCTIEKI
KAALHCDVC---------------------------------------------------
------------------------------------------------------------
------------------------------------------------------------
---------------
>OsRoc6
------------------------------------------------------------
----------MSFGGMFDGAGSGVFSY---------------DAGGGGGGGGVHNS-RLL
PTPPVPKPGGGFAAPGLSLGLQT-MDGSQL-----G---DVNRSLAMM-GNGGSGSGGDG
DSLGRGRE----------------------------------------------------
--------------EENDS--------------RSGSDN----LD---GASG--------
--DELD------P----------------D------NSN-PRK--------KKKR-YHRH
TPQQIQELEA---------------------------------------------VFKEC
----PHPDE--------------KQRMELSRR---L-NLESRQVKFWFQNRR-T----QM
----------K----TQIERHENAL--LRQENDKLRAENMTIREAMRNP--M-------C
ASCGGAAV---LGEVS--LEEQHLRIEN--ARLKDE---------LDRVCALA---GKF-
--LGR-------PI----SSISSP-----GPPS--LQ-----ACS-----GLELG-----
--VGSNGG-----FGLGALGAS----AAMQSIPD---LMGGSSGLTGGPV---GSAAMRL
PAGIGG--LDGAMHAAAADGGAIDRAVLLELALAAMDELVKVAQM-DEPLWL-----P--
SLDG--GFET--LNYDEYHRA-F--ARVVG--QCPA-------GYVSEATRESGIAII-S
SVDLVDSLMDA----PR----------WSEMFPCVVAR------ASTTDIISSG------
--------MGGT--R-SGSIQLMHAELQVLSPLVPIREVVFLRFCKQHAE-GLWAVVDVS
VDAV-------LRPD------QNGGGGSSSSSYMGC--------RLLPTG----CIVQDM
NNGYSKVTWVVHAEY-----------DE-TA-AH-QLYRPLLRSGQALGARRWLASLQRQ
CQYLAI-----LCSN-S-L------PARDHA--------------AITPVGRRSMLKLAQ
RMTDNFCAGVCASA--AQK-----WRRLDEWR-GEGGGGGGGGG----GDGEDKVRMMAR
HSVGAPG--EPPGVVLSATTSVRL-----------------PGTLPQRVFDYLRDEQRR-
----GD-----------------------------------WD-----------------
ILANGEAMQEMDHIAKGQHHGNAVS----LLR------------------PN-----AT-
-SGNQ--NNMLILQETCTD-SSGSLVVYAPVDVQSMHVVM-NGG-DS---AYVSLLPSGF
AILPD---------------GHNNGASPSPAEVGSGA---------------------SP
NSAAGGGGGSNN-TGSLVTVAFQ--ILVNNL---PTAKL--TVESVDTVSNLLSCTIQKI
KSA-LQASIISP------------------------------------------------
------------------------------------------------------------
------------------------------------------------------------
---------------
>Zmhdz47
------------------------------------------------------------
----------MSFGGMFDGAGSGVFSY---------------DA--TGGGTGMHNPGRLV
PAPPLPKP-GGFGATGLSLGLQTNMEGAQL-----G---DLGR-MGLI-GGGGSGSGGDG
DSLGRGRE----------------------------------------------------
--------------DEIDS--------------RSGSDN----VD---GASG--------
--DEID------P----------------D------NSN-PRR--------KKKR-YHRH
TPQQIQELEA---------------------------------------------VFKEC
----PHPDE--------------KQRMELSKR---L-NLESRQVKFWFQNRR-T----QM
----------K----TQIERHENAL--LRQENDKLRAENMTIREAMRNP--I-------C
ANCGGAAV---LGEVS--LEEQHLRIEN--ARLKDE---------LDRVCALA---GKF-
--LGR-------PI----SS-GSS-----MSSS--LQ-----GCS-----GLELA-----
--VGSNNG-----YGPGPLGAS-----ALQPLPD---LLG--AGLP-GPV---GSAAMRL
PMGIGA--LDVALHGAAADG--IDRTVLLELALAAMEELMKVAQM-DEPLWL-----R--
SPDGS-GLEA--LNLDEYHRA-F--ARVFG--PSPA-------GYVTEATREAGVAIT-S
SVDLVDSLMDA----AR----------WSEMFPCIVAR------ASTTDIISSG------
--------MGGT--R-SGSIQLMHAELQVLSPLVPIREVVFLRFCKQHAE-GLWAVVDVS
VDAI-------LRPDGGHHHAQNGGG----AGYMGC--------RLLPTG----CIVQDM
NNGYSKVTWVVHAEY-----------DE-AV-VH-QLYRPLLQSGQALGARRWLASLQRQ
CQYLAI-----LCSN-S-L------PARDHA--------------AITPVGRRSMLKLAQ
RMTDNFCAGVCASA--AQK-----WRRLDEWRSGEGGDAAGNGGSAAAGEGEEKVRMMAR
HSVGAPG--DPPGVVLSATTSVRL-----------------PATSPQRVFDYLRDEQRR-
----GE-----------------------------------WD-----------------
ILANGEAMQEMDHIAKGQHHGNAVS----LLR------------------PN-----AT-
-SGNQ--NNMLILQETCTD-PSGSLVVYAPVDVQSMHVVM-NGG-DS---AYVSLLPSGF
AILPD---------------GHCQ--SPNTAHQGS-------------------------
-PSCGGSSSSSS-TGSLVTVAFQ--ILVNNL---PTAKL--TVESVETVSNLLSCTIQKI
KSA-LQASIVTP------------------------------------------------
------------------------------------------------------------
------------------------------------------------------------
---------------
>Vv00007373001
------------------------------------------------------------
------------------------------------------------------------
------------------------------------------------------------
--MGRINE----------------------------------------------------
--------------DGYES--------------MSGSGN----LD---GGLE--------
--DEQE------TL---------------V------LER-P-A--------KKLK-YHRH
TQEQINELET---------------------------------------------CFKEW
----PHPDE--------------KQRLDLSRK---L-NLEPRQVKFWFQNRR-T----QM
----------K----NQLERHENVM--LRQENDKLRVENVAIKDAVRNP--I-------C
NHCGGVAM---LGNIT--IEENQLRVEN--AQLRDE---------LSRICGLA---EKF-
--LGR-------PV----TPLASP------IAL--PR-----PSS-----NLELE-----
--VAGNG-------F-GGLNSG----GTPLPMGP---------------L---TRP----
--GMMG--VEKP----------FNSSVFVELAVTAMDELLRLAQA-DSPIWM-----T--
SLDG--GKET--LNPVEYMRT-F--SPCIG--LKPS-------GFVTEASRETGMVMI-N
SLALVETLMDG----SR----------WAQMFPCVIAK------ASTTDVLSSG------
--------IGRT--R-HGALQLMHAELQVLSPLVPVRQVKFLRFCKQHGE-GLWAVVDVS
ID-T-------AL--------D-----------VFC--------SLLDDN----AHIL-I
LMGEMQVTWIEHSEY-----------DE-SA-VH-YLYRSLLSSGLGFGALRWLATLQRQ
CESIAI-----LLSS-T-V------PCEDHP--------------VLTQAGRRSLLQLTN
RMRDNFCAGVCAST--VRM-----WNKLH--V----------------ASLGEDVKVMTR
KSMNIPG--EPPGVILSAATSVWM-----------------P-IMHQQLFNFLRDERQR-
----SK-----------------------------------WD-----------------
ILSNGGPMQEMIHIPKGQTSSNCVS----LLR------------------PN-----AR-
-NQND--NTMLILQETWAD-ASGSLIVYAPLDVASMRAVM-TGG-DS---SFVALLPSGF
AIVPD---------------GS-----SGYGDDWSGK---------------------LA
RGSSNKG------SGSLLTVAFQ--ILVNSL---PMAKL--NVESVETVNSLLSCTINKI
KSA-VSSA----------------------------------------------------
------------------------------------------------------------
------------------------------------------------------------
---------------
>PtrHox49
------------------------------------------------------------
------------------------------------------------------------
--------------------------MDGR-----G---DMGL-FGEH-------FD--P
CLVGRIKE----------------------------------------------------
--------------DGYES--------------RSGSDN----IE---GASG--------
--EDQD------VG---------------D------D---QRP--------R-KK-YNRH
TANQIQELES---------------------------------------------FFKEC
----PHPDE--------------KQRSELSRR---L-GLESKQIKFWFQNRR-T----QM
----------K----TQLERHENVI--LRQDNDKLRLENELLKQNMSDP--I-------C
NNCGGPVV---PGPVS--DEQQQLRIEN--ARLTDE---------LGRVCALA---NKF-
--LGR-------PL----TSSANP------IPP--FS-----TNS-----KLDLA-----
--VGING-------Y-GNLGHT----DNMLPMGL---DNNRG-------I---MMPLMKP
IGNAVG--KEVP----------HDRSIFVDLALAAMDELIKMAQI-ESPIWI-----K--
SLDG--GKEV--LNHEEYTRT-F--PR-IG--MKPS-------NFVTEATRVSGVVLV-N
ISALVETLMDV----NG----------WVEMFPSLIAR------AATTDIISSG------
--------MGGT--K-SGALQMIHAEFQLISPFVPVRQVKFLRLCKQLTE-GVWAVVDVS
ID-A-------NQ--------E----NLNAQAPVTC--------KRLPSG----CIIQDM
NNGCSKVTWVEHSEY-----------DE-SA-VH-QLYRPILSSGRGFGAQRWLAALQRY
YEGMAM-----IMSP-S-I------LGEDQT--------------VINLGGKKSMLKLAR
RMVDNFCSGVCASS--LHN-----WGNLV--A----------------GNVSEDVRILTR
KSINEPG--EPDGIVLSAATSVWL-----------------P-VSRQRLFDFLRDEQSR-
----SH-----------------------------------WD-----------------
ILSNGGMLQEIIQIPKGQGQCNRVS----LLR------------------ST-----AVD
ADAGE--NNMLILQETRND-VSGSQVVYAPVDIQSMSVVT-SGG-DS---TYVALLPSGF
VILPD---------------NSFS--NGEPSNSDGNP---------------------VK
RDSDSNNG-----GGSFFTVGFQ--ILASNL---PSAKL--TVESVETIHNLISCTMQRI
RTA-FN------------------------------------------------------
------------------------------------------------------------
------------------------------------------------------------
---------------
>PtrHox56
------------------------------------------------------------
------------------------------------------------------------
--------------------------MDSH-----G---DMGL-LGEH-------FD--P
SLVGRMRE----------------------------------------------------
--------------DGYES--------------RSGSDN----IE---GASG--------
--EDQD------AG---------------D------Y---QRP--------R-KK-YNRH
TANQIQELES---------------------------------------------FFKEC
----PHPDE--------------KQRSELSRR---L-GLESKQIKFWFQNRR-T----QM
----------K----TQLERHENAI--LRQENDKLRAENELLKQNMSDP--I-------C
NNCGGPVV---PVPVS--YEQQQLRIEN--ARLKDE---------LGRVCALA---NKF-
--LGR-------PL----TSSASP------VPP--FG-----SNT-----KFDLA-----
--VGRNG-------Y-GNLGHT----DNTLPMGL---DNNGG-------V---MMPLMKP
IGNAVG--NEVP----------FDRSMFVDLALAAMDELIKIAQV-ESPIWI-----K--
SLDG--GKEV--LNHEEYMRT-F--PPCIG--MKPS-------NFVIEATRESGVVLA-N
SLDLVETLMDV----NG----------WVEMFPSLIAR------AATIDIVSSG------
--------MGGT--K-SGALQMIHAEFQVISPFVPVRQVKFLRLCKQLAE-GVWAVADVS
VD-G-------NQ--------E----NLNAQTPVTC--------RRLPSG----CIIQDM
NNGCCKVTWVEHSEY-----------DE-SA-VH-RLYRHILNSGMGFGAQRWIAALQRH
YECMAM-----LLSP-T-I------LGEDQT--------------VINLGGKKSMLKLAR
RMVDSFCSGVCAST--LHN-----WGNLV--V----------------ESVSEDVRILTR
KIINEPG--EPDGIVLSVSTSVWL-----------------P-VSQQRLFDFLRDEQSR-
----SQ-----------------------------------WD-----------------
ILSNGGILQEMVQIPKGQGHWNTVS----VLR------------------ST-----AVD
ANASD---NMLILQETWND-VSGSLVVYAPVDVQSVSVVM-NGG-DS---TYVALLPSGF
VILPG---------------NSFS--NGEPNNCNGNP---------------------AK
RDCDGNSG-----GGSFLTVGFQ--ILASNL---PSAKL--TVESVKTVHNLISCTMQRI
KTA-FN------------------------------------------------------
------------------------------------------------------------
------------------------------------------------------------
---------------
>MeHDZ15
------------------------------------------------------------
------------------------------------------------------------
--------------------------MDSH-----G---DMGL-LGEH-------FD--P
SIAGRMKE----------------------------------------------------
--------------DGYES--------------KSGSDN----LE---GASG--------
--DDQE------AG---------------E------D---QRT--------QKKK-YHRH
TPNQIQELET---------------------------------------------FFKQC
----PHPDE--------------KQRMELSRR---L-GLESKQIKFWFQNRR-T----QM
----------K----TQLERHENII--LRQENDKLRAENELLKQNMTDP--I-------C
NNCGSPVV---PGPVS--YEQQQLRIEN--ARLNDE---------LGRVYALA---NKF-
--LGR-------PL----SSSSGH------VPP--FD-----SNS-----KLDLS-----
--VGRNG-------Y-GGLGSI----ETSLPIGL---DYSDG-------L---TMPLMKP
MTSPML--NEVP----------YDRSLFIDLALAAMDELIKIAQI-DSPLWM--------
TMDG--GKDA--LKHEEYMRT-F--SPCIG--VKPS-------SFVTEATRETGIVII-N
SLALAETLMDV----NR----------WLEAFPGLIAK------ASTIDVISSG------
--------VGGT--K-NGALQLMHAEFQVGSPFVPVRQVRFLRFCKQHAE-GVWAVVDVS
ID-A-------NQ--------E----SSNSHSFAAC--------RRFPSG----CIMQDM
PNGCSRVTWVEHSEY-----------DE-SA-VH-QLYRSVLSSGLAFGARRWVATLQRY
CECMSI-----LMSP-T-I------SAEDQT--------------VINISGKKSMLKLAR
RMVDNFCSGVCASS--VHK-----WDKLL--V----------------GNVGEDMRILTR
KNINDPG--EPPGIVLSAATSVWL-----------------P-VMRDRLFDFLRDERSR-
----SE-----------------------------------WD-----------------
ILSHGGMMQEMVHISKGHNRGNCVS----LLR------------------ST-----AVS
PNANE--NSMIILQETWND-ASSSLVVYAPVDIQSISVVM-NGG-DS---TYVALLPSGF
VILPD---------------DTSS--QGGPNFSS-TL---------------------VK
RDSDGGDG-----GGSILTVGFQ--ILVNNL---PTAKL--TVESVETVNNLISCTIQRI
KTV-LQLT----------------------------------------------------
------------------------------------------------------------
------------------------------------------------------------
---------------
>MeHDZ55
------------------------------------------------------------
------------------------------------------------------------
--------------------------MDSH-----G---DMGL-LGEH-------FD--P
SIMERIKE----------------------------------------------------
--------------DGYES--------------RSGSDH----LE---GASG--------
--DDQE------TG---------------E------N---KRP--------RKKK-YHRH
TPHQIQELEF---------------------------------------------CFKEC
----PHPDE--------------KQRMELSRR---L-GLENKQIKFWFQNRR-T----QM
----------K----TQLERHENII--LRQENDKLRAENELLKQNMTDP--I-------C
NNCGGLAV---LGPVS--YEQQQLRIEN--SRLKDE---------IGRVCALA---NKF-
--LGR-------PL----SSSASP------TPP--FG-----SNS-----MLDLS-----
--VGING-------Y-EALANI----ETTLPIGL---DYNDG-------I---TMPFIKQ
MTSPVV--NEIP----------YDRSMFIELALAAMDELVKIAQT-DSPLWI-----K--
SLEG--GKDA--LNYEGYTRT-F--SPCIG--VKPS-------SFVAEATRETGTVII-S
SLALIETLMDV----NR----------WTEAFPDLIAR------ACTIDVISSG------
--------MAGT--K-NGALQVMHAEFQVVSPFVPVRQVRFIRFCKQLAE-GVWAMVDVS
ID-A-------NQ--------E----SSFSLPSAAC--------RRLPSG----CIIQDM
PNGCSKITWVEHSEY-----------DE-SA-VH-HLYRSVLSSGVGFGAQRWIATLQRY
CECMAI-----LASP-T-I------SGDDQT--------------VVNISGKKSMVKLAQ
RMVENFCSGVCASS--ARK-----WDKLT--V----------------ENVGEDVRILTR
KNINDPG--EPPGVVLSATTSVWL-----------------P-ITRQRLFDFLRDERLR-
----SE-----------------------------------WD-----------------
ILSHGGMMQEMVHISKGHSRGNCVS----LLR------------------AS-----AVS
ANANE--NNMLILQETWND-ASSSLIVYAPVDVPSMSVVM-NGG-DS---TYVALLPSGF
VI---------------------H--QGGPSFSNGTL---------------------VE
RDNDGGDG-----GGSLLTVGFQ--ILVNNL---PTAKL--TVESVETVNNLISCTIQRI
NTV-LQLT----------------------------------------------------
------------------------------------------------------------
------------------------------------------------------------
---------------
>OsRoc4
------------------------------------------------------------
-------------------------------------------MQFPFSGAGP-------
------GV--FTSSPALSLALADAVAGRNS-----G---GGGKMVTAAHGGVGGGGGGGR
AKARDALE----------------------------------------------------
-------------VENEMS--------------RSGSDH----LD---VVSCGDAGGGGG
DDDDDE------DA---------------E------HGN-PPK--------RKKR-YHRH
TPQQIQELEA---------------------------------------------MFKEC
----PHPDE--------------KQRAELSKR---L-GLEPRQVKFWFQNRR-T----QM
----------K----MQLERHENSL--LKQENDKLRSENLSIREATSNA--V-------C
VGCGGPAM---LGEVS--LEEHHLRVEN--ARLKDE---------LSRVCALA---AKF-
--LGK-------SI----SVMAPPQMHQPH-----PV-----PGS-----SLELA-----
--VG----------GIGSMPSA----TMPISTIT---DFAGAMSSSMGTV---ITPMKSE
-AEPSA--MAG-----------IDKSLFLELAMSAMDELVKMAQM-GDPLWI-----PGA
SVPSSPAKES--LNFEEYLNT-F--PPCIG--VKPE-------GYVSEASRESGIVIIDD
GAALVETLMDE----RR----------WSDMFSCMIAK------ASTTEEISTG------
--------VAGS--R-NGALLLMQAELQVLSPLVPIREVKFLRFSKQLAD-GVWAVVDVS
ADEL-------MR--------DQGITSASSTANMNC--------RRLPSG----CVLQDT
PNGFVKVTWVEHTEY-----------DE-AS-VH-PLYRPLLRSGLALGAGRWIATLQRQ
CECLAL-----LMSSIA-L------PENDSS--------------AIHPEGKRSMLKLAR
RMTDNFCAGVSTSS--TRE-----WSKLVGLT----------------GNIGEDVHVMAR
KSVDEPG--TPPGVVLSAATSVWM-----------------P-VMPERLFNFLHNKGLR-
----AE-----------------------------------WD-----------------
ILSNGGPMQEVTSIAKGQQNGNTVC----LLK------------------AS-----PT-
-KDKQ--NSMLILQETCAD-ASGSMVVYAPVDIPAMHLVM-SGG-DS---SCVALLPSGF
AILPA---------------GP---------SIGA-D---------------------HK
M------------GGSLLTVAFQ--ILANSQ---PSAKL--TVESVETVSNLISCTIKKI
KTA-LH-------------------------CDV--------------------------
------------------------------------------------------------
------------------------------------------------------------
---------------
>OsRoc5
------------------------------------------------------------
----------MSFGGLFD-----GGGGG--------------GMQFPFASG---------
----------FASSPALSLALDNA----GG-----G---IGGRMLG---GGAGAGSSAGG
AMTRD-TE----------------------------------------------------
-------------AEND-S--------------RSGSDH----LD---AISA-------A
GEDDVE------DA---------------E------PSN-SRK--------RKKR-YHRH
TPQQIQELEA---------------------------------------------LFKEC
----PHPDE--------------KQRAELSRR---L-SLDARQVKFWFQNRR-T----QM
----------K----TQLERHENAL--LKQENDKLRAENMTIREAMRSP--M-------C
GSCGSPAM---LGEVS--LEEQHLRIEN--ARLKDE---------LNRVCALA---TKF-
--LGK-------PI----SLLSPPPLLQPHLSL--PM-----PNS-----SLELA-----
--IG----------GIGGLGSL----GTLPGCMN---EFAGGVSSPMGTV---ITPARAT
GAAIPS--LVGN----------IDRSVFLELAISAMDELVKMAQM-DDPLWV-----P--
ALPGSPSKEV--LNFEEYLHS-F--LPCIG--MKPA-------GYVSEASRESGLVIIDN
SLALVETLMDE----RR----------WSDMFSCMIAK------ATVLEEVSTG------
--------IAGS--R-NGALLLMKAELQVLSPLVPIREVTFLRFCKQLAE-GAWAVVDVS
IDGL-------VR--------DHNSGTAPTGGNVKC--------RRVPSG----CVMQDT
PNGYCKVTWVEHTEY-----------DE-AS-VH-QLYRPLLRSGLAFGARRWLATLQRQ
CECLAI-----LMSSAT-V------TANDST--------------AISQEGKRSMLKLAR
RMTENFCAGVSASS--ARE-----WSKLDGAT----------------GSIGEDVRVMAR
KSVSEPG--EPPGVVLSAATSVWV-----------------P-VAPEKLFNFLRDEQLR-
----AE-----------------------------------WD-----------------
ILSNGGPMQEMTQIAKGQRDGNSVS----LLR------------------AS-----AV-
-SANQ--SSMLILQETCTD-ASGSIVVYAPVDIPAMQLVM-NGG-DS---TYVALLPSGF
AILPD---------------GP---------RIGATG---------------------YE
T------------GGSLLTVAFQ--ILVNNQ---PTAKL--TVESVETVNNLISCTIKKI
KTA-LQ-------------------------CDA--------------------------
------------------------------------------------------------
------------------------------------------------------------
---------------
>Zmhdz45
------------------------------------------------------------
----------MSFGSLFDGGSGGGGGGG--------------GMQFPFSTG---------
----------FSSSPALSLGLENP----GG-----G---MVGRMLP---VG---GAPAAG
GMARDAAD----------------------------------------------------
-------------AEND-S--------------RSGSDH----LD---AMSA------GA
GAEDED------DA---------------E------PGN-PRK--------RKKR-YHRH
TPQQIQELEA---------------------------------------------LFKEC
----PHPDE--------------KQRGELSKR---L-GLDPRQVKFWFQNRR-T----QM
----------K----TQLERHENAL--LKQENDKLRAENMAIREAMRSP--M-------C
GSCGSPAM---LGEVS--LEEQHLCIEN--ARLKDE---------LNRVYALA---TKF-
--LGK-------PM----PVLS-GPMLQPNLSL--PM-----PSS-----SLELA-----
--VG----------GLRGLGSI----PSL----D---EFAGGVSSPLGTV---ITPARAT
GSAPPP--MVG-----------VDRSMLLELAISAMDELVKLAQV-DEPLWL-----P--
SLSGSPDKKL--LNFEEYAHS-F--SPSVGA-VKPV-------GYVSEASRESGLVIIDN
SLALVETLMDV----RR----------WSDMFSCMIAK------ATVLEEVTSG------
--------IAGS--R-NGALLLMKAELQVLSPLVPIREVTFLRFCKQLAE-GAWAVVDVS
IDGL-------VR--------DHNSGTASNAGNIRC--------RRLPSG----CVMQDT
PNGYCKVTWVEYTEY-----------DE-AS-VH-QLYRPLIRSGLAFGARRWLAMLQRQ
CECLAI-----LMSPDT-V------SANDSS--------------VITQEGKRSMLKLAR
RMTENFCAGVSASS--ARE-----WSKLDGAA----------------GSIGEDVRVMAR
KSVDEPG--EPPGVVLSAATSVWV-----------------P-VAPEKLFNFLRDEQLR-
----AE-----------------------------------WD-----------------
ILSNGGPMQEMANIAKGQEHGNSVS----LLR------------------AS-----HE-
-CQ----------PEQHAD-PPGDLH----------------------------------
------------------------------------------------------------
------------------------------------------------------------
------------------------------------------------------------
------------------------------------------------------------
------------------------------------------------------------
---------------
>AtHDG1
------------------------------------------------------------
----------MNFNGFLDDGAG----ASKLLSDAPY------NNHFSFSAVDT-MLGSAA
IAPSQSLP---FSSSGLSLGLQTN-----------G---EMSR-NGEI-------ME--S
NVSRKSSR----------------------------------------------------
-------------GEDVES--------------RSESDN----AE---AVSG--------
--DDLD------TS---------------D------R---PLK--------KKKR-YHRH
TPKQIQDLES---------------------------------------------VFKEC
----AHPDE--------------KQRLDLSRR---L-NLDPRQVKFWFQNRR-T----QM
----------K----TQIERHENAL--LRQENDKLRAENMSVREAMRNP--M-------C
GNCGGPAV---IGEIS--MEEQHLRIEN--SRLKDE---------LDRVCALT---GKF-
--LGR-------SN----GSHH----------I--PD-----SAL-----VLGVG-----
--VGSGGC-----NVGGGFTLS----SPLLPQASPRFEISNGTGSGL--V---ATVNRQQ
PVSVSD--FD-------------QRSRYLDLALAAMDELVKMAQT-REPLWV-----R--
SSDS--GFEV--LNQEEYDTS-F--SRCVG--PKQD-------GFVSEASKEAGTVII-N
SLALVETLMDS----ER----------WAEMFPSMVSR------TSTTEIISSG------
--------MGG---R-NGALHLMHAELQLLSPLVPVRQVSFLRFCKQHAE-GVWAVVDVS
ID-S-------IR--------E---GSSS-----SC--------RRLPSG----CLVQDM
ANGYSKVTWIEHTEY-----------DE-NH-IH-RLYRPLLRCGLAFGAHRWMAALQRQ
CECLTI-----LMSS-T-V------STSTNP-------------SPINCNGRKSMLKLAK
RMTDNFCGGVCASS--LQK-----WSKLN--V----------------GNVDKDVRIMTR
KSVNNPG--EPPGIILNAATSVWM-----------------P-VSPRRLFDFLGNERLR-
----SE-----------------------------------WD-----------------
ILSNGGPMKEMAHIAKGHDRSNSVS----LLR------------------AS-----AI-
-NANQ--SSMLILQETSID-AAGAVVVYAPVDIPAMQAVM-NGG-DS---AYVALLPSGF
AILPN---------------GQAG--TQRCAAEERNS---------------------IG
N-----GGCMEE-GGSLLTVAFQ--ILVNSL---PTAKL--TVESVETVNNLISCTVQKI
KAA-LH-------------------------CDST-------------------------
------------------------------------------------------------
------------------------------------------------------------
---------------
>Mt1G129250
------------------------------------------------------------
------------------------------------------------------------
-------------------------MEGQ------S---EIGL-TGDS-------LD--T
GLLGRMRE----------------------------------------------------
--------------DEYES--------------RSGSDN--FDLE---GLSG--------
--DDQD------GG---------------D------DGQ-R-K--------RKKR-YHRH
TPNQIQELES---------------------------------------------FFKEC
----PHPDE--------------KQRLDLSKR---L-GLENKQVKFWFQNRR-T----QM
----------K----TQLERHENIM--LRQENDKLRGENSMMKEAMVNP--I-------C
NNCGGPAI---PGQIL--FEEHQIRIEN--ARLKDE---------LNRICALT---NKF-
--LGK-------PI----SSLANP------MAL--PT-----SNS-----GLELG-----
--IGRNG-------FGGGSSSL----GNPLPMGL---DLGDGRS----------MPGISS
PMGLMGSSSDVQ----------LERSALIDLALAAMDELLKMAQT-DSPVWI-----K--
GLDG--ERDM--LNQEEYARL-I--SSCIG--PKPA-------GFVTEATRDTGIVII-N
SLALVETLMDA----NR----------YADMFQSMIAR------SANLDVLSGG------
--------IGGT--R-NGAIHLMHTEVQLLSPLVPVRQVRILRFCKQHAE-GVWAVVDVS
VE-I-------GH--------D---PSNAQP-FISC--------RRLPSG----CIVQDM
PNGYSKVTWIEHWEY-----------DE-SI-VH-QLYRPLLISGFGFGAHRWIATLQRQ
CEGLAI-----LMSS-S-I------SNDDHT--------------ALSQAGRRSMLKLAQ
RMTNNFCSGVCASS--ARK-----WDSLQ--M----------------GTLSDDMRVMTR
KNVDDPG--EPPGIVLSAATSVWM-----------------P-VSRQRLFDFLRDERLR-
----SE-----------------------------------WD-----------------
ILSNGGPMQEMVHIAKGQGQGNCVS----LLR------------------AN-----AV-
-NAND--SSMLILQETWMD-TSCSVVVYAPVDGQSLNVVM-SGG-DS---AYVALLPSGF
AIVPD---------------GN-D--PSGY-GMSNGT---------------------LQ
K-----GGASDG-GGSLLTVGFQ--ILVNSL---PTAKL--TMESVDTVNNLISCTIQKI
KAA-LRGRLRKVSSQERTAKKGTRGVADGDACMHFVRVQVQTSFLVMLVRVITRDRKKKK
QVCIFLVGLIIPLNV---------------------------------------------
------------------------------------------------------------
---------------
>AtANL2
------------------------------------------------------------
----------MNFGSLFDNTPGGGSTGARLLSGLSYGNHTAATNVLPGGAMAQAAAAASL
FSPPLTKS--VYASSGLSLALEQPERGTNR-----G---EASMRNNNNVGGGGDTFD--G
SVNRRSRE----------------------------------------------------
--------------EEHES--------------RSGSDN----VE---GISG--------
--EDQD------AA---------------D------K---P-P--------RKKR-YHRH
TPQQIQELES---------------------------------------------MFKEC
----PHPDE--------------KQRLELSKR---L-CLETRQVKFWFQNRR-T----QM
----------K----TQLERHENAL--LRQENDKLRAENMSIREAMRNP--I-------C
TNCGGPAM---LGDVS--LEEHHLRIEN--ARLKDE---------LDRVCNLT---GKF-
--LGH-------HH----NHHYNS--------------------------SLELA-----
--VGTNN-------G-G-----------HFAFPP---DFGGG-GGCL-P------PQQQQ
STVING--ID-------------QKSVLLELALTAMDELVKLAQS-EEPLWV-----K--
SLDG--ERDE--LNQDEYMRT-F-----SS--TKPT-------GLATEASRTSGMVII-N
SLALVETLMDS----NR----------WTEMFPCNVAR------ATTTDVISGG------
--------MAGT--I-NGALQLMNAELQVLSPLVPVRNVNFLRFCKQHAE-GVWPVVDVS
ID-P-------VR--------E---NSGGAPVI-----------RRLPSG----CVVQDV
SNGYSKVTWVEHAEY-----------DE-NQ-IH-QLYRPLLRSGLGFGSQRWLATLQRQ
CECLAI-----LMSS-S-V------TSHDNT--------------SITPGGRKSMLKLAQ
RMTFNFCSGISAPS--VHN-----WSKLT--V----------------GNVDPDVRVMTR
KSVDDPG--EPPGIVLSAATSVWL-----------------P-AAPQRLYDFLRNERMR-
----CE-----------------------------------WD-----------------
ILSNGGPMQEMAHITKGQDQG--VS----LLR------------------SN-----AM-
-NANQ--SSMLILQETCID-ASGALVVYAPVDIPAMHVVM-NGG-DS---SYVALLPSGF
AVSSD---------------G----------GIDGGG---------------------SG
D-----GDQRPVGGGSLLTVAFQ--ILVNNL---PTAKL--TVESVETVNNLISCTVQKI
RAA-LQ-------------------------CGS--------------------------
------------------------------------------------------------
------------------------------------------------------------
---------------
>Mt7G083690
------------------------------------------------------------
---------------------------------------------MPSSAISQ----PRL
STPTLVKS--MFNSSGLSLALQT-NLEAQG-----G---DMKRLMAEN-------FHQTN
NGLRRNRE----------------------------------------------------
-------------EEEHES--C-----------RSGSDN----MD---GISG--------
--DDFD------AA---------------D------N---P-P--------RKKR-YHRH
TPQQIQELES---------------------------------------------MFKEC
----PHPDE--------------KQRLELSKR---L-CLETRQVKFWFQNRR-T----QM
----------K----TQLERHENSL--LRQANDKLRAENMSIREAMRNP--M-------C
SNCGGPAI---ISEIS--LEEQHLRIEN--ARLKDE---------LDRVCTLA---GKF-
--LGR-------PI----TSLPNS------------------------------------
----SQD-------F-GMVSMS----PPSITRGT---SMV-------------------T
NTNSNG--FDRS----------MERSMFLELALAAMDELVKMAQT-NEPLWI-----R--
SVES--GKEI--FNHEEYTRI-I-STPCIG--LKPN-------GFVSEASRESGVVII-N
SLALVETLMDS----NR----------WSEMFPCVIAR------SSTTEVISSG------
--------INGT--R-NGALQLMQAELQVLSPLVPVREVSFLRFCKQHAE-GVWAVVDVS
ID-T-------IR--------E---TSAGAPTFLTC--------RRLPSG----CVVQDM
PNGYSKVTWVEHAEY-----------EE-SQ-VH-QLYRPLLSLGMGFGAQRWVATLQRQ
CECLAI-----LMSS-S-L------PSREHS--------------AISAGGRRSMLKLAH
RMTNNFCAGVCAST--VHK-----WNKLN--A----------------GNVGEDVRVMTR
KSVDDPG--EPPGIVLSAATSVWL-----------------P-ASPQKVFDFLRNEKLR-
----SE-----------------------------------WD-----------------
ILSNGGPMQEMAHIAKGHDHGNCVS----LLR------------------AS-----AI-
-NSSQ--SSMLILQETSTD-ASGSLVVYAPVDIPAMHVVM-NGG-DS---AYVALLPSGF
AVLPD---------------GH-S--N------GSGN---------------------HE
D-----ASQPRV-SGSLLTVAFQ--ILVNSL---PTAKL--TVESVETVNNLISCTIQKI
KVA-LQ-------------------------CES--------------------------
------------------------------------------------------------
------------------------------------------------------------
---------------
>Vv00026236001
------------------------------------------------------------
----------MSFGGFLDNSS-GGG-GARIVADIPY------SNNMATGAIAQ----PRL
VSPSLAKS--MFSSPGLSLALQT-SMEGQ------G---EVTR-LAEN-------FE--S
GGGRRSRE----------------------------------------------------
--------------DEHES--------------RSGSDN----MD---GASG--------
--DDQD------AA---------------D------N---P-P--------RKKR-YHRH
TPQQIQELEALL-------------------------------------------LFKEC
----PHPDE--------------KQRLELSRR---L-SLETRQVKFWFQNRR-T----QM
----------K----TQLERHENSI--LRQENDKLRAENMSIRDAMRNP--I-------C
TNCGGPAI---IGDIS--LEEQHLRIEN--ARLKDE---------LDRVCALA---GKF-
--LGR-------PI----SSLASS------MAP--AM-----PSS-----SLELG-----
--VGSNG-------F-GGLSTV----ATTLPLGH---DFGGGISSTL-PV---APPT--S
TTGVTG--LERS----------LERSMFLELALAAMDELVKMAQT-DEPLWV-----R--
SLEG--GREI--LNLEEYMRT-F--TPCIG--MKPS-------GFVTESTRETGMVII-N
SLALVETLMDS----NR----------WAEMFPCMIAR------TSTTDVISSG------
--------MGGT--R-NGALQLMHAELQVLSPLVPVREVNFLRFCKQHAE-GVWAVVDVS
ID-T-------IR--------E---TSVA-PTFVNC--------RRLPSG----CVVQDM
PNGYSKVTWVEHAKY-----------DE-SA-VH-QLYRPLLGSGMGFGAQRWVATLQRQ
CECLAI-----LMSS-T-V------PTRDHT--------------AITAGGRRSMLKLAQ
RMTDNFCAGVCAST--VHK-----WNKLC--A----------------GNVDEDVRVMTR
KSVDDPG--EPPGIVLSAATSVWL-----------------P-VSPQRLFDFLRDERLR-
----SE-----------------------------------WD-----------------
ILSNGGPMQEMAHIAKGQDHGNCVS----LLR------------------AS-----AM-
-NANQ--SSMLILQETCID-AAGSLVVYAPVDIPAMHVVM-NGG-DS---AYVALLPSGF
AIVPD---------------GP-G--SRGP---NSGV---------------------HT
NS----GGPNRV-SGSLLTVAFQ--ILVNSL---PTAKL--TVESVETVNNLISCTVQKI
KAA-LH-------------------------CES--------------------------
------------------------------------------------------------
------------------------------------------------------------
---------------
>PtrHox13
------------------------------------------------------------
----------MSFGGFLENTSPGGG-GARIVADILYNN----NNNMPTGAIAQ----TRL
VSPSITKS--MFNSPGLSLALQQPNIDGQ------G---DITR-MAEN-------FE--T
SVGRRSRE----------------------------------------------------
--------------EEHES--------------RSGSDN----MD---GASG--------
--DDQD------AA---------------D------N---P-P--------RKKR-YHRH
TPQQIQELEA---------------------------------------------LFKEC
----PHPDE--------------KQRLELSRR---L-CLETRQVKFWFQNRR-T----QM
----------K----TQLERHENSL--LRQDNDKLRAENMSIRDAMRNP--S-------C
SNCGGPAI---IGDMS--LEEQHLRIEN--ARLKDE---------LDRVCALA---GKF-
--LGR-------PI----SSLASS------LSP--PT------NS-----SLELA-----
--VGSNG-------F-AGLSTI----ATTLPLGP---HFEGGISGAL-SM---VTQTRLA
TAGVTG--IDRS----------VERSMFLELALAAMDELVKMVQT-DEPLWI-----G--
SFEG--GREI--LNHEGYLRT-F--TPCIG--MKPS-------GFVSEASRETGMVII-N
SLALVETLMDS----NR----------WAEMFPCMIAR------TSTTDVIASG------
--------MGGT--R-NGSLQLMQAELHVLSPLVPVREVNFLRFCKQHAE-GVWAVVDVS
ID-T-------IR--------D---TSGAPPTFVNC--------RRLPSG----CVVQDM
PNGYSKVTWVEHAQY-----------DE-RQ-IH-QLYRPVISSGMGFGAQRWIATLQRQ
CECLAI-----LLSS-N-V------PSRDHT--------------AITTSGRRSMLKLAQ
RMTDNFCAGVCAST--VHK-----WNKLN--A----------------GNVDEDVRVMTR
KSVDDPG--EPPGIVLSAATSVWL-----------------P-VSPQRLFDFLRNERLR-
----SE-----------------------------------WD-----------------
ILSNGGPMQEMAHIAKGQDHGNCVS----LLR------------------AS-----AM-
-NANQ--SSMLILQETCID-AAGSLVVYAPVDTPAMHVVM-NGG-DS---AYVALLPSGF
AIVPD---------------GP-G--SRDPPSTNGGP---------------------TA
NNV---GGQERV-SGSLLTVAFQ--ILVNSL---PTAKL--TVESVETVNNLISCTVQKI
KAA-LQ-------------------------CES--------------------------
------------------------------------------------------------
------------------------------------------------------------
---------------
>PtrHox51
------------------------------------------------------------
----------MSFGGFLENTSPGGG-GARIVADIPY-N----NNNMPTGAIVQ----PRL
VSPSITKS--MFNSPGLSLALQQPNIDGQ------G---DITR-MSEN-------FE--T
SVGRRSRE----------------------------------------------------
--------------EEHES--------------RSGSDN----MD---GASG--------
--DDQD------AA---------------D------N---P-P--------RKKR-YHRH
TPQQIQELEA---------------------------------------------LFKEC
----PHPDE--------------KQRLELSRR---L-CLETRQVKFWFQNRR-T----QM
----------K----TQLERHENSL--LRQENDKLRAENMSIRDAMRNP--M-------C
SNCGGPAI---IGDIS--LEEQHLRIEN--ARLKDE---------LDRVCALA---GKF-
--LGR-------PI----SSLASS------LGP--PM-----PNS-----SLELG-----
--VGSNG-------F-AGLSTV----ATTLPLGP---DFVGGISGAL-PV---LTQTRPA
TTGVTG--IGRS----------LERSMFLELALAAMDELVKMAQT-DEPLWI-----R--
SFDG--GREI--LNHEEYLRT-I--TPCIG--MKPS-------GFVSEASRETGMVII-N
SLALVETLMDS----NR----------WAEMFPCVIAR------TSTTDVIANG------
--------MGGT--R-NGSLQLMHAELQVLSPLVPVREVNFLRFCKQHAE-GVWAVVDVS
VD-T-------IR--------E---TSGASPTFVNC--------RRLPSG----CVVQDM
PNGYSKVTWIEHAEY-----------DE-SQ-TH-QLYRPLISSGMGFGAQRWIATLQRQ
SECLAI-----LMSS-N-V------PSRDHT--------------AITASGRRSMLKLAQ
RMTANFCAGVCAST--VHK-----WNKLN--A----------------GNVDEDVRVMTR
KSVDDPG--EPPGIVLSAATSVWL-----------------P-VSPQRLFDFLRDERLR-
----SE-----------------------------------WD-----------------
ILSNGGPMQEMAHIAKGQDHGNCVS----LLR------------------AS-----AM-
-NANQ--SSMLILQETCID-AAGSLVVYAPVDIPAMHVVM-NGG-DS---AYVALLPSGF
AIVPD---------------GP-G--SRGPPTTNGGP---------------------TA
NNNSNGGGPERV-SGSLLTVAFQ--ILVNSL---PTAKL--TVESVETVNNLISCTVQKI
KAA-LQ-------------------------CES--------------------------
------------------------------------------------------------
------------------------------------------------------------
---------------
>MeHDZ11
------------------------------------------------------------
----------MSFGGFLENGSPGGG-GARIVADIAY-S----SSSMPAGAIAQ----PRL
ISHSLTKS--MFNSPGLSLALQQPNIDGQ------G---DVPR-MVEN-------FE--P
NGARRSRE----------------------------------------------------
--------------EEHES--------------RSGSDN----LD---GASG--------
--DDQD------AA---------------D------N---R-P--------RKKR-YHRH
TPQQIQELEA---------------------------------------------LFKEC
----PHPDE--------------KQRLELSRR---L-CLETRQVKFWFQNRR-T----QM
----------K----TQLERHENTL--LRQENDKLRAENMSIRDAMRNP--I-------C
SNCGGPAI---IGDIS--LEEQHLTIEN--ARLKEE---------LDRVCALA---GKF-
--LGR-------PI----SLLANS------IGP--PM-----PNS-----SLELG-----
--VGNNG-------F-GCLSNA----AATVPLGP---DF----SNAL-PV---VTQTRPP
TASMTG--FDRS----------LERSMFLELALAAMDELVKLAQT-DEPLWF-----R--
SLEG--GREV--LNHEEYMRI-F--TPCIG--MKPS-------GFVSEASRETGMVII-N
GLALVETLMDS----NR----------WAEMFPCMIAR------TSTTDVISTG------
--------MGGT--R-NGSLQLMHAELQALSPLVPVREVNFLRFCKQHAE-GVWAVVDVS
ID-T-------IR--------E---TSGA-PTFVNC--------RRLPSG----CVVQDM
PNGYSKVTWVEHAEY-----------DE-TQ-IH-QLYRPLISSGMGFGAQRWVATLQRQ
CECLAI-----LMSS-T-V------PTRDHT-----------VDAAITSSGRRSMLKLAQ
RMTDNFCAGVCAST--VHK-----WNKLN--A----------------GNVDEDVRVMTR
KSVDDPG--EPPGIVLSAATSVWL-----------------P-VSPQRLFDFLRDERLR-
----SE-----------------------------------WD-----------------
ILSNGGPMQEMAHIAKGQDQGNCVS----LLR------------------AS-----AM-
-NANQ--SSMLILQETCID-AAGSLVVYAPVDIPAMHVVM-NGG-DS---AYVALLPSGF
AIVPD---------------GP-G--SRGSPGTANDP---------------------TS
NNGGGPGGQHRV-SGSLLTVAFQ--ILVNSL---PTAKL--TVESVETVNNLISCTVQKI
KAA-LQ-------------------------CES--------------------------
------------------------------------------------------------
------------------------------------------------------------
---------------
>MeHDZ10
------------------------------------------------------------
----------MSFGGFLENGSPGGG-GARIVADIPY-S----SSNMPTGAIAQ----PRL
ISPSLTKA--MFNSPGLSLALQQPNIDGQ------G---DIAR-MAEN-------FE--S
NGGRRSRE----------------------------------------------------
--------------EEHES--------------RSGSDN----MD---GASG--------
--DDQD------AA---------------D------N---P-P--------RKKR-YHRH
TPQQIQELEA---------------------------------------------LFKEC
----PHPDE--------------KQRLELSKR---L-CLETRQVKFWFQNRR-T----QM
----------K----TQLERHENSL--LRQENDKLRAENMSIRDAMRNP--I-------C
SNCGGPAI---IGDIS--LEEQHLRIEN--ARLKDE---------LDRVCALA---GKF-
--LGR-------PI----SSLAGS------IGP--PM-----PNS-----SLELG-----
--VGTNG-------F-SGLSTV----PATLPLGP---DFAGGISGAL-PV---MTQTRPA
TAGVTG--LDRS----------FERSMFLELALAAMDELVKMAQT-DEPLWI-----R--
SLEG--GREI--LNHEEYMRT-F--TPCIG--MKPG-------GFVSEASRETGMVII-N
SLALVETLMDS----NR----------WAEMFPCMIAR------TSTTDVISNG------
--------MGGT--R-NGSLQLMLAELQVLSPLVPVREVNFLRFCKQHAE-GVWAVVDVS
ID-T-------IR--------E---TSGA-PAFVNC--------RRLPSG----CVVQDM
PNGYSKVTWVEHAEY-----------DE-TQ-IH-QLYRPLISSGMGFGAQRWVATLQRQ
CECLAI-----LMSS-A-V------PTRDHT--------------AITASGRRSMLKLAQ
RMTDNFCAGVCAST--VHK-----WNKLN--A----------------GNVDEDVRVMTR
KSVDDPG--EPPGIVLSAATSVWL-----------------P-VSPQRLFDFLRDERLR-
----SE-----------------------------------WD-----------------
ILSNGGPMQEMAHIAKGQDHGNCVS----LLR------------------AS-----AM-
-NANQ--SSMLILQETCID-AAGSLVVYAPVDIPAMHVVM-NGG-DS---AYVALLPSGF
AIVPD---------------GP-G--SRGSLSTPNGP---------------------TG
NNGGGTGGQQRV-SGSLLTVAFQ--ILVNSL---PTAKL--TVESVETVNNLISCTVQKI
KAA-LQ-------------------------CES--------------------------
------------------------------------------------------------
------------------------------------------------------------
---------------
>Os05g50130
------------------------------------------------------------
------------------------------------------------------------
------------------------MEPMGILKCPSSLKLSVAVPGHALNPFSDGGSGSGS
GSGSGCNN----------------------------------------------NNTREL
GIHLDLDRPYAREELPQQGGSMEVQKGEERGGVRHNSSN---------------------
--------------------------------------------------------HRRL
SRVQSKQLDE---------------------------------------------FYRVN
----HTVDSTSHLRSRKLMEHFQKQKKELADR---L-NLRISQVDAWFRNRR--------
---------------LSHYYVGLTF--LLPHMSVSV------------------------
------------------EDVNPMIPQY--KSVSS-------------------------
------------------------------------------------------------
------------------------------------------------------------
-----------------------------------VEQVQS-------------------
--------------------------------------------------------SSSA
PVTVMLLLVIP----------------FRLIFTNLQSK----------------------
------------------------------------------------------------
----------------------------QKSTEMEC------------------AYLKEC
FNKLKEENHRLQLQV-----------------------EQLRSTSLQLQLQLQLHSERVA
TAPTGQ------------------------------------------------------
----------------QAG-----------------------------------------
------------------------------------------TSAAARIFTLPLSGYNP-
----SRGT---------------------------------WF-----------------
------------------------------------------------------------
-------------------------------------------------------SPNAH
------------------------------------------------------------
------------------------------------------------------------
------------------------------------------------------------
------------------------------------------------------------
------------------------------------------------------------
---------------
>Zmhdz36
------------------------------------------------------------
------------------------------------------------------------
----------------------------------------------------------MV
TAKEAAAA----------------------------------------------------
---------------------------------AAAMDA---------------------
-----------------------------------------------------SK-YVRY
TPEQVEALER---------------------------------------------LYYEC
----PKPSS--------------LRRQQLVRDCPVLASVDPKQIKVWFQNRR-CREKQRK
ESSRLQAVNRKLTAMNKLLMEENDR--LQKQVSQLVYENGYYRQQTQSA-----GLATTD
TSCESVVTSG--------PQNVAAVLPQ--AQPRDA------------------------
------------------------------------------------------------
------------------------------------------------------------
-----------------------GPAGLMSIAEETLTEFLS-------------------
KATG----TA--VEWVQMPGM-KPGPDSIGIIAISH-------GCPGVAARACGLVGM-E
PAKVAEVLKDR----PL----------WLRDCRSMEVV------NVLPAGT-SG------
----------------TVEL--LYMQLYAPTTLAPARDFWLLRYTSILDD-GSLVVCERS
LGAN----------------Q-GGPSMPLVQPFVRG--------EMLPSG----FLVRPS
DGGGSVIHIVDHMDL---------EPWSV----P-EVVRPLYESSAMVAQKMSMAALRYL
RQVAHE-----DTAHSVVT--------------------------GGWGRQPASLRALSQ
KLTRGFNEALNGLA--DDG-----WSVVGSDGVDDVCVSV--------SSSPSRVVSCNA
TFSNGPVVGTGSSSVLCAKASMLL-----------------QDVSPPELLRFMREQRSQ-
-----------------------------------------WA-------DSNLDAFFAS
AMKPDFCSLPIPPRLGGFGGQVILPLAHTFDPEE------FLEVIKVGNAGNYQDA--LL
HRDLFLLQMYNGVDENMAG-TCSEL-IFAPIDASF-----------S---DDSPLLPSGF
RIIPIDAPLDTSSPKCTLDLASTLEAGTPRSRTSGSG-----------------------
--GPGTAAAACAGSKAVMTIVFQ--FAFESHLQDSVAAM--ARQYVRSIVASVQRIALAL
SSARLVVPHGSGVSHGAPAAGPEAATLARWICQSYR-----------FHFGAELIKSADG
SGCGEAVLKTLWHHAGAILCCSLK---ALPVFTFANQSGLDMLETTLVALQDIALERVFD
---DQGRKNLCAELPGVMEQ---GFACVPGGMCVSGLGRPVSYEKALAWKVLDDGS---G
GVHCVCFMFVNWSFV
>AtHB8
------------------------------------------------------------
------------------------------------------------------------
------------------------------------------------------------
----MGGGSNNS------------------------------------------------
----------------------------------HNMDN---------------------
-----------------------------------------------------GK-YVRY
TPEQVEALER---------------------------------------------LYNDC
----PKPSS--------------MRRQQLIRECPILSNIEPKQIKVWFQNRR-CREKQRK
EASRLQAVNRKLTAMNKLLMEENDR--LQKQVSHLVYENSYFRQHPQNQ--G--NLATTD
TSCESVVT---SG-------QHHLTPQH---QPRDA------------------------
------------------------------------------------------------
------------------------------------------------------------
----------------------S-PAGLLSIADETLTEFIS-------------------
KATG----TA--VEWVQMPGM-KPGPDSIGIVAISH-------GCTGIAARACGLVGL-D
PTRVAEILKDK----PC----------WLRDCRSLDIV------NVLSTA-NGG------
----------------TLEL--IYMQLYAPTTLAPARDFWMLRYTSVMED-GSLVICERS
LNNT----------------Q-NGPSMPPSPHFVRA--------EILPSG----YLIRPC
EGGGSILHIVDHFDL---------EPWSV----P-EVLRSL---STLLAQRTTMAALRYL
RQISQE-----ISQPN--V--------------------------TGWGRRPAALRALSQ
RLSKGFNEAVNGFS--DEG-----WS-ILE---SDGIDDVTLL-----VNSSPTKMMMTS
SLPFANGYTSMPSAVLCAKASMLL-----------------QNVPPSILLRFLREHRQE-
-----------------------------------------WA--DNSID-----AYSAA
AIKAGPCSLPIPRPGSF-GGQVILPLAHTIENEE------FMEVIKLESLGHYQEDM-MM
PADIFLLQMCSGVDENAVE-SCAEL-IFAPIDASF-----------S---DDAPIIPSGF
RIIPLDSKSEG---LSP--NRTLDLASALDVG---SR-----------------------
-TAGD-SCGSRGNSKSVMTIAFQ--LAFEMHMQENVASM--ARQYVRSVIASVQRVALAL
SP---SSH-QL-SGLRPPPASPEAHTLARWISHSYR---------CYLGVDLLK--PH--
--GTD-LLKSLWHHPDAVMCCSLK--ALSPVFTFANQAGLDMLETTLVALQDITLDKIFD
--NNNGKKTLSSEFPQIMQQ---GFMCMDGGICMSSMGRAVTYEKAVGWKVLNDD----E
DPHCICFMFLNWSFI
>Mt3G130470
------------------------------------------------------------
------------------------------------------------------------
-----------------------------------------------------------M
AVSSGCKDGSK-------------------------------------------------
----------------------------------IAMDN---------------------
-----------------------------------------------------GK-YVRY
TPEQVEALER---------------------------------------------LYHEC
----PKPTS--------------LRRQQLIRECPILSHIEPKQIKVWFQNRR-CREKQRK
EAGRLQAVNRKLTAMNKLLMEENDR--LQKQVSHLVYENTFFRQHTQNT--T---LATTD
TSCESVVT---SG-------QQH--PQ-----PRDA------------------------
------------------------------------------------------------
------------------------------------------------------------
----------------------S-PAGLLSIAEETLAEFLS-------------------
KATG----TA--VEWVQMPGM-KPGPDSIGIVAISH-------GSPGVAARACGLVGL-E
PARVAEILKDR----LS----------WYRDCRTVDVL------NVMSTG-NGG------
----------------TIEL--LYMQLYAPTTLAPGRDFWLLRYTSLLED-GSLVVCERS
LNNT----------------Q-NGPSMPPVPHFVRA--------EVLPSG----YLIRPC
EGGGSIIHIVDHMLL---------EPWSV----P-EVLRPLYESSMLLAQRTTMAALRHL
RQISQE-----VSQPS--V--------------------------TGWGRRPAALRALSQ
RLSKGFNEAVNGFT--DDG-----WS-MLD---SDGIDDVTLL-----VNSSPSK-MMGL
NLGYNNGFPSVTSSVLCAKASMLL-----------------QNVPPAILLRFLREHRSE-
-----------------------------------------WA--DTSID-----AYSAA
AIKAGPCSLPGARTGAF-GGQ-------------------FMEVIKLENMGYYRDDM-TM
PGDIFLLQLCSGVDEHAVG-TSAEL-IFAPIDASF-----------S---DDAPILPSGF
RIIPLESGTDA---ASP--NRTLDLASALEVGTTGNK-----------------------
-AGGD-NSGHSGITKSVMTIAFQ--FAFEAHLQDNIAAM--ARQYVRSIVASVQRVSLAL
SP---SRFGSQ-NAFPLPPGTPEAQTLTRWICNSYR---------FYLGAELLK--CE--
--GSESILKSLWHHSDAVLCCSLK--AL-PVFTFANQAGLDMLETTLVALQDITLEKIFD
---DNGKKTLCSEFPQIMQQ---GFMCIQGGICLSSMGRPITYERAVAWKVLNEE----E
SAHCICFMFINWSFV
>AtCNA
------------------------------------------------------------
------------------------------------------------------------
------------------------------------------------------------
-MAMSCKDGKL-------------------------------------------------
----------------------------------GCLDN---------------------
-----------------------------------------------------GK-YVRY
TPEQVEALER---------------------------------------------LYHDC
----PKPSS--------------IRRQQLIRECPILSNIEPKQIKVWFQNRR-CREKQRK
EASRLQAVNRKLTAMNKLLMEENDR--LQKQVSQLVHENSYFRQHTPNP--S---LPAKD
TSCESVVT---SG-------QHQLASQN---PQRDA------------------------
------------------------------------------------------------
------------------------------------------------------------
----------------------S-PAGLLSIAEETLAEFLS-------------------
KATG----TA--VEWVQMPGM-KPGPDSIGIIAISH-------GCTGVAARACGLVGL-E
PTRVAEIVKDR----PS----------WFRECRAVEVM------NVLPTA-NGG------
----------------TVEL--LYMQLYAPTTLAPPRDFWLLRYTSVLED-GSLVVCERS
LKST----------------Q-NGPSMPLVQNFVRA--------EMLSSG----YLIRPC
DGGGSIIHIVDHMDL---------EACSV----P-EVLRPL---PKVLAQKTTMAALRQL
KQIAQE-----VTQTNSSV--------------------------NGWGRRPAALRALSQ
RLSRGFNEAVNGFT--DEG-----WS-VIG----DSMDDVTIT-----VNSSPDK-LMGL
NLTFANGFAPVSNVVLCAKASMLL-----------------QNVPPAILLRFLREHRSE-
-----------------------------------------WA--DNNID-----AYLAA
AVKVGPCS---ARVGGF-GGQVILPLAHTIEHEE------FMEVIKLEGLGHSPEDA-IV
PRDIFLLQLCSGMDENAVG-TCAEL-IFAPIDASF-----------A---DDAPLLPSGF
RIIPLDSAKEV---SSP--NRTLDLASALEIGSAGTK-----------------------
-ASTD-QSGNSTCARSVMTIAFE--FGIESHMQEHVASM--ARQYVRGIISSVQRVALAL
SP---SHISSQ-VGLRTPLGTPEAQTLARWICQSYR---------GYMGVELLKSNSD--
--GNESILKNLWHHTDAIICCSMK--AL-PVFTFANQAGLDMLETTLVALQDISLEKIFD
---DNGRKTLCSEFPQIMQQ---GFACLQGGICLSSMGRPVSYERAVAWKVLNEE----E
NAHCICFVFINWSFV
>Vv00032412001
------------------------------------------------------------
------------------------------------------------------------
-----------------------------------------------------------M
AVSSSCKD--AK------------------------------------------------
----------------------------------MALDN---------------------
-----------------------------------------------------GK-YVRY
TPEQVEALER---------------------------------------------LYHDC
----PKPSS--------------LRRQQLIRECPILSNIEPKQIKVWFQNRR-CREKQRK
EASRLQAVNRKLTAMNKLLMEENDR--LQKQVSQLVYENSFFRQQTQNA--T---LATTD
TSCESVVT---SG-------QHHLTPQH---PPRDA------------------------
------------------------------------------------------------
------------------------------------------------------------
----------------------S-PAGLLSIAEETLTEFLS-------------------
KATG----TA--VEWVQMPGM-KPGPDSIGIVAISH-------GCTGVAARACGLVSL-E
PTRVAEILKDW----PS----------WYRECRNVDVL------NVLSTG-NGG------
----------------TIEL--LYMQLYAPTTLAPARDFWLLRYTSVLED-GSLVVCERS
LNNT----------------Q-NGPSMPPVQYFVRA--------EKLPSG----YLIRPC
EGGGSIIHIVDHMDL---------EPWSV----P-EVLRPLYESSTLLAQKTTMAALRQL
RQISQE-----VSQPT--N--------------------------TGWGRRPAALRALGQ
RLTKGFNEAVNGFT--DEG-----WS-MME---SDGIDDVTLL-----VNSSPAK-MMGV
NLSYASGFPSMSNAVLCAKASMLL-----------------QNVPPAILLRFLREHRSE-
-----------------------------------------WA--DSSID-----AYSAA
AVKAGPCTLPVSRAGGY-GGQVILPLAHTIEHEE--------------------------
------------------------------------------------------------
------------------------------------------------------------
------------------------------------------------------------
------------------------------------------------------------
------------------------------------------------------------
--------------------------AIHGGH----------------------------
---------------
>Vvi030476
------------------------------------------------------------
------------------------------------------------------------
-----------------------------------------------------------M
AVSSSCKD--AK------------------------------------------------
----------------------------------MALDN---------------------
-----------------------------------------------------GK-YVRY
TPEQVEALER---------------------------------------------LYHDC
----PKPSS--------------LRRQQLIRECPILSNIEPKQIKVWFQNRR-CREKQRK
EASRLQAVNRKLTAMNKLLMEENDR--LQKQVSQLVYENSFFRQQTQNA--T---LATTD
TSCESVVT---SG-------QHHLTPQH---PPRDA------------------------
------------------------------------------------------------
------------------------------------------------------------
----------------------S-PAGLLSIAEETLTEFLS-------------------
KATG----TA--VEWVQMPGM-KPGPDSIGIVAISH-------GCTGVAARACGLVSL-E
PTRVAEILKDW----PS----------WYRECRNVDVL------NVLSTG-NGG------
----------------TIEL--LYMQLYAPTTLAPARDFWLLRYTSVLED-GSLVVCERS
LNNT----------------Q-NGPSMPPVQYFVRA--------EKLPSG----YLIRPC
EGGGSIIHIVDHMDL---------EPWSV----P-EVLRPLYESSTLLAQKTTMAALRQL
RQISQE-----VSQPT--N--------------------------TGWGRRPAALRALGQ
RLTKGFNEAVNGFT--DEG-----WS-MME---SDGIDDVTLL-----VNSSPAK-MMGV
NLSYASGFPSMSNAVLCAKASMLL-----------------QNVPPAILLRFLREHRSE-
-----------------------------------------WA--DSSID-----AYSAA
AVKAGPCTLPVSRAGGY-GGQVILPLAHTIEHEE------FMEVIKLENVDHYREDL-MM
SGDVFLLQLCSGVDDNAVG-TCSEL-IFAPIDASF-----------S---DDAPLLPSGF
RIIPLDSGVDG---SSP--NRTLDLASSLEVGPAGNK-----------------------
-ASSD-NSGHTGSAKSVMTISFQ--FAFEMHLQENVASM--ARQYVRSIISSVQRVALAL
SP---SRFGPQ-MGFRPLPGTPEAHTLARWICQSYR---------CYLGVELLKPSNE--
--GNESILKTLWHHSDAVMCCSLKVIAL-PVFTFANQAGLDMLETTLVALQDITLEKTFD
---DNGRKTLCSEFPQIMQQ---GFVCLQGGVCLSSMGRPVSYERAVAWKVLTEE----D
NAHCICFMFINWSFV
>PtrHox61
------------------------------------------------------------
------------------------------------------------------------
------------------------------------------------------------
------------------------------------------------------------
------------------------------------MDN---------------------
-----------------------------------------------------GK-YVRY
TPEQVEALER---------------------------------------------LYHEC
----PKPTS--------------TRRQQLIRECPILSHIEPKQIKVWFQNRR-CREKQRK
EASRLQAVNRKLTAMNKLLMEENDR--LQKQVSQLVYENSYFRQQTQNA--T--TLATTD
TSCESVVT---SG-------QHRLTPQH---PPRDA------------------------
------------------------------------------------------------
------------------------------------------------------------
----------------------S-PAGLLSIAEENLAQFLS-------------------
KATG----TA--VEWVQMPGM-KPGPDSIGIVAISH-------GCTGVAARACGLVGL-E
PTRVAEILKDR----PS----------WFRDCRAVDVI------NAMSTA-NGG------
----------------TIEL--LYMQLYAPTTLAPARDFLLLRYTSVLED-GSLVVCERS
LNNT----------------Q-NGPSMPPTQHFVRA--------EMLPSG----YLIRPC
EGGGSIIHIVDHMDL---------EPWSV----P-EVLRPLYESSTLLAQKTTMAALRHL
RQISQE-----ISQPN--V--------------------------TGWGRRPAALRALSQ
RLSKGFNEAVNGFA--DEG-----WS-LLE---SDGIDDVTVL-----VNSSPTK-TMGV
NFSYDNGFPSMNNAVLCAKASMLL-----------------QNVPPAILLRFLREHRSE-
-----------------------------------------WA--DNGID-----AYAAS
AIKAGPCSLPVSRAGNF-GGQVILPLAHTIENEEA-------KVIKLENMG-YREDM-LM
PGDVFLLQLCSGVDENAVG-TCAEL-IFAPIDASF-----------S---DDAPIIPSGF
RIIPLDSGMDA---SSP--NRTLDLASALEVGPAGNR-----------------------
-ASGD-LSGRSGCTKSVMTIAFQ--FAFEMHLQENVASM--ARQYVRSIIASVQRVALAL
SP---SHFGSH-AGFWPPHGTPEAHTLARWICESYR---------IYLGVKLLK--NE--
--GSDSILKTLWHHSDALVCCSLK--TL-PVFTFSNQAGLDMLETTLVALQDITLEKIFD
---DNGRKTLCSEFPQIMQQ---GFMCLPGGICLSSMGRPVSYERAVAWKVLNEE----E
SAHCICFMFMNWSFV
>PtrHox31
------------------------------------------------------------
------------------------------------------------------------
------------------------------------------------------------
------------------------------------------------------------
------------------------------------MDN---------------------
-----------------------------------------------------GK-YVRY
TPEQVEALER---------------------------------------------LYHEC
----PKPSS--------------MRRQQLIRECPILSHIEPKQIKVWFQNRR-CREKQRK
EASRLQAVNRKLTAMNKLLMEENDR--LQKQVSQLVYENSYFRQQTQNA--T--NLATTD
TSCESVVT---SG-------QHHLTPQH---PPRDA------------------------
------------------------------------------------------------
------------------------------------------------------------
----------------------S-PAGLLSIAEETLAQFLS-------------------
KATG----TA--VEWVQMPGM-KPGPDSIGIVAISH-------GCTGVAARACGLVGL-E
PTRVAEILKDR----PS----------WFRDCRAVDVV------NALSTG-SGG------
----------------TIEL--LYMQLYAPTTLAPARDFWLLRYTSVLED-GSLVVCERS
LNNT----------------Q-NGPSMPPTQHFVRA--------EMLPSG----YLIRPC
EGGGSIIHVVDHMDL---------EPWSV----P-EVLRPLYESSTLLAQKTTMAALRHL
RQVSQE-----VSQPN--V--------------------------TGWGRRPAALRALSQ
RLSKGFNEAVNGFA--DEG-----WS-MLE---SDGIDDVTVL-----VNSSPAK-MMGV
NFSYANGFPSMSNAVLCAKASMLL-----------------QNVPPAILLRFLREHRSE-
-----------------------------------------WA--DSGID-----AYAAA
AVKAGPCSLPMSRAGNF-GGQVILPLAHTIEHEEASTS--FMEVIKLENMG-YREDM-LM
PGDVFLLQLCSGVDENAVG-TCAEL-IFAPIDASF-----------S---DDAPIIPSGF
RIIPLDSGMDA---SSP--NRTLDLASALEVGPAGNR-----------------------
-ASGD-LSGRSGCTKSVMTIAFQ--FAFEMHLQENVTSM--ARQYVRSIIASVQRVALAL
SP---SHFGSH-AGFRPPPGTPEAHTLARWICESYR---------CYLGVELLK--NE--
--GSESILKTLWHHSDALMCCSLK--TL-PVFTFANQAGLDMLETTLVALQDITLEKIFD
---DNGRKTLYSEFPQIMQQ---GFMCLQGGICLSSMGRPVSYERAVAWKVLNEE----E
SAHCICFMFINWSFV
>MeHDZ08
------------------------------------------------------------
------------------------------------------------------------
----------------------------------------------------------MM
AVTSSCKDGGSK------------------------------------------------
----------------------------------IAMDN---------------------
-----------------------------------------------------GK-YVRY
TPEQVEALER---------------------------------------------LYHDC
----PKPSS--------------MRRQQLIRECPILSNIEPKQIKVWFQNRR-CREKQRK
EASRLQAVNRKLTAMNKLLMEENDR--LQKQVSQLVYENSYFRQQT-NA--T--NLATTD
TSCESVVT---SG-------QHHLTPQR---PPRDA------------------------
------------------------------------------------------------
------------------------------------------------------------
----------------------S-PAGLLSIAEETLAEFLS-------------------
KATG----TA--VEWVQMPGM-KPGPDSIGIVAISH-------GCPGVAARACGLVGL-E
PTRVAEILKDR----PS----------WFRDCRAVDVL------NALPTG-NGG------
----------------TIEL--LYMQLYAPTTLAPARDFWLLRYTSVLED-GSLVVCERS
LNNT----------------Q-NGPSMPPTQHFVRA--------EMLPSG----YLIRPC
EGGGSIIHIVDHVDL---------EPWSV----P-EVLRPLYESPTLLAQKNTMAALRHL
RQISQE-----VSQPN--G--------------------------SGWGRRPAALRALSQ
RLSKGFNEAVNGFT--DDG-----WS-MLE---SDGIDDVTVL-----VNSSPGK-MMGL
NISYANGFPSMSNGVLCAKASMLL-----------------QNVPPAILLRFLREHRSE-
-----------------------------------------WA--DSGID-----AYAAA
AVKAGPCTLPVSRVGNF-GGQVILPLAHTIEHEE------FMEVIKLENMG-YREDM-LM
PGDIFLLQLCSGVDENAVG-TCAEL-IFAPIDASF-----------S---DDAPIIPSGF
RIIPLDSRMDA---TSP--NRTLDLTSALDVGPTGNK-----------------------
-ASGD-LSGNCGSTKSVMTIAFQ--FAFELHLQENVASM--ARQYVRSVIASVQRVALAL
SP---SHFGSH-AGLRPPPGTPEAHTLARWVCQSYR---------IYLGVELLK--SE--
--GSESILKSLWHHTDAVMCCSLK--AL-PVFTFANQAGLDMLETTLVALQDITLEKIFD
---DNGRKTLCSEFPQIMQQ---GFMCLQGGICLSSMGRPVSYERAVAWKVLNEE----E
TAHCICFMFINWSFV
>MeHDZ01
------------------------------------------------------------
------------------------------------------------------------
----------------------------------------------MMMMEKCYDAEVMM
AVTSTCKDGGSK------------------------------------------------
----------------------------------IAMDN---------------------
-----------------------------------------------------GK-YVRY
TPEQVEALER---------------------------------------------LYYEC
----PKPSS--------------MRRQQLIRECPILSNIEPKQIKVWFQNRR-CREKQRK
EASRLQAVNRKLTAMNKLLMEENDR--LQKQVSQLVYENSYFRQQTQNA--T--DLATTD
TSCESVVI---SG-------QLHLTPQN---QPRDA------------------------
------------------------------------------------------------
------------------------------------------------------------
----------------------S-PAGLLSIAEETLAEFLS-------------------
KATG----TA--VEWVQMPGM-KPGPDSFGIVAISH-------GCPGVAARACGLVGL-E
PTRVAEILKDR----PS----------WFRDCRAVDVL------NALSTG-NGG------
----------------TIEL--LYMQLYAPTTLAPARDFWLLRYTSVLED-GSLVVCERS
LSNT----------------Q-NGPSVPPTQNFVRA--------EMLPSG----YLIRPC
EGGGSIIHIVDHMDL---------EPWSV----P-EVLRPLYESSTLLAQKTTMAALRHL
RQISQE-----VSQPN--V--------------------------SGWGRRPAALRALSQ
RLSKGFNEAVNGFT--DEG-----WS-MLE---SDGIDDVTVL-----VNSSPGK-ILGL
NISYASGFPSMSNGVLCAKASMLL-----------------QNVPPAILLRFLREHRSE-
-----------------------------------------WA--DSGID-----AYAAA
AVKAGPCTLPVPRVGNF-GGQVILPLAHTIEHEE------FMEVIKLENMG-YREDM-IM
PGDIFLLQFCTGVDENAVG-TCAEL-IFAPIDASF-----------S---DDAPIIPSGF
RIIPLDSRMDA---SSP--NRTLDLASALDVGPTGNK-----------------------
-ASGD-VSGHCGSTKSVMTIAFQ--FAFELHLQENVASM--ARQYVRSVVASVQRVALAL
SP---SRFGPQ-AGFRPPPGTPEALTLARWICQSYR---------CYLGMELLK--SE--
--GSESILKSLWHHSDAIMCCSLK--AL-PVFTFANQGGLDMLETTLVALQDITLEKIFD
---DNGRKTLCSEFPQIMQQ---GFMCLQGGICLSSMGRPVSYERAVAWKVLNEE----E
TAHCICFMFINWTFV
>MeHDZ06
------------------------------------------------------------
------------------------------------------------------------
----------------------------------------------------------MM
AVTSTCKDGGSK------------------------------------------------
----------------------------------IAMDN---------------------
-----------------------------------------------------GK-YVRY
TPEQVEALER---------------------------------------------LYYEC
----PKPSS--------------MRRQQLIRECPILSNIEPKQIKVWFQNRR-CREKQRK
EASRLQAVNRKLTAMNKLLMEENDR--LQKQVSQLVYENSYFRQQTQNA--T--DLATTD
TSCESVVI---SG-------QLHLTPQN---QPRDA------------------------
------------------------------------------------------------
------------------------------------------------------------
----------------------S-PAGLLSIAEETLAEFLS-------------------
KATG----TA--VEWVQMPGM-KPGPDSFGIVAISH-------GCPGVAARACGLVGL-E
PTRVAEILKDR----PS----------WFRDCRAVDVL------NALSTG-NGG------
----------------TIEL--LYMQLYAPTTLAPARDFWLLRYTSVLED-GSLVVCERS
LSNT----------------Q-NGPSVPPTQNFVRA--------EMLPSG----YLIRPC
EGGGSIIHIVDHMDL---------EPWSV----P-EVLRPLYESSTLLAQKTTMAALRHL
RQISQE-----VSQPN--V--------------------------SGWGRRPAALRALSQ
RLSKGFNEAVNGFT--DEG-----WS-MLE---SDGIDDVTVL-----VNSSPGK-ILGL
NISYASGFPSMSNGVLCAKASMLL-----------------QNVPPAILLRFLREHRSE-
-----------------------------------------WA--DSGID-----AYAAA
AVKAGPCTLPVPRVGNF-GGQVILPLAHTIEHEE------FMEVIKLENMG-YREDM-IM
PGDIFLLQFCTGVDENAVG-TCAEL-IFAPIDASF-----------S---DDAPIIPSGF
RIIPLDSRMDA---SSP--NRTLDLASALDVGPTGNK-----------------------
-ASGD-VSGHCGSTKSVMTIAFQ--FAFELHLQENVASM--ARQYVRSVVASVQRVALAL
SP---SRFGPQ-AGFRPPPGTPEALTLARWICQSYR---------CYLGMELLK--SE--
--GSESILKSLWHHSDAIMCCSLK--AL-PVFTFANQGGLDMLETTLVALQDITLEKIFD
---DNGRKTLCSEFPQIMQQ---GFMCLQGGICLSSMGRPVSYERAVAWKVLNEE----E
TAHCICFMFINWTFV
>Mt8G015460
------------------------------------------------------------
------------------------------------------------------------
------------------------------------------------------------
---MACKDGNK-------------------------------------------------
----------------------------------HLMDN---------------------
-----------------------------------------------------GK-YVRY
TPEQVEALER---------------------------------------------LYHEC
----PKPSS--------------IRRQQLIRECPILSNIEPRQIKVWFQNRR-CREKQRK
ESFRLQGVNRKLTAMNKLLMEENDR--LQKQVSHLVYENGYFRQNTQN--------ATKD
TSCDSVVT---SG-------QHNMTSQH---PPRDA------------------------
------------------------------------------------------------
------------------------------------------------------------
----------------------S-PAGLLSIAEETLAEFLS-------------------
KATG----TA--VEWVQMPGM-KPGPDSIGIVAISH-------GCTGVAARACGLVGL-E
PTRVAEILKDR----PL----------WFRDCRAVDIV------NVLPTA-NGG------
----------------TIEL--LYMQLYAPTTLAPARDFWLLRYTSVVED-GSL-ICERS
LKNT----------------Q-NGPSMPPVPHFVRA--------DMLPSG----YLIRPC
EGGGSIIHIVDHMDL---------EPWSV----P-EVLRPLYESPMVLAQKTTMAALRHL
RQISHE-----VSQPN--V--------------------------TGWGRRPAALRALSQ
RLSRGFNEALNGFT--DEG-----WT-MMG---NDGVDDVTIL-----VNSSPDK-LMGL
NLSFGNGFPSVSNAVLCAKASMLL-----------------QNVPPAILLRFLREHRSE-
-----------------------------------------WA--DHNMD-----AYTAA
AIKVGPCSLTGSRVGNY-GGQVILPLAHTIEHEE------FLEVIKLDGVAHSPEE--MM
ARELFLLQLCSGMDENAIG-TCAEL-IFAPIDASF-----------A---DDAPLLPSGF
RIIPLESGKES---SSP--NRTLDLASALDIGPTGNR-----------------------
-ASSD-NAGNSGCVRSVMTIAFE--FAYESHMQENVACM--ARQYVRSIISSVQRVALAL
SP---SNLSSH-AGLRSPLGTPEAQTLAHWICNSYR---------CYLGVELLKSNTE--
--GKESVLKSLWHHSDAVLCCTLK--AM-PVFTFSNQAGLDMLETTLVALQDISLEKIFD
---DNGRKTLFSEFPQIIQQ---GFACLQGGICLSSMGRPVSYERAVAWKVLNDE----Q
NAHCICFMFVNWSFV
>Mt2G122300
------------------------------------------------------------
------------------------------------------------------------
------------------------------------------------------------
---MSCKDGK--------------------------------------------------
----------------------------------GVMDN---------------------
-----------------------------------------------------GK-YVRY
TPEQVEALER---------------------------------------------LYHDC
----PKPSS--------------IRRQQLIRECPILSHIEPKQIKVWFQNRR-CREKQRK
EASRLQAVNRKLSAMNKLLMEENDR--LQKQVSHLVYENGYFRQHTQNT--N---LATKD
TSCDSAVT---SG-------QRSLTAQH---PPRDA------------------------
------------------------------------------------------------
------------------------------------------------------------
----------------------S-PAGLLSIAEETLAEFLS-------------------
KATG----TA--VEWVQMPGM-KPGPESIGIIAISH-------GCHGVAARACGLVGL-E
PTRVAEILKDR----PS----------WYRDCRAVDIL------NVLPTA-NGG------
----------------TIEL--LYMQLYAPTTLAPARDLWLLRYTSVLED-GSLVICERS
LKNT----------------Q-NGPSMPPVQHFVRA--------EMLPSG----YLIRPC
EGGGSIIHIVDHMDL---------EPWSV----P-EVLRPLYESSTMLAQKTTMVALRHL
RQISHE-----VSQSN--V--------------------------TGWGRRPAALRALGQ
RLSRGFNEALNGFT--DEG-----WS-MIG---NDGVDDVTIL-----VNSSPDK-LMGL
NLSFANGFPSVSNAVLCAKASMLL-----------------QNVPPAILLRFLREHRSE-
-----------------------------------------WA--DNNMD-----AYSAA
AIKAGPCSFSGSRVGNY-GGQVILPLAHTIEHEE------FLEVIKLEGIAHSPEDA-IM
PREVFLLQIC--------------------------------------------------
------------------------------------R-----------------------
-NKSD-------------------------------------------------------
------------------------------------------------------------
------------------------------------------------------------
------------------------------------------------------------
------------SYI
>PtrHox16
------------------------------------------------------------
------------------------------------------------------------
------------------------------------------------------------
-MEMSCKDGKQP------------------------------------------------
----------------------------------I-MDN---------------------
-----------------------------------------------------GK-YVRY
TPEQVEALER---------------------------------------------LYHDC
----PKPSS--------------IRRQQLIRECPILSNIEPKQIKVWFQNRR-CREKQRK
EASRLQAVNRKLSAMNKLLMEENDR--LQKQVSQLVYENGYFRQHTHNT--P---LATKD
TSCESVVT---SG-------QHHLTPQH---PPRDA------------------------
------------------------------------------------------------
------------------------------------------------------------
----------------------S-PAGLLSIAEETLTEFLS-------------------
KATG----TA--VEWVQMPGM-KPGPDSSGIVAISH-------GCAGVGARACGLVGL-E
PTRVAEILKDR----PS----------WFRDCRAVDVL------NVLPTA-NGG------
----------------TIEL--LYMQLYAPTTLAPGRDFWLLRYTSVLED-GSLVVCERS
LKNT----------------Q-NGPSMPPVQHFVRA--------EMLPSG----YLVRPC
EGGGSIIHIVDHMDL---------EPWSV----P-EVLRPLYESSTVLAQKTTMVALRQL
RQIAQE-----ASQSN--V--------------------------TNWGRRPAALRALSQ
RLSRGFNEALNGFS--DEG-----WS-MIG---NDGMDDVTIL-----VNSSPDK-LMGS
NLSFTNGFPAVSSAVLCAKASMLL-----------------QNVPPAILLRFLREHRSE-
-----------------------------------------WA--DNNID-----AYAAA
AVKVGPFSLQGSRVGSF-GGQVILPLAHTIEHEE------FLEVIKLEGVGHSPEDP-IM
PRDVFLLQLCCGMDENAVG-TCAEL-IFAPIDATF-----------A---DDAPLLPSGF
RIIPLDSGKEA---SSP--NRTLDLAAALEVGPAGNR-----------------------
-ASSD-HSANSGCTRSVMTIAFE--FAFESHMQEHVASM--TRQYIRSIISSVQRVALAL
SP----HLGSQ-AGLRSPLGTPEAQTLARWICQSYR---------SYLGVELLKSNGE--
--GSESILKTLWHHSDAIMCCSLK--AL-PIFTFANQAGLDMLETTLVALQDITLEKIFD
---DHGRKTLCSEFSQIMQQ---GFTCLQGGICLSSMGRPVSYERAVAWKVLNEE----E
NAHCICFMFINWSFV
>PtrHox5
------------------------------------------------------------
------------------------------------------------------------
------------------------------------------------------------
-MAMSCKD----------------------------------------------------
------------------------------GKNPINMDN---------------------
-----------------------------------------------------GK-YVRY
TPEQVEALER---------------------------------------------LYHDC
----PKPSS--------------IRRQQLIRECPILSNIEPKQIKVWFQNRR-CREKQRK
EASRLQAVNRKLTAMNKLLMEENDR--LQKQVSQLVYENGYFRQHTQNT-----TLASKD
TSCESVVT----------SGQHHLTPQH---PPRDA------------------------
------------------------------------------------------------
------------------------------------------------------------
-----------------------SPAGLLSIAEETLTEFLS-------------------
------KATGTAVEWVQMPGM-KPGPDSIGIVAISH-------GCSGVGARACGLVGL-E
PTRVAEILKDR----PS----------WFRDCRAVDVL------NVLPTAN---------
----------------GGTIELLYMQLYAPTTLAPGRDFWLLRYTSVLED-GSLVVCERS
LKNT-----------------QNGPSMPPVQHFVRA--------EMLPSG----YLVRPC
EGGGSIIHIVDHMDL---------EPWSVP-----EVLRPLYESSTVLAQKTTMAALRQL
RQIAQE---------------------------------ASQSSVTNWGRRPAALRALSQ
RLSRGFNEALNGFS--DEG-----WSMIGNDGMDDVTI----------LVNSSPDKLMGL
NLSFSNGFPAVSSAVLCAKASMLLQAGIQNCFLSLQH----LNVPPAILLRFLREHRSE-
-----------------------------------------WA-------DNNIDAYAAA
AVKVGPCSLQGSRVGNF-GGQVILPLAHTVEHEE------FLEVIKLEGVCHSPEDA-IM
PRDVFLLQLCCGMDENAVG--TCAELIFAPIDATFA--------------DDAPLLPSGF
RIIPLDSGKEA-----SSPNRTLDLASALEVGAGNRA-----------------------
---SSDFSANSGCTRSVMTIAFE--FAFESHMQEHVASM--ARQYIRSIISSVQRVALAL
SPS----HQGSQAGLRSPLGTPEAQTLARWICQSYR---------NYLGVELLKSSSE--
--GSESILKTLWHHSDAIMCCSLK---ALPVFTFANQAGLDMLETTLVALQDITLEKIFD
---DHGRKTLCSEFPQIMQQ---GFTCLQGGICLSSMGRPVSYERAVSWKVLNEE----E
NAHCICFMFINWSFV
>Vv00034328001
------------------------------------------------------------
------------------------------------------------------------
------------------------------------------------------------
-MAMSCKDGK--------------------------------------------------
----------------------------------GIMDN---------------------
-----------------------------------------------------GK-YVRY
TPEQVEALER---------------------------------------------LYHEC
----PKPSS--------------IRRQQLIRECPILSNIEPKQIKVWFQNRR-CREKQRK
EASRLQAVNRKLTAMNKLLMEENDR--LQKQVSQLVYENGYFRQHTQNT--T---LATKD
TSCESVVT---SG-------QHHLTPQH---PPRDA------------------------
------------------------------------------------------------
------------------------------------------------------------
----------------------S-PAGLLSIAEETLTEFLS-------------------
KATG----TA--VEWVQMPGM-KPGPDSIGIVAISH-------GCTGVAARACGLVGL-E
PTRVAEILKDR----PS----------WFRDCRAVDVL------NVLPTA-NGG------
----------------TIEL--LYMQLYAPTTLAPARDFWLLRYTSVMED-GSLVVCERS
LKNT----------------Q-NGPSMPPVQHFVRA--------EMLPSG----YLIRPC
EGGGSIIHIVDHMDL---------EPWSV----P-EVLRPLYESSTVLAQKTTMAALRQL
RQIAQE-----VSQSN--V--------------------------TGWGRRPAALRALSQ
RLSRGFNEALNGFT--DEG-----WS-MMG---NDGIDDVTIL-----VNSSPEK-LTGL
NLSFANGFPAVSNAVLCAKASMLL-----------------QNVPPAILLRFLREHRSE-
-----------------------------------------WA--DNNID-----AYSAA
AVKVGPCSLPGSRVGSF-GSQVILPLAHTIEHEE------ASNLFILEGVGHCPEDA-MM
PRDMFLLQLCSGMDENAVG-TCAEL-IFAPIDASF-----------A---DDAPLLPSGF
RIIPLDSGKEA---SSP--NRTLDLASALEIGPAGNR-----------------------
-SSND-YSVNGGNTRSVMTIAFE--FAFESHLQENVASM--ARQYVRSIISSVQRVALAL
SP---SHLSSH-AGLRPPLGTPEAHTLARWISHSYR---------CYLGVELLKSSGE--
--GSETILKTLWHLSDAIMCCSLK--AL-PVFTFANQAGLDMLETTLVALQDITLEKIFD
---DHGRKTLCSEFPQIMQQ---GFACLQGGICLSSMGRPVSYERAVAWKVLNEE----E
NAHCVCFMFMNWSFV
>VvXM_002283967
------------------------------------------------------------
------------------------------------------------------------
------------------------------------------------------------
-MAMSCKDGK--------------------------------------------------
----------------------------------GIMDN---------------------
-----------------------------------------------------GK-YVRY
TPEQVEALER---------------------------------------------LYHEC
----PKPSS--------------IRRQQLIRECPILSNIEPKQIKVWFQNRR-CREKQRK
EASRLQAVNRKLTAMNKLLMEENDR--LQKQVSQLVYENGYFRQHTQNT--T---LATKD
TSCESVVT---SG-------QHHLTPQH---PPRDA------------------------
------------------------------------------------------------
------------------------------------------------------------
----------------------S-PAGLLSIAEETLTEFLS-------------------
KATG----TA--VEWVQMPGM-KPGPDSIGIVAISH-------GCTGVAARACGLVGL-E
PTRVAEILKDR----PS----------WFRDCRAVDVL------NVLPTA-NGG------
----------------TIEL--LYMQLYAPTTLAPARDFWLLRYTSVMED-GSLVVCERS
LKNT----------------Q-NGPSMPPVQHFVRA--------EMLPSG----YLIRPC
EGGGSIIHIVDHMDL---------EPWSV----P-EVLRPLYESSTVLAQKTTMAALRQL
RQIAQE-----VSQSN--V--------------------------TGWGRRPAALRALSQ
RLSRGFNEALNGFT--DEG-----WS-MMG---NDGIDDVTIL-----VNSSPEK-LTGL
NLSFANGFPAVSNAVLCAKASMLL-----------------QNVPPAILLRFLREHRSE-
-----------------------------------------WA--DNNID-----AYSAA
AVKVGPCSLPGSRVGSF-GSQVILPLAHTIEHEE------FLEVIKLEGVGHCPEDA-MM
PRDMFLLQLCSGMDENAVG-TCAEL-IFAPIDASF-----------A---DDAPLLPSGF
RIIPLDSGKEA---SSP--NRTLDLASALEIGPAGNR-----------------------
-SSND-YSVNGGNTRSVMTIAFE--FAFESHLQENVASM--ARQYVRSIISSVQRVALAL
SP---SHLSSH-AGLRPPLGTPEAHTLARWISHSYR---------CYLGVELLKSSGE--
--GSETILKTLWHLSDAIMCCSLK--AL-PVFTFANQAGLDMLETTLVALQDITLEKIFD
---DHGRKTLCSEFPQIMQQ---GFACLQGGICLSSMGRPVSYERAVAWKVLNEE----E
NAHCVCFMFMNWSFV
>VvXM_002283978
------------------------------------------------------------
------------------------------------------------------------
------------------------------------------------------------
-MAMSCKDGK--------------------------------------------------
----------------------------------GIMDN---------------------
-----------------------------------------------------GK-YVRY
TPEQVEALER---------------------------------------------LYHEC
----PKPSS--------------IRRQQLIRECPILSNIEPKQIKVWFQNRR-CREKQRK
EASRLQAVNRKLTAMNKLLMEENDR--LQKQVSQLVYENGYFRQHTQNT--T---LATKD
TSCESVVT---SG-------QHHLTPQH---PPRDA------------------------
------------------------------------------------------------
------------------------------------------------------------
----------------------S-PAGLLSIAEETLTEFLS-------------------
KATG----TA--VEWVQMPGM-KPGPDSIGIVAISH-------GCTGVAARACGLVGL-E
PTRVAEILKDR----PS----------WFRDCRAVDVL------NVLPTA-NGG------
----------------TIEL--LYMQLYAPTTLAPARDFWLLRYTSVMED-GSLVVCERS
LKNT----------------Q-NGPSMPPVQHFVRA--------EMLPSG----YLIRPC
EGGGSIIHIVDHMDL---------EPWSV----P-EVLRPLYESSTVLAQKTTMAALRQL
RQIAQE-----VSQSN--V--------------------------TGWGRRPAALRALSQ
RLSRGFNEALNGFT--DEG-----WS-MMG---NDGIDDVTIL-----VNSSPEK-LTGL
NLSFANGFPAVSNAVLCAKASMLLQVSFISCSDVLFTIYHFQNVPPAILLRFLREHRSE-
-----------------------------------------WA--DNNID-----AYSAA
AVKVGPCSLPGSRVGSF-GSQVILPLAHTIEHEE------FLEVIKLEGVGHCPEDA-MM
PRDMFLLQLCSGMDENAVG-TCAEL-IFAPIDASF-----------A---DDAPLLPSGF
RIIPLDSGKEA---SSP--NRTLDLASALEIGPAGNR-----------------------
-SSND-YSVNGGNTRSVMTIAFE--FAFESHLQENVASM--ARQYVRSIISSVQRVALAL
SP---SHLSSH-AGLRPPLGTPEAHTLARWISHSYR---------CYLGVELLKSSGE--
--GSETILKTLWHLSDAIMCCSLK--AL-PVFTFANQAGLDMLETTLVALQDITLEKIFD
---DHGRKTLCSEFPQIMQQ---GFACLQGGICLSSMGRPVSYERAVAWKVLNEE----E
NAHCVCFMFMNWSFV
>VvXM_002283973
------------------------------------------------------------
------------------------------------------------------------
------------------------------------------------------------
------------------------------------------------------------
------------------------------------MDN---------------------
-----------------------------------------------------GK-YVRY
TPEQVEALER---------------------------------------------LYHEC
----PKPSS--------------IRRQQLIRECPILSNIEPKQIKVWFQNRR-CREKQRK
EASRLQAVNRKLTAMNKLLMEENDR--LQKQVSQLVYENGYFRQHTQNT--T---LATKD
TSCESVVT---SG-------QHHLTPQH---PPRDA------------------------
------------------------------------------------------------
------------------------------------------------------------
----------------------S-PAGLLSIAEETLTEFLS-------------------
KATG----TA--VEWVQMPGM-KPGPDSIGIVAISH-------GCTGVAARACGLVGL-E
PTRVAEILKDR----PS----------WFRDCRAVDVL------NVLPTA-NGG------
----------------TIEL--LYMQLYAPTTLAPARDFWLLRYTSVMED-GSLVVCERS
LKNT----------------Q-NGPSMPPVQHFVRA--------EMLPSG----YLIRPC
EGGGSIIHIVDHMDL---------EPWSV----P-EVLRPLYESSTVLAQKTTMAALRQL
RQIAQE-----VSQSN--V--------------------------TGWGRRPAALRALSQ
RLSRGFNEALNGFT--DEG-----WS-MMG---NDGIDDVTIL-----VNSSPEK-LTGL
NLSFANGFPAVSNAVLCAKASMLL-----------------QNVPPAILLRFLREHRSE-
-----------------------------------------WA--DNNID-----AYSAA
AVKVGPCSLPGSRVGSF-GSQVILPLAHTIEHEEASNLFIFLEVIKLEGVGHCPEDA-MM
PRDMFLLQLCSGMDENAVG-TCAEL-IFAPIDASF-----------A---DDAPLLPSGF
RIIPLDSGKEA---SSP--NRTLDLASALEIGPAGNR-----------------------
-SSND-YSVNGGNTRSVMTIAFE--FAFESHLQENVASM--ARQYVRSIISSVQRVALAL
SP---SHLSSH-AGLRPPLGTPEAHTLARWISHSYR---------CYLGVELLKSSGE--
--GSETILKTLWHLSDAIMCCSLK--AL-PVFTFANQAGLDMLETTLVALQDITLEKIFD
---DHGRKTLCSEFPQIMQQ---GFACLQGGICLSSMGRPVSYERAVAWKVLNEE----E
NAHCVCFMFMNWSFV
>MeHDZ07
------------------------------------------------------------
------------------------------------------------------------
------------------------------------------------------------
-MAMSCKDGKQP------------------------------------------------
----------------------------------ANFDN---------------------
-----------------------------------------------------GK-YVRY
TPEQVEALER---------------------------------------------LYHDC
----PKPSS--------------IRRQQFIRECPILSNIEPKQIKVWFQNRR-CREKQRK
EASRLQAVNRKLTAMNKLLMEENDR--LQKQVSQLVYENGYFRQHTQNT--T---LATKD
TSCESVVT---SG-------QHHLTPQH---PPRDA------------------------
------------------------------------------------------------
------------------------------------------------------------
----------------------S-PAGLLSIAEETLTEFLS-------------------
KATG----TA--VEWVQMPGM-KPGPDSIGIIAISH-------GCTGVAARACGLVGL-E
PTRVAEILKDR----PS----------WFRDCRAVDVL------NVLPTA-NGG------
----------------TIEL--LYMQLYAPTTLAPARDFWLLRYTSVLED-GSLVICERS
LKNT----------------Q-NGPSMPPVQHFVRA--------EMLPSG----YLIRPC
EGGGSIIHIVDHMDL---------EPWSV----P-EVLRPLYESSTVLAQKTTMAALRQL
RQIAQE-----VSQSS--V--------------------------TNWGRRPAALRALSQ
RLSRGFNEALNGFT--DEG-----WS-MMG---NDGMDDVTIL-----VNSSPEK-LMGL
NLPFTNGFPAVSNAVLCAKASMLL-----------------QNVPPAILLRFLREHRSE-
-----------------------------------------WA--DNNID-----AYSAA
AIKVGPSGLPGSRVGSF-GGQVILPLAHTIEHEE------FLEVIKLEGVSHSPEDP-MM
PRDMFLLQLCSGMDENAIG-TCAEL-IFAPIDASF-----------A---DDAPLLPSGF
RIIPLDSGKEA---SSP--NRTLDLASALEIGPAGNK-----------------------
-SSTD-YSANSGCVRSVMTIAFE--FAFESHMQDHVASM--ARQYVRSIISSVQRVALAL
SP---SHLGSH-AGLRSPLGTPEAQTLARWICQSYR---------CYLGVELLKSSSE--
--GSETILKTLWHHSDAIMCCSLK--AL-PVFTFANQAGLDMLETTLVALQDVTLEKIFD
---DHGRKTLCSEFPQIMQQ---GFACLQGGICLSSMGRPVSYERAVAWKVLNEE----E
TAHCVCFMFINWSFV
>MeHDZ09
------------------------------------------------------------
------------------------------------------------------------
------------------------------------------------------------
-MAMSCKDGKQP------------------------------------------------
----------------------------------ANLDN---------------------
-----------------------------------------------------GK-YVRY
TPEQVEALER---------------------------------------------FYHEC
----PKPSS--------------IRRQQFIRECPILSNIEPKQIKVWFQNRR-CREKQRK
ESSRLQAVNRKLTAMNKLLMEENDR--LQKQVSQLVYENGYFRQHTQNT--T---LATKD
TSCESVVT---SG-------QHHLTPQH---PPRDA------------------------
------------------------------------------------------------
------------------------------------------------------------
----------------------S-PAGLLSIAEETLTEFLS-------------------
KATG----TA--VEWVQMPGM-KPGPDSIGIIAISH-------GCTGVAARACGLVGL-E
PTRVAEILKDR----PS----------WFRDCRAMDVL------NVLPTA-NGG------
----------------TIEL--LYMQLYAPTTLAPARDFWLLRYTSVLED-GSLVICERS
LKNT----------------Q-NGPSMPSVQHFVRA--------EMLPSG----YLIRPC
EGGGSIIHIVDHMDL---------EPWSV----P-EVLRPLYESSTVLAQKTTMAALRQL
RQIAQE-----VSQSN--L--------------------------TNWGRRPAALRALSQ
RLSRGFNEALNGFT--DEG-----WS-VMG---NDGMDDVTIL-----VNSSPEK-LMGL
NLSFSNGFSAVSNAVLCAKASMLL-----------------QNVPPAILLRFLREHRSE-
-----------------------------------------WA--DNNID-----AYSAA
AIKVGPCSLLGSRVGSY-GGQVILPLAHTIEHEE------FLEVIKLEGMGHSPEDA-IM
PRDMFLLQLCSGMDENAIG-TCAEL-IFAPIDASF-----------A---DDAPLLPSGF
RIIPLDSAKEA---SSP--NRTLDLASALETGPAGNK-----------------------
-SSTD-YSANSGCMRSVMTIAFE--FAFESHMQEHVASM--ARQYVRSIISSVQRVALAL
SP---SHLGSH-AGLRSPLGTPEAQTLARWICQSYR---------CYLGVELLKSSSE--
--GSETILKTLWHHSDAIMCCSLK--AL-PVFTFANQAGLDMLETTLVALQDITLEKIFD
---DHGRKTLCSEFPQIMQQ---GFACLQGGICLSSMGRPVSYERAVAWKVLNEE----E
TPHCICFMFINWSFV
>Vv00018188001
------------------------------------------------------------
------------------------------------------------------------
---------------------------------------------------MEELAATVG
AQGESSGGGAGG------------------------------------------------
----------------------------------GGGGD---------------------
-----------------------------------------------------GK-YVRY
TAEQVEALER---------------------------------------------VYAEC
----PKPSS--------------TRRQQLIRECPILSNIESKQIKVWFQNRR-CREKQKK
EAVQLQSVNKKLNSMNKLLMEENER--LQKQVSQLVYENGYMKQQLQNV--T---ATTTD
TRCDSLVA----------------TPQH---SSRTG------------------------
------------------------------------------------------------
------------------------------------------------------------
----------------------NNPIGLLSIAEEAMGEFLS-------------------
KAKG----TA--VDWVQIPGM-KPGPDSVGTVAISH-------SCNGVAARACSLVSL-E
PTEIMEILKDR----QS----------WFRDCRKLEVF------AKFPAG-NGG------
----------------ILEL--IYMQVYAPTTLAPARDFWTLRYTSSLED-GSLVVCERS
MSGS----------------G-AGPNPSTASQFVRA--------KMLPSG----YLIRPC
EGGGSIIHIVDHLDL---------EAWSV----P-EVLQPLYKSSKLVAQKMTVAALHHI
RQIAQE-----TSGDV--T--------------------------HTLGKQPAVLRAFRQ
KLSRGFNDAINGFN--DDG-----WS-LMQ---IDGAEDLIIS-----VNSAKNL-STIS
NSTAA---LSLPGGILCVKAAMLL-----------------QNVSPSLMVRFLREHRSE-
-----------------------------------------WA--DFSVD-----AYAAA
SLRAPPSFLATKLPCLLASQLKMRS---------------ILEIIQLEGHALSQEEASVM
WRNIHLLQICNGVDDNAGE-ACSEL-VFSPIDEMF-----------P---DDAPILSSGF
RILELDAKTCDRQDMLAA-KRMMNLASNLEVRSSDAT-----------------------
-GCTA----SSSDSRSVLIIAFQ--FLFESHLQGNVVTM--ARQYARNALLKLSPLLV--
-------------------GSAKAIG---------N---------FHLGDQLLKSNYH-G
--G-DSVLKQLWHHQDAILCCSLK--LH-PVFIFANQAGLDMLETTLVALQDVSLDKIFD
---EAGRKALCNVVPQVMQQ---GFALVPAGIGMSTMGRHVSFEQAIAWKVLTEE----N
TVHCLAFAFINWSFV
>VvXM_002274158
------------------------------------------------------------
------------------------------------------------------------
---------------------------------------------------MEELAATVG
AQGESSGGGAGG------------------------------------------------
----------------------------------GGGGD---------------------
-----------------------------------------------------GK-YVRY
TAEQVEALER---------------------------------------------VYAEC
----PKPSS--------------TRRQQLIRECPILSNIESKQIKVWFQNRR-CREKQKK
EAVQLQSVNKKLNSMNKLLMEENER--LQKQVSQLVYENGYMKQQLQNV--T---ATTTD
TRCDSLVA----------------TPQH---SSRTG------------------------
------------------------------------------------------------
------------------------------------------------------------
----------------------NNPIGLLSIAEEAMGEFLS-------------------
KAKG----TA--VDWVQIPGM-KPGPDSVGTVAISH-------SCNGVAARACSLVSL-E
PTEIMEILKDR----QS----------WFRDCRKLEVF------AKFPAG-NGG------
----------------ILEL--IYMQVYAPTTLAPARDFWTLRYTSSLED-GSLVVCERS
MSGS----------------G-AGPNPSTASQFVRA--------KMLPSG----YLIRPC
EGGGSIIHIVDHLDL---------EAWSV----P-EVLQPLYKSSKLVAQKMTVAALHHI
RQIAQE-----TSGDV--T--------------------------HTLGKQPAVLRAFRQ
KLSRGFNDAINGFN--DDG-----WS-LMQ---IDGAEDLIIS-----VNSAKNL-STIS
NSTAA---LSLPGGILCVKAAMLL-----------------QNVSPSLMVRFLREHRSE-
-----------------------------------------WA--DFSVD-----AYAAA
SLRGDSFALPGLSPSQFSGNQTTMSLGITAENE-------ILEIIQLEGHALSQEEASVM
WRNIHLLQICNGVDDNAGE-ACSEL-VFSPIDEMF-----------P---DDAPILSSGF
RILELDAKTCDRQDMLAA-KRMMNLASNLEVRSSDAT-----------------------
-GCTA----SSSDSRSVLIIAFQ--FLFESHLQGNVVTM--ARQYARNVISSVQRVAMAI
TP---SGLHGR---PKSTSGSPEALTLARWICQSYS---------FHLGDQLLKSNYH-G
--G-DSVLKQLWHHQDAILCCSLK--LH-PVFIFANQAGLDMLETTLVALQDVSLDKIFD
---EAGRKALCNVVPQVMQQ---GFALVPAGIGMSTMGRHVSFEQAIAWKVLTEE----N
TVHCLAFAFINWSFV
>Zmhdz40
------------------------------------------------------------
------------------------------------------------------------
----------------------------------------------------------MR
SGSSDGGGGYEK------------------------------------------------
---------------------------------SGM-DT---------------------
-----------------------------------------------------GK-YVRY
TPEQVEALER---------------------------------------------VYAEC
----PKPSS--------------ARRQQLLRECPILSNIEAKQIKVWFQNRR-CRDKQRN
ESSRLQSVNRKLTAMNKLLMEENER--LQKQVSQLVHENAYMKQQLQNP--S---LAT-D
ASCESNAT----------------TPAN----LRDA------------------------
------------------------------------------------------------
------------------------------------------------------------
----------------------SNPSGLLAIAEETLTEFLS-------------------
KATG----TA--IDWVQMPGM-KPGPDSFGIVTISH-------GGRGVAARACGLVNL-E
PTKIVEILKDR----PS----------WFRDCRSLEVY------TMLPAG-NGG------
----------------TIEL--VYMQMYAPTTLVPARDFWTLRYTTTMED-GSLVVCERS
LSGS----------------G-DGQSAATTQQFVRA--------EMLPSG----YLVRQC
EGGGSIVRIVDHLDL---------DAWSV----P-EVLRPLYESSRVVAQKMTTTALRHL
RQIAQE-----TSGEV--V--------------------------YALGRQPAVLRTFSQ
RLSRGFNDAISGFN--DDG-----WS-VMC---GDGMEDVIIA-----CNS-KKI-RSSS
NPATG-FGAPGPGGIICAKASMLL-----------------QSVPPAVLVRFLREHRSE-
-----------------------------------------WA--DYNFD-----AYSAS
ALKTSPCSLPGLRPMRFSGSQIIMPLAHTVENEE------ILEVVRLEGQTLTHDEG-LL
SRDIHLLQLCTGMDEKSMG-SCFQL-VFAPIDELF-----------P---DDAPLVSSGF
RVIPLDIKTDG---PPS--GRTLDLASSLEVGATTQQ-----------------------
-VAGN-GSQDVCNLRSVLTIAFQ--FPYETHLQDTVAAM--ARQYVRSIVSAVQRVSMAI
SP---SHSGLNTAGQKLISGSPEAATLVRWICQSYR---------YHLGVDLVSHSDQ-A
--G-ESLLRMFWDHQDAVLCCSFK--EK-PVFTFGNQMGVDMLETTLVALQDLTLDKIFD
---EPGRKALHAEVPKLMEQ---GYAYLPAGVCLSGMGRHVSYEQAVAWKVLGED----G
NVHCLAFCFVNWSFI
>OsHox9
------------------------------------------------------------
------------------------------------------------------------
--------------------------------------------------MAAAVAMPSG
SGSDGGGGGFDK------------------------------------------------
---------------------------------AGM-DS---------------------
-----------------------------------------------------GK-YVRY
TPEQVEALER---------------------------------------------VYAEC
----PKPSS--------------SRRQQLLRDCPILANIEPKQIKVWFQNRR-CRDKQRK
EASRLQAVNRKLTAMNKLLMEENER--LQKQVSQLVHENAYMKQQLQNP--S---LGN-D
TSCESNVT----------------TLQN---PLRDA------------------------
------------------------------------------------------------
------------------------------------------------------------
----------------------SNPSGLLTIAEETLTEFLS-------------------
KATG----TA--VDWVPMPGM-KPGPDSFGIVAVSH-------GCRGVAARACGLVNL-E
PTKIVEILKDR----PS----------WFRDCRSLEVF------TMFPAG-NGG------
----------------TIEL--VYMQMYAPTTLVPARDFWTLRYTTTMED-GSLVVCERS
LSGS----------------G-GGPSTASAQQFVRA--------EMLTSG----YLVRPC
EGGGSIVHIVDHLDL---------EAWSV----P-EVLRPL---SRVVAQKMTTAALRHI
RQIAQE-----TSGEV--V--------------------------YALGRQPAVLRTFSQ
RLSRGFNDAISGFN--DDG-----WS-VMG---GDGIEDVIIA-----CNA-RKV-RNTS
TSANA-FVT--PGGVICAKASMLL-----------------QSVPPAVLVRFLREHRSE-
-----------------------------------------WA--DYNFD-----AYSAS
SLKTSSCSLPGLRPMRFSGSQIIMPLAHTVENEE------ILEVVRLEGQALTHDDG-LM
SRDIHLLQLCTGIDEKSMG-SCFQL-VSAPIDELF-----------P---DDAQLISSGF
RVIPLNMKTDG---TPA--GRTLDLASSLEVGS-TAQ-----------------------
-PTGD-ASMDDCNLRSVLTIAFQ--FPYEMHLQDSVATM--ARQYVRSIVSSVQRVSMAI
SP---SRSGLN-AGQKIISGFPEAPTLARWICQSYQ---------FHLGVELLRQADD-A
--G-EALLKMLWDYEDAILCCSFK--EK-PVFTFANEMGLNMLETSLVALQDLSLDKIFD
---EAGRKALYNEIPKLMEQ---GYVYLPGGVCLSGMGRHVSFEQAVAWKVLGED----N
NVHCLAFCFVNWSFV
>OsHox10
------------------------------------------------------------
------------------------------------------------------------
--------------------------------------------------MAAAVAM---
RGSSSDGGGYDKV-----------------------------------------------
---------------------------------SGM-DS---------------------
-----------------------------------------------------GK-YVRY
TPEQVEALER---------------------------------------------VYADC
----PKPTS--------------SRRQQLLRECPILANIEPKQIKVWFQNRR-CRDKQRK
ESSRLQAVNRKLTAMNKLLMEENER--LQKQVSQLVHENAHMRQQLQNT--P---LAN-D
TSCESNVT----------------TPQN---PLRDA------------------------
------------------------------------------------------------
------------------------------------------------------------
----------------------SNPSGLLSIAEETLTEFLS-------------------
KATG----TA--IDWVQMPGM-KPGPDSVGIVAISH-------GCRGVAARACGLVNL-E
PTKVVEILKDR----PS----------WFRDCRNLEVF------TMIPAG-NGG------
----------------TVEL--VYTQLYAPTTLVPARDFWTLRYTTTMED-GSLVVCERS
LSGS----------------G-GGPSAASAQQYVRA--------EMLPSG----YLVRPC
EGGGSIVHIVDHLDL---------EAWSV----P-EVLRPL---SRVVAQKMTTAALRHI
RQIAQE-----TSGEV--V--------------------------YALGRQPAVLRTFSQ
RLSRGFNDAISGFN--DDG-----WS-IMG---GDGVEDVVIA-----CNSTKKI-RSNS
NAGIA-FGA--PGGIICAKASMLL-----------------QSVPPAVLVRFLREHRSE-
-----------------------------------------WA--DYNID-----AYLAS
TLKTSACSLTGLRPMRFSGSQIIIPLAHTVENEE------ILEVVRLEGQPLTHDEA-LL
SRDIHLLQLCTGIDEKSVG-SSFQL-VFAPIDD-F-----------P---DETPLISSGF
RVIPLDMKTDG---ASS--GRTLDLASSLEVGSATAQ-----------------------
-ASGD-ASADDCNLRSVLTIAFQ--FPYELHLQDSVAAM--ARQYVRSIVSAVQRVSMAI
SP---SQTGLN-AGQRIISGFPEAATLARWVCQSYH---------YHLGVELLSQSDG-D
--A-EQLLKMLWHYQDAILCCSFK--EK-PVFTFANKAGLDMLETSLVALQDLTLDRIFD
---EPGKEALFSNIPKLMEQ---GHVYLPSGVCMSGMGRHVSFDQAVAWKVLAED----S
NVHCLAFCFVNWSFV
>Zmhdz38
------------------------------------------------------------
------------------------------------------------------------
-----------------------------------------------MGTMVAAVAL---
RGGSSDSGGFDKV-----------------------------------------------
---------------------------------PGM-DS---------------------
-----------------------------------------------------GK-YVRY
TPEQVEVLER---------------------------------------------LYIDC
----PKPSS--------------SRRQQLLRECPILSNIEPKQIKVWFQNRR-CRDKQRK
ESSRLQAVNRKLTAMNKLLMEENER--LQKQVSQLVHENAHMRQQLQNT--S---LAN-D
TSCESNVT----------------TPPN---PIRDA------------------------
------------------------------------------------------------
------------------------------------------------------------
----------------------SNPSGLLAIAEETFTEFLS-------------------
KATG----TA--IDWVQMPGM-KPGPDSVGIVAISH-------GCRGVAARACGLVNL-E
PTKGIEILKDR----PS----------WFRDCRSLEVF------TRFPAG-NGG------
----------------TIEL--IYMQMYAPTTLVPARDFWTLRYTTTMED-GSLVVCERS
LSGS----------------G-GGPNAASTQQFVRA--------EMLPSG----YLVRPC
EGGGSIVHIVDHLDL---------EAWSV----P-EVLRPLYESSRVVAQKMTTVALRHL
RQIAQE-----TSGEV--V--------------------------YALGRQPAVLRTFSQ
RLSRGFNDAISGFN--DDG-----WS-VMG---GDGIEDVVIA-----CNSTKKI-RNTS
NAGIT-FGA--PGGIICAKASMLL-----------------QSVPPAVLVRFLREHRSE-
-----------------------------------------WA--DYNID-----AYLAS
SLKTSACSLPGLRPMRFSEGQMIMPLAHTVENEE------ILEVVRLEGQPLTHDEA-LL
SRDIHLLQLCTGIDEKSVG-SSFQL-VFAPIDEHF-----------P---DDAPLISSGF
RVIPLDVKTDG---VSS--GRTLDLASSLDVGSAAPQ-----------------------
-ASGE--SPDDCSLRSVLTIAFQ--FPYEMHLQDSVAAM--ARQYVRSVISAVQRVSMAI
SP---SQSGLN-AGHRMLSGFPEAATLARWVCQSYH---------YHLGMELLNQSDG-A
--G-EALLKMLWHHPDAVLCCSFK--EK-PMFTFANKAGLDMLETSLVALQDLTLDKIFD
---ESGRKALFSDISKLMEQ---GYAYLPSGVCMSGMGRHVSFDQAVAWKVLGED----S
NIHCLAFCFVNWSFV
>Zmhdz37
------------------------------------------------------------
------------------------------------------------------------
---------------------------------------------------MASSRGRLR
L----SPRAAAP------------------------------------------------
----------------------------------QL-DA---------------------
-----------------------------------------------------GK-YVRY
TAEQVDALEL---------------------------------------------AYGEC
----PKPSS--------------LRRQQLIRDCAVLTNVEPRQIKVWFQNRR-CREKQRR
ESSRLQTVNRKLGAMNKLLMEENDR--LQKQVSRLVFDNGYMKNRLHSP--S---VATTD
TSCESVVT---SG-QH--KQQQNPAVLH--PPQRDA------------------------
------------------------------------------------------------
------------------------------------------------------------
----------------------NNPAGLLAIAEETLAEFMS-------------------
KATG----TA--VNWVQMVGM-KPGPDSVGIIAVSH-------NCSGVAARACGLVSL-E
PTKVAEILKDR----AS----------WYRDCRRVDIL------HVIPTG-NGG------
----------------TIEL--IYMQTYALTTLAEPRDFWTLRYTSGLDD-GSLVICERS
LTHS----------------T-GGPSGPKTPDFIRA--------EVLPSG----YLIRPC
DGGGSMIYIVDHVDL---------NACSV----P-EVLRPLYESPKILAQKMTAAALRHI
RQIAHE-----SSGET--P--------------------------YGAGRQPAVLRTFSQ
RLSRGFNDAVSGFP--DDG-----WSSLLS---SDGAEDISIT-----INSSPNK-LIGS
DVSPSPFFSAMGGGIMCAKASMLL-----------------QNVPPALLVRFLREHRSE-
-----------------------------------------WA--DPGVD-----AYSAA
SLRANPYNVPGLRAGGFMGNQVILPLARTVEHEE------CLEVIRLQGHGFSHDEV-LM
SPDMFLLQLCSGIDEDAPG-ACAQL-VFAPIDESF-----------A---DDAPLLPSGF
RVIPLDAKTDV---PSA--TRTLDLASALEVGSGGGL-----------------------
-CALSDSGSGTRSTRSVLTIAFQ--FSFENHLRESVAAM--ARQYVRAVMAIVQRVAMAI
SP---SRLGPH-VELKHPPGSPEALALASWIGRSYR---------AHTGTEIRWSDTEDA
--A-GSPLTLFWKHSDAIICCSLK--PA-FTLKFANSAGFDILETTVANVQDLQLEAVLD
---DGGQKALVAQLPKIMLQ---GLAYLPGGVCRSSMGRQASYEQAVAWKVVGDD----G
APQCLALMFVNWTFI
>Zmhdz39
------------------------------------------------------------
------------MKERERVTRKHLLLLQSSSTVLLLNKPRALLLLSSPPPHSTTAHSHPT
RAQPPPTPYSLHYSPRKHAQRHGHGGSAHGGLLLRLRFLSSPALLAGPLATMAAVASRER
L----SP-GAAP------------------------------------------------
----------------------------------QV-DA---------------------
-----------------------------------------------------GK-YVRY
TPEQVEALER---------------------------------------------VYSEC
----PKPSS--------------LRRQHLIRDCPILRNIEPKQIKVWFQNRR-CREKQRK
ESSRLQTVNRKLSAMNKLLMEENDR--LQKQVSRLVFDNGYMKNRLHSP--S---VATTD
TSCESVVT---SG-QH--NQQQNPAVLH--PPQRDA------------------------
------------------------------------------------------------
------------------------------------------------------------
----------------------NNPAGLLAIAEETLAEFMS-------------------
KATG----TA--VNWVQMVGM-KPGPDSVGIIAVSH-------NCSGVAARACGLVSL-E
PTKVAEILKDR----AS----------WYRDCRHVDVL------HVIPTG-NGG------
----------------TIEL--IYMQTYALTTLAEPRDFWTLRYTSGLDD-GSLVICERS
LTQS----------------T-GGPSGPNTPNFIRA--------EVLPSG----YLIRPC
DGGGSMIYIVDHVNL---------NACSV----P-EVLRPLYESPKILAQKMTAAALRHI
RQIAHE-----SSGEM--P--------------------------YGAGRQPAVLRTFSQ
RLSRGFNDAVSGFP--DDG-----WSCLLN---TDGAEDITVT-----INSSPNK-LVGS
HVSASPLFSAMGGGIMCAKASMLL-----------------QNVPPALLVRFLREHRSE-
-----------------------------------------WA--DPGID-----AYSVA
SLRANPYTVPGLRAGGFMGNQVILPLARTLEHEE------SLEVIRLEGHGFSHEEV-LM
SRDMFLLQLCSGVDEDAPG-ACAQL-VFAPIDESF-----------A---DDAPLLPSGF
RVIPLDAKTDV---PTAT-TRTLDLASALEVGSGGSG-----------------------
-MRASCDGSGTCATRSVLTIAFQ--FSFENHLRESVAAM--AKQYVRGVMASVQRVAMAI
AP---SRLGSR-IELKHPPGSPEALALATWIGRSYR---------AHTGTEIRWSDTE-G
--A-DSPLMLFWKHSDAILCCSLKP-PA-FTLKFANSAGFDILETTMVNIQDLPLEAVLD
---EEGQKALSAQLPAIMQQ---GLAYLPGGVCRSSMGRQASYEQAVAWKVVGDD----G
APQCLALMLANWTFI
>Os12g41860
------------------------------------------------------------
------------------------------------------------------------
----------------------------------------------MAA---AAVGGRGE
RLSSSSPTAAAP------------------------------------------------
----------------------------------QV-DA---------------------
-----------------------------------------------------GK-YVRY
TPEQVEALER---------------------------------------------VYTEC
----PKPSS--------------LRRQQLIRECPILSNIEPKQIKVWFQNRR-CREKQRK
EASRLQTVNRKLNAMNKLLMEENDR--LQKQVSRLVYENGYMRTQLHNP--S---AATTD
TSCESVVT---SG-QH--HQQQNPAVLH---PQRDA------------------------
------------------------------------------------------------
------------------------------------------------------------
----------------------NNPAGLLAIAEETLAEFMS-------------------
KATG----TA--VEWVQMVGM-KPGPDSIGIIAVSH-------NCSGVAARACGLVSL-E
PTKVAEILKDR----PS----------WYRDCRCVDII------HVIPTG-NGG------
----------------TIEL--IYMQTYAPTTLAAPRDFWTLRYTSGLED-GSLVICERS
LTQS----------------T-GGPSGPNTPNFIRA--------EVLPSG----YLIRPC
EGGGSMIYIVDHVDL---------DAWSV----P-EVLRPL---PKILAQKMTIAALRHI
RQIAHE-----SSGEI--P--------------------------YGAGRQPAVFRTFSQ
RLSRGFNDAVSGFP--DDG-----WS-LLS---SDGSEDITIS-----VNSSPNK-LVGS
HVSPNPLFSTVGGGILCAKASMLL-----------------QNVPPALLVRFLREHRSE-
-----------------------------------------WA--DPGVD-----AYSAA
SLRASPYAVPGLRTSGFMGSQVILPLAHTLEHEE------FLEVIRLEGHGFSHDEV-LL
SRDMYLLQLCSGVDENATS-ASAQL-VFAPIDESF-----------A---DDAPLLPSGF
RVIPLDTKMDG---PSA--TRTLDLASALEVGPGGA------------------------
-SRASVEASGTCN-RSVLTIAFQ--FSYENHLRESVAAM--ARSYVRAVMASVQRVAVAI
AP---SRLGPQ-IGMKHPPASPEALTLASWIGRSYR---------AHTGADIRWSDTE-D
--A-DSPLALLWKHSDAILCCSLK--PA-PMFTFANNAGLDILETTLVNLQDISLEMILD
---DEGRKALCSEFPKIMQQ---GFTYLPGGVCKSSMGRQASYEQAVAWKVLSDD----D
APHCLAFMLVNWTFM
>Os03g43930
------------------------------------------------------------
------------------------------------------------------------
----------------------------------------------MAAAMVAAVHGVGR
QDRSSPGGGGAP------------------------------------------------
----------------------------------QV-DT---------------------
-----------------------------------------------------GK-YVRY
TPEQVEALER---------------------------------------------VYGEC
----PKPSS--------------LRRQQLIRECPILSNIEPKQIKVWFQNRR-CREKQRK
EASRLQTVNRKLTAMNKLLMEENDR--LQKQVSRLVYENGYMRQQLHNP--S---VATTD
TSCESVVT---SG-QH--HQQQNPAATR---PQRDA------------------------
------------------------------------------------------------
------------------------------------------------------------
----------------------NNPAGLLAIAEETLAEFLS-------------------
KATG----TA--VDWVQMVGM-KPGPDSIGIIAVSH-------NCSGVAARACGLVSL-E
PTKVAEILKDR----PS----------WYRDCRCVDVL------HVIPTG-NGG------
----------------TIEL--IYMQTYAPTTLAAPRDFWILRYTSGLED-GSLVICERS
LTQS----------------T-GGPSGPNTPNFVRA--------EVLPSG----YLIRPC
EGGGSMIHIVDHVDL---------DAWSV----P-EVLRPL---PKILAQKMTIAALRHI
RQIAHE-----SSGEM--P--------------------------YGGGRQPAVLRTFSQ
RLSRGFNDAVNGFP--DDG-----WS-LMS---SDGAEDVTIA-----FNSSPNK-LVGS
HVNSSQLFSAIGGGILCAKASMLL-----------------QNVPPALLVRFLREHRSE-
-----------------------------------------WA--DPGVD-----AYSAA
ALRASPYAVPGLRAGGFMGSQVILPLAHTLEHEE------FLEVIRLEGHSLCHDEV-VL
SRDMYLLQLCSGVDENAAG-ACAQL-VFAPIDESF-----------A---DDAPLLPSGF
RVIPLDGKTDA---PSA--TRTLDLASTLEVGSGGT------------------------
-TRASSDTSSTCNTRSVLTIAFQ--FSYENHLRESVAAM--ARQYVRTVVASVQRVAMAI
AP---SRLGGQ-IETKNPPGSPEAHTLARWIGRSYR---------FHTGADLLRTDSQ-S
--T-DSSLKAMWQHSDSIMCCSLK--AA-PVFTFANQAGLDMLETTLIALQDISLEKILD
---DDGRKALCTEFPKIMQQ---GFAYLPGGVCVSSMGRPVSYEQAVAWKVLSDD----D
TPHCLAFMFVNWSFV
>AtPHB
------------------------------------------------------------
------------------------------------------------------------
-----------------------------------------------------MMMVHSM
SRDMMNRESPDK------------------------------------------------
----------------------------------GL-DS---------------------
-----------------------------------------------------GK-YVRY
TPEQVEALER---------------------------------------------VYTEC
----PKPSS--------------LRRQQLIRECPILSNIEPKQIKVWFQNRR-CREKQRK
EAARLQTVNRKLNAMNKLLMEENDR--LQKQVSNLVYENGHMKHQLHTA--S---GTTTD
NSCESVVV---SG-QQ--HQQQNPNPQH---QQRDA------------------------
------------------------------------------------------------
------------------------------------------------------------
----------------------NNPAGLLSIAEEALAEFLS-------------------
KATG----TA--VDWVQMIGM-KPGPDSIGIVAISR-------NCSGIAARACGLVSL-E
PMKVAEILKDR----PS----------WLRDCRSVDTL------SVIPAG-NGG------
----------------TIEL--IYTQMYAPTTLAAARDFWTLRYSTCLED-GSYVVCERS
LTSA----------------T-GGPTGPPSSNFVRA--------EMKPSG----FLIRPC
DGGGSILHIVDHVDL---------DAWSV----P-EVMRPL---SKILAQKMTVAALRHV
RQIAQE-----TSGEV--Q--------------------------YGGGRQPAVLRTFSQ
RLCRGFNDAVNGFV--DDG-----WS-PMG---SDGAEDVTVM-----INLSPGK-FGGS
QYGNS-FLPSFGSGVLCAKASMLL-----------------QNVPPAVLVRFLREHRSE-
-----------------------------------------WA--DYGVD-----AYAAA
SLRASPFAVPCARAGGFPSNQVILPLAQTVEHEE------SLEVVRLEGHAYSPEDM-GL
ARDMYLLQLCSGVDENVVG-GCAQL-VFAPIDESF-----------A---DDAPLLPSGF
RIIPLEQKSTPNG-ASA--NRTLDLASALE---GSTR-----------------------
-QAGE-ADPNGCNFRSVLTIAFQ--FTFDNHSRDSVASM--ARQYVRSIVGSIQRVALAI
AP----RPGSN-ISPISVPTSPEALTLVRWISRSYS---------LHTGADLFGSDSQ-T
S-G-DTLLHQLWNHSDAILCCSLKTNAS-PVFTFANQTGLDMLETTLVALQDIMLDKTLD
---EPGRKALCSEFPKIMQQ---GYAHLPAGVCASSMGRMVSYEQATVWKVLEDD----E
SNHCLAFMFVNWSFV
>AtPHV
------------------------------------------------------------
------------------------------------------------------------
-----------------------------------------------------MMAHHSM
D----DRDSPDK------------------------------------------------
----------------------------------GF-DS---------------------
-----------------------------------------------------GK-YVRY
TPEQVEALER---------------------------------------------VYAEC
----PKPSS--------------LRRQQLIRECPILCNIEPRQIKVWFQNRR-CREKQRK
ESARLQTVNRKLSAMNKLLMEENDR--LQKQVSNLVYENGFMKHRIHTA--S---GTTTD
NSCESVVV---SG-QQ--RQQQNPTHQH---PQRDV------------------------
------------------------------------------------------------
------------------------------------------------------------
----------------------NNPANLLSIAEETLAEFLC-------------------
KATG----TA--VDWVQMIGM-KPGPDSIGIVAVSR-------NCSGIAARACGLVSL-E
PMKVAEILKDR----PS----------WFRDCRCVETL------NVIPTG-NGG------
----------------TIEL--VNTQIYAPTTLAAARDFWTLRYSTSLED-GSYVVCERS
LTSA----------------T-GGPNGPLSSSFVRA--------KMLSSG----FLIRPC
DGGGSIIHIVDHVDL---------DVSSV----P-EVLRPL---SKILAQKMTVAALRHV
RQIAQE-----TSGEV--Q--------------------------YSGGRQPAVLRTFSQ
RLCRGFNDAVNGFV--DDG-----WS-PMS---SDGGEDITIM-----INSSSAK-FAGS
QYGSS-FLPSFGSGVLCAKASMLL-----------------QNVPPLVLIRFLREHRAE-
-----------------------------------------WA--DYGVD-----AYSAA
SLRATPYAVPCVRTGGFPSNQVILPLAQTLEHEE------FLEVVRLGGHAYSPEDM-GL
SRDMYLLQLCSGVDENVVG-GCAQL-VFAPIDESF-----------A---DDAPLLPSGF
RVIPLDQKTNPNDHQSA--SRTRDLASSLD---GSTK-----------------------
-TDSE-T-----NSRLVLTIAFQ--FTFDNHSRDNVATM--ARQYVRNVVGSIQRVALAI
TP----RPGS-----MQLPTSPEALTLVRWITRSYS---------IHTGADLFGADSQ-S
CGG-DTLLKQLWDHSDAILCCSLKTNAS-PVFTFANQAGLDMLETTLVALQDIMLDKTLD
---DSGRRALCSEFAKIMQQ---GYANLPAGICVSSMGRPVSYEQATVWKVVDDN----E
SNHCLAFTLVSWSFV
>Mt2G129600
------------------------------------------------------------
------------------------------------------------------------
-------------------------------------------------------MALSM
H----------K------------------------------------------------
----------------------------------EM-DA---------------------
-----------------------------------------------------GK-YVRY
TPEQVEALER---------------------------------------------VYSEC
----PKPSS--------------LRRQQLIRECPILSNIEPKQIKVWFQNR---------
-------------SFLHLLV-------IVKQVSHLVYENGYMKQQIHTV--SASAATTTD
NSCDSVVM---SG--Q--NQQQNPT-QR---PQRDA------------------------
------------------------------------------------------------
------------------------------------------------------------
----------------------NNPAGLLAVAEETLAEFLS-------------------
KATG----TA--VDWVQMIGM-KPGPESIGIVAVSR-------NSSGIAARACGLVSL-E
PTKVAEILKDR----LS----------WYRDCRCVDVL------SIVPTG-GGG------
----------------TIEL--MYMQTYAPTTLAAARDFWTLRYTTSLED-GSLVICERS
LNAS----------------T-GGPTGPSPSNFVRA--------EMLPSG----FLIRPC
EGGGSIIHIVDHVDL---------DVWSV----P-EVLRPLYESSKILAQKLTIAALQHI
KQIAQE-----SSGEI--Q--------------------------YGGGRQPAVLRTFSQ
RLCRGFNDAVNGFV--DDG-----WS-LLG---NDGVEDVTIA-----VNSSPNK-FLGS
NY-SS-MFPTFGGGVLCAKASMLL-----------------QNVPPALLVRFLREHRSE-
-----------------------------------------WA--DYGVD-----AYSAT
CLKSSPYAVPCPRPGGFPSSQVILPLAPTIEHEE------FLEVVRIEGHAFSPEDV-AL
ARDMYLLQLCSGIDENSVG-ACAQL-VFAPIDESF-----------A---DDALLLPSGF
RVIPLDPKSDG---PTT--SRTLDLLE----GSRNAR-----------------------
-PSGEGAGSNGYNLRSVLTIAFQ--FTFENHLRDNVASM--ARQYVRSVVASVQRVAMAI
AP---SRPGTQ-LGPKSLPGSPEAHALARWISRSYR---------MHTGAELFRVESA-A
--S-DAILKQLWHHSDAIMCCSVKTNAS-PIFTFSNQAGLDMLETTLVALQDIMLDKVLD
---EAGRKILCSEFSKIMQQ---GYASLPGGICVSSMNRPVSYEQAIAWKVLNDD----D
ANHCLAFMFINWSFV
>VvVv00028421001
------------------------------------------------------------
------------------------------------------------------------
-------------------------------------------------------MALSM
H----KES--KQ------------------------------------------------
----------------------------------QM-DS---------------------
-----------------------------------------------------SK-YVRY
TPEQVEALER---------------------------------------------VYSEC
----PKPSS--------------MRRQQLIRECPILSNIEPKQIKVWFQNRR-CREKQRK
EASRLQTVNRKLTAMNKLLMEENDR--LQKQVSQLVYENGYMRQQLQSA--S---TATTD
TSCESVVM---SG-QH--QQQQNPTPQH---PQRDA------------------------
------------------------------------------------------------
------------------------------------------------------------
----------------------SNPAGLLAIAEETLAEFLS-------------------
KATG----TA--VDWVQMIGM-KPGPDSIGIVAVSR-------NCSGVAARACGLVSL-E
PTKVAEILKDR----PS----------WFRDCRCLDVL------SVIPTG-NGG------
----------------TIEL--IYMQTYAPTTLASARDFWTLRYTTSLED-GSLVICERS
LTSS----------------T-GGPTGPPASSYIRA--------EMLPSG----YLIRPC
EGGGSIIHIVDHVDL---------DAWSV----P-EVLRPLYESSKILAQKTTVAALRHI
RQIAQE-----TSGEI--Q--------------------------YGGGRQPAVLRTFSQ
RLCRGFNDAVNGFA--DDG-----WS-LMG---SDGVEDVTIV-----INSSPSK-FLGP
QYNST-MFPTFGGGVLCAKASMLL-----------------QNVPPALLVRFLREHRSE-
-----------------------------------------WA--DYGVD-----AYSAA
CLKASPYEVPCARPGGFPSSQVILPLAHTVEHEE------FLEVVRLEGHAFSPEDV-AL
TRDMYLLQLCSGVDENAAG-ACAQL-VFAPIDESF-----------A---DDAPLLPSGF
RVIPLDPKTDG---PAA--TRTLDLASTLEVGAGGAR-----------------------
-PANE-SDLNNYNLRSVLTIAFQ--FTFENHVRDNVAAM--ARQYVRSVMASVQRVAMAI
AP---SRLSSH-MGLKPLPGSPEALTLARWICRSYR---------IHTGGELLRVDSQ-G
--G-DAVLKLLWNHSDAIMCCSLKTNAS-PVFTFANQAGLDMLETTLVALQDIMLDKILD
---EAGRKILCSEFSKIMQQ---GFAYLPAGICTSSMGRPVSYEQAIAWKVLNDE----D
SNHCLAFMFINWSFV
>VvXM_002281832
------------------------------------------------------------
------------------------------------------------------------
-------------------------------------------------------MALSM
H----KES--KQ------------------------------------------------
----------------------------------QM-DS---------------------
-----------------------------------------------------SK-YVRY
TPEQVEALER---------------------------------------------VYSEC
----PKPSS--------------MRRQQLIRECPILSNIEPKQIKVWFQNRR-CREKQRK
EASRLQTVNRKLTAMNKLLMEENDR--LQKQVSQLVYENGYMRQQLQSA--S---TATTD
TSCESVVM---SG-QH--QQQQNPTPQH---PQRDA------------------------
------------------------------------------------------------
------------------------------------------------------------
----------------------SNPAGLLAIAEETLAEFLS-------------------
KATG----TA--VDWVQMIGM-KPGPDSIGIVAVSR-------NCSGVAARACGLVSL-E
PTKVAEILKDR----PS----------WFRDCRCLDVL------SVIPTG-NGG------
----------------TIEL--IYMQTYAPTTLASARDFWTLRYTTSLED-GSLVICERS
LTSS----------------T-GGPTGPPASSYIRA--------EMLPSG----YLIRPC
EGGGSIIHIVDHVDL---------DAWSV----P-EVLRPLYESSKILAQKTTVAALRHI
RQIAQE-----TSGEI--Q--------------------------YGGGRQPAVLRTFSQ
RLCRGFNDAVNGFA--DDG-----WS-LMG---SDGVEDVTIV-----INSSPSK-FLGP
QYNST-MFPTFGGGVLCAKASMLL-----------------QNVPPALLVRFLREHRSE-
-----------------------------------------WA--DYGVD-----AYSAA
CLKASPYEVPCARPGGFPSSQVILPLAHTVEHEEVTTQ--FLEVVRLEGHAFSPEDV-AL
TRDMYLLQLCSGVDENAAG-ACAQL-VFAPIDESF-----------A---DDAPLLPSGF
RVIPLDPKTDG---PAA--TRTLDLASTLEVGAGGAR-----------------------
-PANE-SDLNNYNLRSVLTIAFQ--FTFENHVRDNVAAM--ARQYVRSVMASVQRVAMAI
AP---SRLSSH-MGLKPLPGSPEALTLARWICRSYR---------IHTGGELLRVDSQ-G
--G-DAVLKLLWNHSDAIMCCSLKTNAS-PVFTFANQAGLDMLETTLVALQDIMLDKILD
---EAGRKILCSEFSKIMQQ---GFAYLPAGICTSSMGRPVSYEQAIAWKVLNDE----D
SNHCLAFMFINWSFV
>PtrHox7
------------------------------------------------------------
------------------------------------------------------------
-------------------------------------------------------MALSI
H----SKD---K------------------------------------------------
----------------------------------HM-DS---------------------
-----------------------------------------------------SK-YVRY
TPEQVEALER---------------------------------------------VYTEC
----PKPSS--------------LRRQQLIRECPILSNIEPKQIKVWFQNRR-CREKQRK
EASRLQTVNRKLTAMNKLLMEENDR--LQKQVSHLVYENGFMRQQIQTA--S---ATTTD
NSCESVVM---SG-QH--QQQQNPTPQQ---PQRDA------------------------
------------------------------------------------------------
------------------------------------------------------------
----------------------NNPAGLLAIAEETLAEFLS-------------------
KATG----TA--VDWVQMIGM-KPGPDSIGIVAVSR-------NCSGVAARACGLVSL-E
PTKVAEILKDR----PS----------WFRDCRCLDIL------SVIPTG-SGG------
----------------TIEL--IYMQTYAPTTLAAARDFWTLRYTTTLED-GSLVICERS
LTSS----------------T-GGPTGPPPSSFIRA--------EMLPSG----YLIRPC
EGSGSIIHIVDHVDL---------DVWSV----P-EVLRPLYESSKILAQKMTMAALRHI
RQIAQE-----TSGEI--Q--------------------------YGGGRQPAVLRTFSQ
RLCRGFNDAVNGFT--DDG-----WS-LLG---SDGGDDVTIV-----INSSPNK-FLGS
QYNAS-MFPTFGGGVLCAKASMLL-----------------QNVPPALLVRFLREHRSE-
-----------------------------------------WA--DYGVD-----AYSAA
CLKASPYAVPCARPGGFPSSQVILPLAHTMEHEE------FLEVVRLEGHAFSPEDV-AL
ARDMYLLQLCSGVDENAVG-ACAQL-VFAPIDESF-----------A---DDAPLLSSGF
RVIPLDPKTDA---PAT--TRTLDLASTLEVGPGGTR-----------------------
-PASE-ADTNSYNLRSVLTIAFQ--FSFENHMRDNVAAM--ARQYVRGVVGSVQRVAMAI
AP---SRLSSN-VGPKTLPGSPEALTLAQWICRSYR---------IHTGGELFRVESQ-A
--G-DALLKQLWHHSDAIMCCSLKTNAS-PVFTFANQAGLDMLETTLVALQDIMLDKILD
---EAGRKILCSEFSKITQQ---GFAYLPAGICVSSMGRPVSYEQAVAWKVLNDD----D
SNHCLAFMFMNWSFV
>PtrHox44
------------------------------------------------------------
------------------------------------------------------------
-------------------------------------------------------MALSM
H----SKD---K------------------------------------------------
----------------------------------QM-DS---------------------
-----------------------------------------------------SK-YVRY
TPEQVEALER---------------------------------------------VYTEC
----PKPSS--------------LRRQQLIRECPILCNIEPKQIKVWFQNRR-CREKQRK
ESSRLQTVNRKLTAMNKLLMEENDR--LQKQVSHLVYENGYMRQQIQTA--S---ATATD
NSCESVVM---SG-QH--QQQQNPTPQQ---PQRDA------------------------
------------------------------------------------------------
------------------------------------------------------------
----------------------NNPAGLLTIAEETLAEFLS-------------------
KATG----TA--VDWVQMIGM-KPGPDSIGIVAVSR-------NCSGVAARACGLVSL-E
PIKVAEILKDR----PS----------WFRDCRCLDIM------SVIPTG-SGG------
----------------TIEL--IYMQTYAPTTLAAARDFWTLRYTTTLED-GSLVICERS
LTSS----------------T-GGPTGPPSSSFVRA--------DMLPSG----YLIRPC
EGGGSIIHIVDHVDL---------DVWSV----P-EVLRPLYESSKILAQKMTMAALRYI
RQIAQE-----TSGEI--Q--------------------------YGGGRQPAVLRTFSQ
RLCRGFNDAVNGFT--DSG-----WS-LLD---GDGGDDVTIV-----INSSPTK-FLGS
QYNAS-ISPTF-GGVLCAKASMLL-----------------QNVPPALLVRFLREHRSE-
-----------------------------------------WA--DYGVD-----VYSAA
CLKASPYAVPCARPGGFPSSQVILPLAHTVEHEE------FLEVVRLEGHAFSPEDV-AL
AQDMYLLQLCSGVDENALG-ACAQL-VFAPIDESF-----------A---DDAPLLPSGF
RVIPLDPKTDA---PAA--TRTLDLASTLEVGPGGAR-----------------------
-PASE-ADTNSYNLRSVLTIAFQ--FTFENHFRDNVAAM--ARQYVRGVVASVQRVAMAI
SP---SRLSSN-MGPKSLPVSPEALTLARWIYRSYR---------IHTGGELFRVDSQ-A
--G-DALLKRLWHHSDAIMCCSLKTNAS-PVFTFANQAGLDMLETTLVALQDIMLDKILD
---EAGRKILCSEFSKIMQQ---GYAYLPAGICVSSMGRPVSYEQAIAWKVLNDD----N
SNHCLAFMFINWSFV
>MeHDZ02
------------------------------------------------------------
------------------------------------------------------------
-------------------------------------------------------MALSM
H----NKEGSNK------------------------------------------------
----------------------------------QM-DT---------------------
-----------------------------------------------------SK-YVRY
TPEQVEALER---------------------------------------------VYTEC
----PKPSS--------------LRRQQLIRECPILSNIEPKQIKVWFQNRR-CREKQRK
EASRLQTVNRKLTAMNKLLMEENDR--LQKQVTQLVYENGYMRQQLQNA--S---ATTTD
NSCESVVV---SGQQQ--QQQQNPTPQR---PQRDA------------------------
------------------------------------------------------------
------------------------------------------------------------
----------------------NNPAGLLAIAEETLAEFLS-------------------
KATG----TA--VDWVQMIGM-KPGPDSIGIVAVSR-------NCSGVAARACGLVSL-E
PMKVAEILKDR----PS----------WFRDCRCLDVL------SVIPTG-NGG------
----------------TIEL--IYMQTYAPTTLAAARDYWTLRYTTTLED-GSLVICERS
LTTA----------------T-GGPTGPPASSFVRA--------EMLPSG----YLIRPC
EGGGSIIHIVDHVDL---------DAWSV----P-EVLRPLYESSKILAQKMTMAALRHI
RQIAQE-----SSGEI--Q--------------------------YGGGRQPAVLRTFSQ
RLCRGFNDAVNGFA--DDG-----WS-LLG---GDGVEDVTIA-----INSSPNK-FLGS
QYNAS-MFPTFGGGVLCAKASMLL-----------------QNVPPALLVRFLREHRSE-
-----------------------------------------WA--DYGVD-----TYSAA
CLKASPYAVPCARPGGFPSSQVILPLAHTVEHEE------FLEVVRLEGHAFSPEDV-AL
ARDMYLLQLCSGVDENAIG-ACAQL-VFAPIDESF-----------A---DDAPLLPSGF
RVIPLDVKTDG---PAA--TRTLDLASTLEVGGGGAR-----------------------
-PSSE-VDTNNCNLRSVLTIAFQ--FTFENHLRDNVAAM--ARQYVRSVVGSVQRVAMAI
SP---SWVGSH-VGPKSLPGSPEALTLARWICRSYR---------IHTGGDLFQVDSQ-A
--G-DSLLKQLWHHSDAIMCCSLKTNAS-PVFTFANQAGLDLLETTLVALQDIMLDKILD
---EAGRKTLCSEFSKIMQQ---GFAYLPSGICVSSMGRPVSYEQAIAWKVLNDD----D
SNHCLAFMFMNWSFV
>MeHDZ03
------------------------------------------------------------
------------------------------------------------------------
-------------------------------------------------------MAFSM
H----NKEGNNK------------------------------------------------
----------------------------------QM-DT---------------------
-----------------------------------------------------SK-YVRY
TPEQVEALER---------------------------------------------VYTEC
----PKPSS--------------LRRQQLIRECPILSNIEPKQIKVWFQNRR-CREKQRK
ESSRLQTVNRKLTAMNKLLMEENDR--LQKQVSQLVYDNGYMRQQLQNA--S---ATTTD
NSCESVVM---SG-QQ--QQQHNPTPQH---PQRDA------------------------
------------------------------------------------------------
------------------------------------------------------------
----------------------NNPAGLLAIAEETLAEFLS-------------------
KATG----TA--VDWVQMIGM-KPGPDSIGIIAVSR-------NCSGVAARACGLVSL-E
PTKVAEILKDR----PS----------WFRDCRCLDIL------SIIPTG-NGG------
----------------TIEL--IYMQTYAPTTLAAARDFWTLRYTTTLED-GSLVICERS
LTAI----------------T-GGPTGPPALSFVRA--------EMLPSG----YLIRPC
EGGGSIIHIVDHVDL---------DAWSV----P-EVLRPLYESSKILAQKMTMAALRYI
RQIAQE-----TSGEI--Q--------------------------YGGGRQPAVLRTFSQ
RLCRGFNDAVNGFA--DDG-----WS-LLG---GDGMEDVTIA-----INSSPNK-FLGT
QYNAS-IFPTFGGGVLCAKASMLL-----------------QNVPPAVLVRFLREHRSE-
-----------------------------------------WA--DYGVD-----TYSAH
CLKASPYAIPCARPGGFPSSQVILPLAHTVEHEE------FLEVVRLEGHAFSPEDV-AL
AQDMYLLQLCSGVDETAIG-ACAQL-VFAPIDESF-----------A---DDAPLLPSGF
RVIPLDPKADG---PAA--TRTLDLASTLEVGAGGAR-----------------------
-PSSE-ADTSSYNLRSVLTIAFQ--FTFENHLRDNVAAM--ARQYVRSVVGSVQRVAMAI
SP---SRLSSH-IAPKTLPGSPEALTLARWVYRSYR---------IHTGGDLFRVDSQ-V
--G-DALLKQIWHHSDAIMCCSLKTNAS-PVFTFANQAGLDMLETTLVALQDIMLEKILE
---EAGRKLLYSEFSKIMQQ---GFAYLPAGICVSSMGRPVSYEQAIAWKVLNDD----D
SNHCLAFMFVNWSFV
>Mt2G110200
------------------------------------------------------------
------------------------------------------------------------
-----------------------------------------------------MAMAVAQ
QQRDNSIE----------------------------------------------------
---------------------------------RHLDSS---------------------
-----------------------------------------------------GK-YVRY
TAEQIEALEK---------------------------------------------VYVEC
----PKPSS--------------LRRQQLIRECPVLANIEPKQIKVWFQNRR-CREKQRK
EASQLQSVNRKLSAMNKLLMEENER--LQKQVSQLVNENGFMRQQLHPTPAA--------
-----------PNADGSGVDSAAAAPMN---SLRDA------------------------
------------------------------------------------------------
------------------------------------------------------------
----------------------NSPAGFLSIAEETLTEFLS-------------------
KATG----TA--VDWVQMPGM-KPGPDSVGIFAISQ-------GGNGVAARACGLVSL-E
PTKIVEILKDR----PT----------WYRDCRSSEVF------TMFPAGN-GG------
----------------TIEL--VYTQTYAPMTLASARDFWTLRYTTNLEN-GSVVVCERS
LSGT----------------G-AGPNAAAASQFERA--------EMLPSG----YLIRPC
EGGGSIIHIVDHLNL---------QAWSV----P-EVLRPIYESSQMVAQRLTIAALRYI
RQVAQE-------TSGDVV--------------------------YSMGRQPAVLRTFSQ
RLSRGFNDAVNGFN--DDG-----WSVLNCDGAEG-------------VTISVNSIKNLS
GTSNPASSLSLLGGIVCAKASMLL-----------------QNTTPAVLVRFLREHRSE-
-----------------------------------------WA-------DFSVDAFSAA
SLKAGSYGYPGMRSTKFTGNQAIMPLGHTIEHEE---------MLEIIRLEGLAQDDSFV
SRDVHLLQLCTGIDENAVG-ACSEL-IFAPIDDMF-----------P---EDAPLVPSGF
RIVLLNSQPGDTKNTTTA-NRTLDLTSGLEVSPATAH-----------------------
----ANGDASCPNNRCVLTVAFQ--FPFESGLQDNVAAM--ARQYVRRVVSAVQAVATAI
SPS-SVNTS---GGAKLSPGTPEALTLAQWICQSYS-------------HHLGAQLLRSD
SLIGDMLLKHLWHHPDAILCCSLKQV---PVFIFANQAGLDMLETTLVALQDITLDKIFD
---ESARKNLIAYFAKLMQQ---GFACMPAGICMSTMGRHASYDQAVAWKVHAED----N
SVHCLAFSFINWSFI
>AtREV
------------------------------------------------------------
------------------------------------------------------------
----------------------------------------------------MEMAVAN-
HRE-RSSDSMNR------------------------------------------------
----------------------------------HLDSS---------------------
-----------------------------------------------------GK-YVRY
TAEQVEALER---------------------------------------------VYAEC
----PKPSS--------------LRRQQLIRECSILANIEPKQIKVWFQNRR-CRDKQRK
EASRLQSVNRKLSAMNKLLMEENDR--LQKQVSQLVCENGYMKQQLTTV--V------ND
PSCESVVT----------------TPQH---SLRDA------------------------
------------------------------------------------------------
------------------------------------------------------------
----------------------NSPAGLLSIAEETLAEFLS-------------------
KATG----TA--VDWVQMPGM-KPGPDSVGIFAISQ-------RCNGVAARACGLVSL-E
PMKIAEILKDR----PS----------WFRDCRSLEVF------TMFPAG-NGG------
----------------TIEL--VYMQTYAPTTLAPARDFWTLRYTTSLDN-GSFVVCERS
LSGS----------------G-AGPNAASASQFVRA--------EMLSSG----YLIRPC
DGGGSIIHIVDHLNL---------EAWSV----P-DVLRPL---SKVVAQKMTISALRYI
RQLAQE-----SNGEV--V--------------------------YGLGRQPAVLRTFSQ
RLSRGFNDAVNGFG--DDG-----WS-TMH---CDGAEDIIVA-----INSTKHL----N
NISNS---LSFLGGVLCAKASMLL-----------------QNVPPAVLIRFLREHRSE-
-----------------------------------------WA--DFNVD-----AYSAA
TLKAGSFAYPGMRPTRFTGSQIIMPLGHTIEHEE------MLEVVRLEGHSLAQEDA-FM
SRDVHLLQICTGIDENAVG-ACSEL-IFAPINEMF-----------P---DDAPLVPSGF
RVIPVDAKTGDVQDLLTANHRTLDLTSSLEVGPSPEN-----------------------
-ASGN--SFSSSSSRCILTIAFQ--FPFENNLQENVAGM--ACQYVRSVISSVQRVAMAI
SP---SGISPS-LGSKLSPGSPEAVTLAQWISQSYS---------HHLGSELLTIDSL-G
--SDDSVLKLLWDHQDAILCCSLK--PQ-PVFMFANQAGLDMLETTLVALQDITLEKIFD
---ESGRKAICSDFAKLMQQ---GFACLPSGICVSTMGRHVSYEQAVAWKVFAASEENNN
NLHCLAFSFVNWSFV
>Vv00024542001
------------------------------------------------------------
------------------------------------------------------------
----------------------------------------------------MAMAIAQQ
HRESSSSGSINK------------------------------------------------
----------------------------------HL-DS---------------------
-----------------------------------------------------GK-YVRY
TAEQVEALER---------------------------------------------VYLEC
----PKPSS--------------LRRQQLIRECPILSNIEPKQIKVWFQNRR-CREKQRK
EASRLQTVNRKLTAMNKLLMEENDR--LQKQVSQLVCENGYMRQQLQTA--S---AATTD
ASCESVVT----------------TPQH---SLRDA------------------------
------------------------------------------------------------
------------------------------------------------------------
----------------------NNPAGLLSIAEETLAEFLS-------------------
KATG----TA--VDWVQMPGM-KPGPDSVGIFAISH-------SCSGVAARACGLVSL-E
PSKIAEILKDR----PS----------WFRDCRSLEVF------TMFPAG-NGG------
----------------TVEL--LYTQIYAPTTLAPARDFWTLRYTTSLDN-GSLVVCERS
LSGS----------------G-AGPNTAAAAQFVRA--------EMLPSG----YLIRPC
EGGGSIIHIVDHLNL---------EAWSV----P-EVLRPLYESSRVVAQKMTIAALRYI
RQIAQE-----TSGEV--V--------------------------YGLGRQPAVLRTFSQ
RLSRGFNDAINGFN--DDG-----WS-LMS---CDGAEDVIIA-----VNSTKNL-NTTS
NPANS---LSLPGGVLCAKASMLL-----------------QNVPPAVLVRFLREHRSE-
-----------------------------------------WA--DFSVD-----AYSAA
SLKASPYSYPGMRPTRFTGSQIIMPLGHTIEHEE------LLEVIRLEGHSLAHEDA-FM
SRDIHLLQICSGVDENAVG-ACSEL-VFAPIDEMF-----------P---DDAPLLPSGF
RIIPLDSKS----ETLTT-HRTLDLTSSLEVGPATNQ-----------------------
-AAGD--SSSCYNTRSVLTIAFQ--FPFESNLQDNVATM--ARQYVRSVISSVQRVAMAI
SP---SGLGPA-VGPKLSAGSPEALTLAHWICQSYS---------YHVGAELLRSDSV-G
--G-DSVLKNLWHHQDAILCCSLK--SL-PVLIFANQAGLDMLETTLVALQDISLDKIFD
---ESGRKGLCADFAKIMQQ---GFAYLPAGICMSTMGRHVSYEQAIAWKVLAAEE---N
TVHCLAFSFINWSFV
>VvXM_002285140
------------------------------------------------------------
------------------------------------------------------------
----------------------------------------------------MAMAIAQQ
HRESSSSGSINK------------------------------------------------
----------------------------------HL-DS---------------------
-----------------------------------------------------GK-YVRY
TAEQVEALER---------------------------------------------VYLEC
----PKPSS--------------LRRQQLIRECPILSNIEPKQIKVWFQNRR-CREKQRK
EASRLQTVNRKLTAMNKLLMEENDR--LQKQVSQLVCENGYMRQQLQTA--S---AATTD
ASCESVVT----------------TPQH---SLRDA------------------------
------------------------------------------------------------
------------------------------------------------------------
----------------------NNPAGLLSIAEETLAEFLS-------------------
KATG----TA--VDWVQMPGM-KPGPDSVGIFAISH-------SCSGVAARACGLVSL-E
PSKIAEILKDR----PS----------WFRDCRSLEVF------TMFPAG-NGG------
----------------TVEL--LYTQIYAPTTLAPARDFWTLRYTTSLDN-GSLVVCERS
LSGS----------------G-AGPNTAAAAQFVRA--------EMLPSG----YLIRPC
EGGGSIIHIVDHLNL---------EAWSV----P-EVLRPLYESSRVVAQKMTIAALRYI
RQIAQE-----TSGEV--V--------------------------YGLGRQPAVLRTFSQ
RLSRGFNDAINGFN--DDG-----WS-LMS---CDGAEDVIIA-----VNSTKNL-NTTS
NPANS---LSLPGGVLCAKASMLL-----------------QNVPPAVLVRFLREHRSE-
-----------------------------------------WA--DFSVD-----AYSAA
SLKASPYSYPGMRPTRFTGSQIIMPLGHTIEHEE------LLEVIRLEGHSLAHEDA-FM
SRDIHLLQICSGVDENAVG-ACSEL-VFAPIDEMF-----------P---DDAPLLPSGF
RIIPLDSKSGDTQETLTT-HRTLDLTSSLEVGPATNQ-----------------------
-AAGD--SSSCYNTRSVLTIAFQ--FPFESNLQDNVATM--ARQYVRSVISSVQRVAMAI
SP---SGLGPA-VGPKLSAGSPEALTLAHWICQSYS---------YHVGAELLRSDSV-G
--G-DSVLKNLWHHQDAILCCSLK--SL-PVLIFANQAGLDMLETTLVALQDISLDKIFD
---ESGRKGLCADFAKIMQQ---GFAYLPAGICMSTMGRHVSYEQAIAWKVLAAEE---N
TVHCLAFSFINWSFV
>MeHDZ04
------------------------------------------------------------
------------------------------------------------------------
----------------------------------------------------MAMAVAQ-
HRE-SSSGSINK------------------------------------------------
----------------------------------HLTDN---------------------
-----------------------------------------------------GK-YVRY
TAEQVEALER---------------------------------------------VYAEC
----PKPSS--------------LRRQQLIRECPILSNIEPKQIKVWFQNRR-CREKQRK
EASRLQTVNRKLTAMNKLLMEENDR--LQKQVSQLVCENGYMRQQLHTA--S---AG-TD
ASCDSVVT----------------TPQH---SLRDA------------------------
------------------------------------------------------------
------------------------------------------------------------
----------------------SNPAGLLSIAEETLAEFLS-------------------
KATG----TA--VDWVQMPGM-KPGPDSVGIFAISQ-------SCSGVAARACGLVSL-E
PTKIAEILKDR----PS----------WFRDCRSLEVF------TMFPAG-NGG------
----------------TIEL--VYSQIYAPTTLAPARDFWTLRYTTSLEN-GSLVVCERS
LSGS----------------G-AGPNAAAASQFVRA--------EMLPSG----YLIRPC
EGGGSIIHIVDHLNL---------EPWSV----P-EVLRPLYESSKVVAQKTTIAALRYI
RQIAQE-----TSGEV--V--------------------------YGLGRQPAVLRTFSQ
RLSRGFNDAINGFN--DDG-----WS-LMS---CDGAEDVIIA-----VNSTKNL-SSTS
NPANS---LSFLGGVLCAKASMLL-----------------QNVPPAVLVRFLREHRSE-
-----------------------------------------WA--DFNVD-----AYSAA
SLKAGSYAFPGMRPARFTGSQIIMPLGHTIEHEE------LLEVIRLEGHSLVQEDA-FV
SRDIHLLQICSGIDENAVG-ACSEL-VFAPIDEMF-----------P---DDAPLLPSGF
RVIPLDSKTKDAPDAVNA-SRTLDLTSSLEVGPATNH-----------------------
-VAGD--ASSSHSTRSVLTIAFQ--FPFESNLQDNVSTM--ARQYVRSVISAVQRVAMAI
SP---SELSPA-VGPKLSPGSPEALTLAHWICQSYS---------YYLGAELLRSDSL-G
--G-DSVLKHLWHHQDAILCCSLK--SL-PVFIFANQAGLDMLETTLVALQDITLDKIFD
---ESGRKALCADFAKLMQQ---GFAHLPGGICMSTMGRHVSYEQAVAWKVLAADE---N
SVHCLAFSFVNWSFV
>MeHDZ05
------------------------------------------------------------
------------------------------------------------------------
----------------------------------------------------MAMALAQ-
HRD-SSNGSINK------------------------------------------------
----------------------------------HLTDS---------------------
-----------------------------------------------------GK-YVRY
TAEQVDALER---------------------------------------------VYAEC
----PKPSS--------------LRRQQLIRECPILSNIEPKQIKVWFQNRR-CREKQRN
ESSRLQTVNRKLTAMNKLLMEENDR--LQKQVSQLVCENGYMRQQLNTA--S---A--TD
ASCDSVVT----------------TPQH---SLRDA------------------------
------------------------------------------------------------
------------------------------------------------------------
----------------------NNPAGLLSIAEETLAEFLS-------------------
KATG----TA--VDWVQMPGM-KPGPDSVGIFAISQ-------SCSGVAARACGLVSL-E
PTKIAEILKDR----PS----------WFRDCRSLEVF------TMFPAG-NGG------
----------------TIEL--VYSQIYAPMTLAPARDFWTLRYTTSLEN-GSLVVCERS
LSGS----------------G-TGPNAAAASQFVRA--------EMLPSG----YLIRPC
EGGGSIIHIVDHLNL---------EAWSV----P-EVLRPLYESSKVVAQKMTIAALRYI
RQIAQE-----TSGEV--V--------------------------YGLGRQPAVLRTFSQ
KLSRGFNDAVNGFN--DDG-----WS-LMS---CDGAEDVIIA-----VNSTKNL-SSTS
NTSNS---LSFLGGILCAKASMLL-----------------QNVPPAVLVRFLREHRSE-
-----------------------------------------WA--DFNVD-----AYSAV
SLKAGSYVFPGMRATRFTGSQIIMPLGHTIEHEE------LLEVVRLEGHSLAQEDA-FI
SRDIHLLQICSGIDENAVG-ACAEL-VFAPIDEMF-----------P---DDAPLLPSGF
RVIPLDSKTKDAQTAVNT-SRTLDLTTSLEVGPATNH-----------------------
-ATED--ASSSHSTRSVLTIAFQ--FPFESNLQDNVANM--ARQYVRSVISSVQRVAMAI
SP---SGLSPS-VGPKLSPSSPEALTLAHWICQSYS---------YYLGAELLRSDSL-G
--G-DSVLKHLWHHQDAILCCSLK--SL-PVFIFANQAGMDMLETTLVALQDITLDKIFD
---ESGRKALCADFAKLMQQ---GFAYLPGGICMSTMGRHVSYEQAVAWKVLAADE---S
TVHCLAFSFVNWSFV
>PtrHox23
------------------------------------------------------------
------------------------------------------------------------
------------------------------------------------------MEVAPL
HRESSSSGSINK------------------------------------------------
----------------------------------HLTDD---------------------
-----------------------------------------------------GK-YVRY
TAEQVEALER---------------------------------------------VYAEC
----PKPSS--------------LRRQQLIRECPILANIEPKQIKVWFQNRR-CREKQRK
ESSRLQTVNRKLTAMNKLLMEENDR--LQKQVSQLVCENGFMRQQLQT-------VT-TD
ASCDSVVA----------------TPQH---SLRDA------------------------
------------------------------------------------------------
------------------------------------------------------------
----------------------NNPAGLLSIAEETLSEFLA-------------------
KATG----TA--LEWVQMPGM-KPGPDSIGIFSISQ-------RCGGVAARACGLVSL-E
PKKIAEILKDR----SS----------WFRDCRNLEVF------TMFPAG-NGG------
----------------TIEL--VYSQIYAPTTLAPARDMWTLRYTTSLEN-GSLVVCERS
LSGY----------------G-AGPDAAAAAQFVRA--------EMLPSG----YLIRPC
E-GGSIIHIVDHLNL---------QAWSV----P-EVLRPLYESSKAVAQKMTIAALRYV
RQVAHE-----TSGEV--V--------------------------YGLGRQPAVLRTFNQ
RLSRGFNDAINGFN--DDG-----WS-LMN---ADGAEDVIIA-----VNSTKNL-IGAN
NSAHS---LSFLGGILCAKASMLL-----------------QNVHPAVLVCFLREHHAE-
-----------------------------------------WA--DFSVD-----AYSAA
LWKAGSYAYPGMRPMRFTGSQITMPLGHTIEQED------LLEVIRLEGHSFAQEDA-FV
SQDIHLLQICSGIDENAVG-ACSEL-VFAPIDETF-----------P---DDAPLLPSGF
RIISLESKAKDTQEVLTT-NCTLDLTSSLEAGLAINH-----------------------
-TAVD--GSSCHSLRSVLTIAFQ--FPFESNLQDNVATM--ARQYVRSVISSVQRVAMAI
SP---SGLSPV-LGPKLSAGSPEALTLAHWICQSHRQVLLN----YHLGAELLRSDSV-G
--G-DSVLKHLWHHPDAILCCSLK--SL-PVFIFANQAGLDMLETTLVALQDITLDKIFN
---ESGRQALYTEFAKLMQQ---GFACLPAGICMSTMGRNVSYEQAVAWKVLSAEE---N
AVHCIAFSFVNWSFL
>PtrHox39
------------------------------------------------------------
------------------------------------------------------------
----------------------------------------------------MAMAVAPQ
HRESSGSGSLNK------------------------------------------------
----------------------------------HLTDN---------------------
-----------------------------------------------------GK-YVRY
TSEQVEALER---------------------------------------------VYAEC
----PKPSS--------------LRRQQLIRECPILANIEPKQIKVWFQNRR-CREKQRK
ESSRLQTVNRKLTAMNKLLMEENDR--LQKQVSQLVCENGFMQQQLQTA--P---AA-AD
ASCDSAVT----------------TPQH---SLRDA------------------------
------------------------------------------------------------
------------------------------------------------------------
----------------------NNPAGLLSLAEETLAEFLS-------------------
KATG----TA--VDWVQMPGM-KPGPDSVGIFAISQ-------RCSGVAARACGLVSL-E
PTKLAEILKDR----QS----------WFRDCRNLEVF------TVFPAG-NGG------
----------------TIEL--LYSQIYAPTTLAPARDFWTLRYTINLEN-GSLVVCERS
LSGS----------------G-AGPNAAAAAQFVRA--------EMLPSG----YLIRPC
EGGGSIIHIVDHLNL---------QAWSV----P-EVLRPLYESSKAVAQKVTITALRHV
RQIAHE-----TSGEV--V--------------------------YGLGRQPAVLRTFSQ
RLSRGFNDAINGFN--DDG-----WS-LMN---SDGAEDVIIA-----VNTTKNL-ISAN
NPAHS---LSFLGGILCAKASMLL-----------------QNVPPAVLVRFLREHRSE-
-----------------------------------------WA--DFSVD-----AYSAA
SLKAGSYAYPGMRSMRFTGSQIIMPLGHTIEQEE------LLEVIRLEGHSFAQEDA-FV
SRDIHLLQICSGIDENAVG-ACSEL-VFAPIDEMF-----------P---DDAPLLPSGF
RVIPLESKTKDAQEALTT-NRTLDLTSSLEVGPVTNH-----------------------
-ASVD--GSSCH-LRSVLTIAFQ--FPFESNLQDNVATM--ARQYVRSVISSVQRVATAI
SP---SGLNPA-LGPKLSAGSPEALTLAHWICQSYWQVLPQVSSCYHLGAELLRSDSV-G
--G-DSVLKHLWHHPDAILCCSLE--AL-PVFIFANQAGLDMLETTLVALQDITLDKIFD
---ESGRKALFTDFAKLMQQANNGFACLPAGICMSTMGRNVSYEQAVSWKVLAAEE---N
TVHCIAFSFVNWSFL
>Os09g38890
------------------------------------------------------------
------------------------------------------------------------
------------------------------------------------------------
-MSVSGRG----------------------------------------------------
---------------------------------EHELER---------------------
---------------------------------------------------LRRR-RERR
PPLQLLVSER---------------------------------------------LAAAL
-----------------------ERRPRLPQQ---H-ALQPQR-----QARR-AICSGGG
---------------GSEDSGGGSRKKLRLSKDQAA------------------------
------------------VLEDTFKEHNTVNPISKQ------------------------
------------------------------------------------------------
------------------------------------------------------------
-----------------------------------TNNQKA-------------------
-----------------------------------------------------------E
GGAGEAVESEA----VA----------GGGVVPEQEGE----------------------
------------------------------------------------------------
-------------------------------------------NEAEADGGGQRAALRQT
EVEGVKVDLLNQRGQ-------------------------VGEGGRALGRTV--------
------------------------------------------------------------
----------------DFG-----------------------------------------
------------------------------------------------PFSMAQDAVSD-
-----------------------------------------SN-----------------
------------------------------------------------------------
------------------------------------------------------------
------------------------------------------------------------
------------------------------------------------------------
------------------------------------------------------------
------------------------------------------------------------
------------------------------------------------------------
---------------
>AtHB54
------------------------------------------------------------
------------------------------------------------------------
---------------------------------------MENSDTDSEVFFWFQNQNQNH
SHKFPSSC----------------------------------------------------
--------FPPSSHSAFYGSSSMINTETATMDEEDVCES---------------------
-----------------------------------------------YMMREITK-KRKL
TPIQLRLLEE---------------------------------------------SFEEE
----KRLEP--------------DRKLWLAEK---L-GLQPSQVAVWFQNRR-A----RY
----------K----TKQLEHDCDS--LKASYAKLK------------------------
------------------TDWDILFVQN--QTLKSK------------------------
------------------------------------------------------------
------------------------------------------------------------
--------------------------------VQFLNRLTS-------------------
-------------------------------HYFQE-------SVQNFDDTFKQVDLLKE
KLKMQENLETQSIERKR----------LGEEGSSVKSD----------------------
--------------------NTQYSEEEGLENQYSFPELAVLGFYYDPTL----------
----------------------TASNLRQEPLKVTC--------ADQMTQIQISDVTEPA
SSAHKKIEVTQRSSS------------MSRKRDK-PYTNRHTPARISKRRRPWAPSSSEH
DEIIDKPITKPPPPPALVV--------------------------MGLPANCSVLEL---
KSRFEIYGSISRIRIHKDG------------------------------IGSVSYRTAES
AEAAIAGSHEPSFGI--------------------------SIDSKKLEVVWATDPLVK-
-----------------------------------------WK-----------------
---------EGVTAGEG-------------------------------------------
-------------KERTSSFSSKLLRPVMPLRKHGRSSRLASAIVNPRSDNTKGISGDGG
ISSPA-------------------------------------------------------
----------------------------------TTSEV--KQRNIVTYDDIV-------
------------------------------------------------------------
------------------------------------------------------------
------------------------------------------------------------
---------------
>Vv00000517001
------------------------------------------------------------
------------------------------------------------------------
-------------------------------------------------------METSE
NIATSIRK----------------------------------------------------
------------------------------------------------------------
-----------------------------------------------------IR-KRKF
SEEQIRSLEF---------------------------------------------LFESE
----ARPEA--------------QLKQKVASE---L-GLHPRQVAIWFQNKR-A----RS
----------K----SKQIEQDYAV--LKASYDNLA------------------------
------------------LQFESLEKEN--QNLAIQ------------------------
------------------------------------------------------------
------------------------------------------------------------
-----------------------------------LQRLRD-------------------
--------------------------------------------------------GLEK
PRGKEDEESEI----------------GYTNSETKERY----------------------
------------------------------------------------------------
--------------------------------------------NPVLQG-----RIEYF
AEDTHTPKMEEQTNS-------------------------------SLTSSADLGIFKSS
CFQDQS------------------------------------------------------
------------------------------------------------------------
-------------------------------------------NCSSQWWEL--------
-----------------------------------------WS-----------------
------------------------------------------------------------
------------------------------------------------------------
------------------------------------------------------------
------------------------------------------------------------
------------------------------------------------------------
------------------------------------------------------------
------------------------------------------------------------
---------------
>PtrHox2
------------------------------------------------------------
------------------------------------------------------------
----------------------------------------------------MDPGTHPL
SSIQKNAY----------------------------------------------------
------------------------------------------------------------
--------------------------------------------------------KRRF
TDEQIKFLEF---------------------------------------------MFESE
----SRPES--------------RVKQQLASE---L-GLEPRQVAIWFQNRR-A----RL
----------K----TKQIEKEYSI--LKASYDVLA------------------------
------------------SSFESLKREK--QSLIIQ------------------------
------------------------------------------------------------
------------------------------------------------------------
-----------------------------------LHKLKN-------------------
------------------------------------------RHVKQHGSRNCGNQLRSS
RDGRFENKDTGSESKEK----------PSSPLDGNENE----------------------
------------------------------------------------------------
--------------------------------------------ENRPSS---------D
NNGRNTVNMREEIDI-----------------------------------------LNHT
EQTDNS------------------------------------------------------
------------------------------------------------------------
----------------------------------------------SQWWEF--------
-----------------------------------------WS-----------------
------------------------------------------------------------
------------------------------------------------------------
------------------------------------------------------------
------------------------------------------------------------
------------------------------------------------------------
------------------------------------------------------------
------------------------------------------------------------
---------------
>PtrHox20
------------------------------------------------------------
------------------------------------------------------------
----------------------------------------------------MDPGTHPL
SSIQKNAY----------------------------------------------------
------------------------------------------------------------
--------------------------------------------------------KRRF
TDEQIKFLEF---------------------------------------------MFESE
----SRPES--------------RVKQQLASE---L-GLEPRQVAIWFQNRR-A----RL
----------K----TKQIEKEYSI--LKASYDVLA------------------------
------------------SSFESLKREK--QSLIIQ------------------------
------------------------------------------------------------
------------------------------------------------------------
-----------------------------------LHKLKN-------------------
------------------------------------------RHVKQHGSRNCGNQLRSS
RDGRFENKDTGSESKEK----------PSSPLDGNENE----------------------
------------------------------------------------------------
--------------------------------------------ENRPSS---------D
NNGRNTVNMREEIDI-----------------------------------------LNHT
EQTDNS------------------------------------------------------
------------------------------------------------------------
----------------------------------------------SQWWEF--------
-----------------------------------------WS-----------------
------------------------------------------------------------
------------------------------------------------------------
------------------------------------------------------------
------------------------------------------------------------
------------------------------------------------------------
------------------------------------------------------------
------------------------------------------------------------
---------------
>Os02g05640
------------------------------------------------------------
-----------------------------------------------------MSSSSLT
TTSSMDSVVDGGLDTRLSLAVGCCPPRRRPVLLFGEVLPSPEKKVAAAAVVAAGKRGREQ
RGEAEAEA----------------------------------------------------
---TTTRQRRSCKKGRRGRGDDDDDDGDRRSPSGGGGDE---------------------
-------------------------------------------------EGASRK-KLRL
TGEQATLLED---------------------------------------------SFRAH
----NILSH--------------AEKQELAGK---L-GLSARQVEVWFQNRR-A----RT
----------K----LKQTEADCDL--LRRWCDHLA------------------------
-------------------------ADN--ARLRRD------------------------
------------------------------------------------------------
------------------------------------------------------------
-----------------------------------LAELRR-------------------
------------------------------------------------------------
---------------SS----------SSPPVSGLAVA----------------------
------------------------------------------------------------
----------------------------TPVVCPSC------------------------
------------------------------------------------------------
------------------------------------------------------------
-----------AHD--DKR-----------------------------------------
----------------------------------------------RLAFATAAAAAGD-
-----------------------------------------MA-----------------
------------------------------------------------------------
--------------------------------------------------SN--------
------------------------------------------------------------
------------------------------------------------------------
------------------------------------------------------------
------------------------------------------------------------
------------------------------------------------------------
---------------
>Zmhdz24
------------------------------------------------------------
----------------------------------MSSLTTAASSSSSMEEHCYSVSAEEV
VGTHLSLGIGGGGGGGDKRMLTTLPPSRTVVQLFGEVLSVQDGDEAQALRHHHTGRPTAA
SRKKKRRD----------------------------------------------------
-AAAGGASATDAAANGHHHQSKKTKTTAARRDDGGGGGG---------------------
---------------------------------------------------GGRK-KLRL
TAAQATLLED---------------------------------------------SFRAH
----NILSH--------------GEKQELARQ---A-GLSARQVEVWFQNRR-A----RT
----------K----LKQTEVDCDL--LRRWCARLS------------------------
-------------------------DDN--DRLRRD------------------------
------------------------------------------------------------
------------------------------------------------------------
-----------------------------------LADLRR-------------------
------------------------------------------------------------
---------------------------AAAASAGLGAV----------------------
------------------------------------------------------------
------------------------------VCCASC--------GADRQL----ALAAAA
DNVLPSVASPSHSPH---------------------------------------------
------------------------------------------------------------
------------------------------------------------------------
------------------------------------------------------------
-----------------------------------------LT-----------------
------------------------------------------------------------
------------------------------------------------------------
------------------------------------------------------------
------------------------------------------------------------
------------------------------------------------------------
------------------------------------------------------------
------------------------------------------------------------
---------------
>Zmhdz31
------------------------------------------------------------
------------------------------------------------------------
----------MEKEEGFGKSWLGLGIGGGGRDLNLMKRSRPLRPVRLDLLFPPSVEGGEA
AARSRKAG----------------------------------------------------
-------AGALRNMSLKQVAGDDDGGQSSHGGPSPSDDD---------------------
------------------------------------------------DGAGARK-KLRL
TTEQSKLLED---------------------------------------------TFRAH
----NILSH--------------AQKHEVARQ---V-DLSARQVEVWFQNRR-A----RT
----------K----LKQTEVDCET--LRRWRESLA------------------------
-------------------------DEN--LRLRLE------------------------
------------------------------------------------------------
------------------------------------------------------------
-----------------------------------LEQLQR-------------------
-----------------------------------------------------------W
ATAAAVCFLNQ----------------FFTCSNPDNVQ----------------------
------------------------------------------------------------
--------------------------------------------KEVPSDLEELYLERQN
PSNPDNVQKEVPSDL--------------------EELYLQRQNPSFLLVVILITYRKKS
QVILKN------------------------------------------------------
---YTFNGKIQGYK----------------------------------------------
------------------------------------------VLMEPVVLNRERAAADR-
------------------------------------------------------------
------------------------------------------------------------
-----------------------------------------------------------L
KRLPM-------------------------------------------------------
------------------------------------------------------------
------------------------------------------------------------
------------------------------------------------------------
------------------------------------------------------------
---------------
>Zmhdz22
------------------------------------------------------------
------------------------------------------------------------
-------------MYSCTRAMEEEGVGKSWLGLGIGGGGDLMKRNNRPPVQLDDLLSFPP
QSVAAASK----------------------------------------------------
-------------KQAEKGGGGRKRHKIVVTADEDGRQS---------------------
------------------------------------------------PHGGARK-KLRL
TKAQSTLLED---------------------------------------------TFRAH
----NILSH--------------AQKQELARQ---V-NLSARQVEVWFQNRR-A----RT
----------K----LKQTEADCEV--LKRYCERLT------------------------
-------------------------GEN--QRLRLE------------------------
------------------------------------------------------------
------------------------------------------------------------
-----------------------------------LAQLQR-------------------
-----------------------------------------------------------S
PAAEEAGFYVQ----------------SSFPFPPLATA----------------------
------------------------------------------------------------
----------------------------MASVCPSC------------------DKVVAV
TSGKSSTSYSS-------------------------------------------------
------------------------------------------------------------
------------------------------------------------------------
------------------------------------------------------------
------------------------------------------------------------
------------------------------------------------------------
------------------------------------------------------------
------------------------------------------------------------
------------------------------------------------------------
------------------------------------------------------------
------------------------------------------------------------
------------------------------------------------------------
---------------
>Zmhdz23
------------------------------------------------------------
------------------------------------------------------------
--------------------MEEEGVGKSWLALGIGGGDLMKRNNRPPVQFDLLFPPQSV
KEEGAASK----------------------------------------------------
------KAEKGGGRKRLKVVTADEDGRQSPHGGPGPSDG---------------------
------------------------------------------------SGAGARK-KLRL
TNEQSTLLED---------------------------------------------TFRAH
----NILSN--------------AQKQELARQ---V-DLSARQVEVWFQNRR-A----RT
----------K----LKQTEVDCEI--LKRCCESLT------------------------
-------------------------GEN--QRLRLE------------------------
------------------------------------------------------------
------------------------------------------------------------
-----------------------------------LAQLQR-------------------
-----------------------------------------------------------S
AAAAAEAGLYV----QS----------SFPPLATATAT----------------------
------------------------------------------------------------
-----------------------------ASVCPSC--------DKIEQS----------
------------------------------------------------------------
------------------------------------------------------------
------------------------------------------------------------
----------------------------------------------RFIFCLVKE-----
------------------------------------------------------------
------------------------------------------------------------
------------------------------------------------------------
------------------------------------------------------------
------------------------------------------------------------
------------------------------------------------------------
------------------------------------------------------------
------------------------------------------------------------
---------------
>Zmhdz28
------------------------------------------------------------
------------------------------------------------------------
---------------------MYSTREEEGVGKSWLGLGIGGGSGGCDLMQRNNRPPVQF
DLLFPPQG----------------------------------------------------
---VVEGVAASKKAEKGGGGRKRLKVVTGTADEDGQQPP---------------------
---------------------------------------------------GARK-KLRL
TKAQSTLLED---------------------------------------------TFRAH
----SILSN--------------AQKQELARQ---V-DLSARQVEVWFQNRR-A----RT
----------K----LKQTEADCEI--LKRCCESLT------------------------
-------------------------GEN--QRLRLE------------------------
------------------------------------------------------------
------------------------------------------------------------
-----------------------------------LAQLQG-------------------
------------------------------------------------------------
--SEAGLYLQS----------------SFPPLAAAMAS----------------------
------------------------------------------------------------
-------------------------------VCPSC--------DKVITV---------A
SGGETSGRSSTSYSS---------------------------------------------
------------------------------------------------------------
------------------------------------------------------------
------------------------------------------------------------
------------------------------------------------------------
------------------------------------------------------------
------------------------------------------------------------
------------------------------------------------------------
------------------------------------------------------------
------------------------------------------------------------
------------------------------------------------------------
------------------------------------------------------------
---------------
>AtHB18
------------------------------------------------------------
------------------------------------------------------------
-----------------------------------MALSPNSSSLDLTISIPSFSPSPSL
GDHHGMRD----------------------------------------------------
---------FDINQTPKTEEDREWMIGATPHVNEDDSNS---------------------
-------------------------------------------------GGRRRK-KLRL
TKEQSHLLEE---------------------------------------------SFIQN
----HTLTP--------------KQKKDLATF---L-KLSQRQVEVWFQNRR-A----RS
----------K----LKHTEMECEY--LKRWFGSLK------------------------
-------------------------EQN--RRLQIE------------------------
------------------------------------------------------------
------------------------------------------------------------
-----------------------------------VEELRA-------------------
------------------------------------------------------------
----------------------------LKPSSTSALT----------------------
------------------------------------------------------------
-------------------------------MCPRC--------ERVTDA---------V
DNDSNAVQEGAVLSS---------------------------------RSRMTISSSSSL
C-----------------------------------------------------------
------------------------------------------------------------
------------------------------------------------------------
------------------------------------------------------------
------------------------------------------------------------
------------------------------------------------------------
------------------------------------------------------------
------------------------------------------------------------
------------------------------------------------------------
------------------------------------------------------------
------------------------------------------------------------
---------------
>OsHox3
------------------------------------------------------------
------------------------------------------------------------
-------------------------------------MMGATSPSGLELTMAVPGLSSSG
SEGAGCNN----------------------------------------------------
-----NNAGGGCNMRDLDINQPASGGEEEEFPMGSVEED---------------------
------------------------------------------EEERGVGGPHRPK-KLRL
SKEQSRLLEE---------------------------------------------SFRLN
----HTLTP--------------KQKEALAIK---L-KLRPRQVEVWFQNRR-A----RT
----------K----LKQTEMECEY--LKRCFGSLT------------------------
-------------------------EEN--RRLQRE------------------------
------------------------------------------------------------
------------------------------------------------------------
-----------------------------------VEELRA-------------------
-----------------------------------------------------------M
RVAPPTVLSPH----------------TRQPLPASALT----------------------
------------------------------------------------------------
-------------------------------MCPRC--------ERITAA----------
-TGPPAVRPPPSSAA---------------------------------------------
------------------------------------------------------------
------------------------------------------------------------
-------------------------------------------AAAPSPFHPRRPSAAF-
------------------------------------------------------------
------------------------------------------------------------
------------------------------------------------------------
------------------------------------------------------------
------------------------------------------------------------
------------------------------------------------------------
------------------------------------------------------------
------------------------------------------------------------
---------------
>Zmhdz18
------------------------------------------------------------
------------------------------------------------------------
---MLLLLSNLCLSLLAPLLPPHLPPFLVPVPVHWLAMGSTSPSGLELTMAVPGLSSSSG
SEGFGCNN-----------------------------------------------NNGSG
NGNNMRDLDMNQPASGGEEEEFPMGSVEEEEDERGGAGG---------------------
---------------------------------------------------PHRAKKLRL
SKEQSRLLEE---------------------------------------------SFRLN
----HTLTP--------------KQKEALAVK---L-KLRPRQVEVWFQNRR-A----RT
----------K----LKQTELECEY--LKRCFGSLT------------------------
-------------------------EEN--RRLQRE------------------------
------------------------------------------------------------
------------------------------------------------------------
-----------------------------------VEELRA-------------------
-----------------------------------------------------------M
RVAPPTVLSPH----------------TRQPLPASALT----------------------
------------------------------------------------------------
-------------------------------MCPRC--------ERITAA----------
-------TAARTPRP---------------------------------------------
------------------------------------------------------------
------------------------------------------------------------
-------------------------------------------PPAASPFHPRRPSAAF-
------------------------------------------------------------
------------------------------------------------------------
------------------------------------------------------------
------------------------------------------------------------
------------------------------------------------------------
------------------------------------------------------------
------------------------------------------------------------
------------------------------------------------------------
---------------
>AtHB17
------------------------------------------------------------
----------------------------------MIKLLFTYICTYTYKLYALYHMDYAC
VCMYKYKGIVTLQVCLFYIKLRVFLSNFTFSSSILALKNPNNSLIKIMAILPENSSNLDL
TISVPGFS----------------------------------------------------
-------SSPLSDEGSGGGRDQLRLDMNRLPSSEDGDDE---------------------
------------------------------------------EFSHDDGSAPPRK-KLRL
TREQSRLLED---------------------------------------------SFRQN
----HTLNP--------------KQKEVLAKH---L-MLRPRQIEVWFQNRR-A----RS
----------K----LKQTEMECEY--LKRWFGSLT------------------------
-------------------------EEN--HRLHRE------------------------
------------------------------------------------------------
------------------------------------------------------------
-----------------------------------VEELRA-------------------
------------------------------------------------------------
-------MKVG----------------PTTVNSASSLT----------------------
------------------------------------------------------------
-------------------------------MCPRC------------------ERVTPA
ASPSRAVVPVPAKKT---------------------------------------------
------------------------------------------------------------
------------------------------------------------------------
---------------------------------------------------FPPQERDR-
------------------------------------------------------------
------------------------------------------------------------
------------------------------------------------------------
------------------------------------------------------------
------------------------------------------------------------
------------------------------------------------------------
------------------------------------------------------------
------------------------------------------------------------
---------------
>Vv00030483001
------------------------------------------------------------
------------------------------------------------------------
----------------------------------MDVIPMRSSSLELTISVPGFTSSPSL
PSSADGKK----------------------------------------------------
TGEGVCGVRDLDINQVPLGAEEEWTTGSMEDEEESGNGG---------------------
---------------------------------------------------PPRK-KLRL
SKDQSRLLEE---------------------------------------------SFRQN
----HTLNP--------------KQKEALAMQ---L-KLRPRQVEVWFQNRR-A----RS
----------K----LKQTEMECEY--LKRWFGSLT------------------------
-------------------------EQN--RRLQRE------------------------
------------------------------------------------------------
------------------------------------------------------------
-----------------------------------VEELRA-------------------
-----------------------------------------------------------M
KVAPPTVISPH----------------SCEPLPASTLT----------------------
------------------------------------------------------------
-------------------------------MCPRC--------ERVTTT----SLGKDP
TNRTTSPTLSSKLPT----------------------------------------ALHSR
HSSAAC------------------------------------------------------
------------------------------------------------------------
------------------------------------------------------------
------------------------------------------------------------
------------------------------------------------------------
------------------------------------------------------------
------------------------------------------------------------
------------------------------------------------------------
------------------------------------------------------------
------------------------------------------------------------
------------------------------------------------------------
---------------
>VvXM_002280613
------------------------------------------------------------
------------------------------------------------------------
--------------------------------------MDVIPMRSSSLELTISVPGFTS
SPSLPSSA----------------------------------------------------
--GNHHGVRDLDINQVPLGAEEEWTTGSMEDEEESGNGG---------------------
---------------------------------------------------PPRK-KLRL
SKDQSRLLEE---------------------------------------------SFRQN
----HTLNP--------------KQKEALAMQ---L-KLRPRQVEVWFQNRR-A----RS
----------K----LKQTEMECEY--LKRWFGSLT------------------------
-------------------------EQN--RRLQRE------------------------
------------------------------------------------------------
------------------------------------------------------------
-----------------------------------VEELRA-------------------
------------------------------------------------------------
----------------------------MKPLPASTLT----------------------
------------------------------------------------------------
-------------------------------MCPRC--------ERVTTT----SLGKDP
TNRTTSPTLSSKLPT----------------------------------------ALHSR
HSSAAC------------------------------------------------------
------------------------------------------------------------
------------------------------------------------------------
------------------------------------------------------------
------------------------------------------------------------
------------------------------------------------------------
------------------------------------------------------------
------------------------------------------------------------
------------------------------------------------------------
------------------------------------------------------------
------------------------------------------------------------
---------------
>PtrHox42
------------------------------------------------------------
------------------------------------------------------------
--------------------------------------MAVSRSSSSSLELTMSMPGVCA
VKDFDINQ----------------------------------------------------
--------------VPSGAAEEEWISAGMEDEEESTDGA---------------------
---------------------------------------------------PPRK-KLRL
SKEQSRLLEE---------------------------------------------SFRQH
----HSLNP--------------RQKEALALQ---L-KLRPRQVEVWFQNRR-A----RS
----------K----LKQTEMECEY--LKRWFGSLT------------------------
-------------------------EQN--RRLQRE------------------------
------------------------------------------------------------
------------------------------------------------------------
-----------------------------------VEELRA-------------------
-----------------------------------------------------------L
KVGPPTVISPH----------------SREPLPASTLT----------------------
------------------------------------------------------------
-------------------------------MCPRC--------ERVTTTGVDKGSTKTT
RTAVANPTIAATLSS---------------------------------------------
------------------------------------------------------------
----------------ENG-----------------------------------------
-------------------------------------------------APALQSRQSC-
------------------------------------------------------------
------------------------------------------------------------
------------------------------------------------------------
------------------------------------------------------------
------------------------------------------------------------
------------------------------------------------------------
------------------------------------------------------------
------------------------------------------------------------
---------------
>PtrHox36
------------------------------------------------------------
------------------------------------------------------------
--------------------------------------MAVSPSSISSLELTISMPGFSS
SPPCPSSE----------------------------------------------------
---VCAVKDLDINQLPSGTGEEEWITAGMEDEEESTNGG---------------------
---------------------------------------------------PPRK-KLRL
SKEQSRLLEE---------------------------------------------SFRQH
----HTLNP--------------RQKEALALQ---L-KLRPRQVEVWFQNRR-A----RS
----------K----LKQTEMECEY--LKRWFGSLT------------------------
-------------------------EQN--RRLQRE------------------------
------------------------------------------------------------
------------------------------------------------------------
-----------------------------------VEELRA-------------------
-----------------------------------------------------------L
KVGPPTVMSPH----------------SCEPLPASTLT----------------------
------------------------------------------------------------
-------------------------------MCPSC--------ERVTTT--------GL
DKGSTKTTTTAVATP---------------------------TTAATLSSKVGTPALQSR
QSSAAC------------------------------------------------------
------------------------------------------------------------
------------------------------------------------------------
------------------------------------------------------------
------------------------------------------------------------
------------------------------------------------------------
------------------------------------------------------------
------------------------------------------------------------
------------------------------------------------------------
------------------------------------------------------------
------------------------------------------------------------
---------------
>MeHDZ40
------------------------------------------------------------
------------------------------------------------------------
--------------------------------------MAVSPTSSSSLELTISMPGFSS
SLSLPSSA----------------------------------------------------
-------GEGGCGVRDLDINQVPSTAVEEWITASMDDDE---------------------
---------------------------------------------EITNGAPPRK-KLRL
SKEQSRLLEE---------------------------------------------SFRHH
----HTLNP--------------RQKEALAMQ---L-KLKPRQVEVWFQNRR-A----RS
----------K----LKQTEMECEY--LKRWFGSLT------------------------
-------------------------EQN--RRLQRE------------------------
------------------------------------------------------------
------------------------------------------------------------
-----------------------------------VEELRA-------------------
-----------------------------------------------------------M
KVGPPTVISPH----------------SCEPLPASTLT----------------------
------------------------------------------------------------
-------------------------------MCPSC--------ERVTTT----VTIDKA
PTRTTTTTNGTTRAT-----------------------------AATLSSKVGTPLLQSR
QSSAAC------------------------------------------------------
------------------------------------------------------------
------------------------------------------------------------
------------------------------------------------------------
------------------------------------------------------------
------------------------------------------------------------
------------------------------------------------------------
------------------------------------------------------------
------------------------------------------------------------
------------------------------------------------------------
------------------------------------------------------------
---------------
>MeHDZ42
------------------------------------------------------------
------------------------------------------------------------
--------------------------------------MAVSPTSSSSLELTISMPGFAS
SPSLPSSG----------------------------------------------------
--EGGCAVRDLDINQVPSGAEEEWITGGMDDEEESTNGA---------------------
---------------------------------------------------PPRK-KLRL
SKEQSRLLEE---------------------------------------------SFRQH
----HTLNP--------------RQKEALAMQ---L-KLRPRQVEVWFQNRR-A----RS
----------K----LKQTEMECEY--LKRWFGSLT------------------------
-------------------------EQN--RRLQRE------------------------
------------------------------------------------------------
------------------------------------------------------------
-----------------------------------VEELRA-------------------
-----------------------------------------------------------M
KVGPPTVISPH----------------SCEPLPASTLT----------------------
------------------------------------------------------------
-------------------------------MCPRC--------ERVTTT------TAAL
EKGPIKTTATVATVA----------------------TATATATAATLSSKVGTPALQSR
QSSAAC------------------------------------------------------
------------------------------------------------------------
------------------------------------------------------------
------------------------------------------------------------
------------------------------------------------------------
------------------------------------------------------------
------------------------------------------------------------
------------------------------------------------------------
------------------------------------------------------------
------------------------------------------------------------
------------------------------------------------------------
---------------
>Os07g24350
------------------------------------------------------------
------------------------------------------------------------
-----------------------------------------MDNGSQQESSDLHVHHLPI
ASIIGVED----------------------------------------------------
-----------------RTEEADDAAVDYHDDSSEGQDE---------------------
---------------------------------------------------VSNKRMKRH
TDDQIKHLES---------------------------------------------VFERC
----TYLGG--------------NQRVQLAKK---L-GMEERQVKFWFQNRR-T----RK
----------K----------------VATWVDKIQ------------------------
------------------------------LSVRNG------------------------
------------------------------------------------------------
------------------------------------------------------------
------------------------------------------------------------
------------------------------------------------------------
------------------------------------------------------------
------------------------------------------------------------
------------------------------------------------------------
------------------------------------------------------------
------------------------------------------------------------
----------------GSP-----------------------------------------
------------------------------------------------------------
------------------------------------------------------------
------------------------------------------------------------
------------------------------------------------------------
------------------------------------------------------------
------------------------------------------------------------
------------------------------------------------------------
------------------------------------------------------------
------------------------------------------------------------
---------------
>Zmhdz27
------------------------------------------------------------
----MTSPLLVSYPSSILDMELELSLGDSRAPAKSASTPAALTPIHAGAGGEGHELALEL
GVGAAKRAEQDNQKTPVQPEHVQEEEEEEETCPYSESPAELSLIGCPLLPAASAEIGSVN
SSEVCVRR--------------------------------------GFGVDAVLVDGGDA
AQGRPALSTSFLPSEFLVRRQADDQEAAAEDEEMSGVGG---------------------
---------------------------------------------------GARK-KLRL
SKEQSAFLED---------------------------------------------SFKAH
----STLTP--------------KQKSDLAKR---L-KLRPRQVEVWFQNRR-A----RS
----------K----LKQTEVDCEY--LKRWCEKLA------------------------
-------------------------QEN--RRLQRE------------------------
------------------------------------------------------------
------------------------------------------------------------
-----------------------------------VAELRR-------------------
------------------------------------------------------------
-------LCSA----------------AYPFYGAAAGF----------------------
------------------------------------------------------------
-------------------------------GVATA--------RVCPSS----CDNDVS
EAAIS-------------------------------------------------------
------------------------------------------------------------
-----------GAP--SAA-----------------------------------------
------------------------------------------APPPSTLFASWPPHFGP-
-----------------------------------------FT-----------------
------------------------------------------------------------
-----------------------------------------------------VVVPPLL
RRQPSATTS---------------------------------------------------
------------------------------------------------------------
------------------------------------------------------------
------------------------------------------------------------
------------------------------------------------------------
---------------
>OsHox2
------------------------------------------------------------
------------------------------------------------------MMDLGL
SLGLGLASQGSLTSSTTTTSSPGAGSSSPWAAALNSIVGDVRRDQAAAHAAAAVGVGVGG
EEMYQGRA----------------------------------------------------
---STSPDSAAALSSASGKRERELERSGSGVDDDDGADG---------------------
--------------------------------------------------AGGRK-KLRL
SKDQAAVLEE---------------------------------------------CFKTH
----STLNP--------------KQKVALANR---L-GLRPRQVEVWFQNRR-A----RT
----------K----LKQTEVDCEY--LKRWCERLA------------------------
-------------------------DEN--KRLEKE------------------------
------------------------------------------------------------
------------------------------------------------------------
-----------------------------------LADLRA-------------------
------------------------------------------------------------
----LKAAPSP----AS----------ASAMQPSSSAA----------------------
------------------------------------------------------------
---------------------------ATLTMCPSC--------RRVATA------GAPH
QPNHQQCHPKSNTTI------------------------SSSSTAAAAVAVAGGNVLPSH
CQFF--------------------------------------------------------
------------------------------------------------------------
---------------------------------------------PAAAAAADRTSQST-
-----------------------------------------WN-----------------
------------------------------------------------------------
--------------------------------------------------AAAPLVTREL
F-----------------------------------------------------------
------------------------------------------------------------
------------------------------------------------------------
------------------------------------------------------------
------------------------------------------------------------
---------------
>Zmhdz19
------------------------------------------------------------
-----------------------------------------------------MMPQASA
SLDLGLSLGLTLTSQGSLSSSTTTAGSSPWAAALSSVVADVARARGDAYAQHHAGAAMTM
RASTSPDS----------------------------------------------------
-------GDTTTAKREREGELERTGSGGVRSDEEDGADG---------------------
-------------------------------------------------GAGGRK-KLRL
SKDQAAVLEE---------------------------------------------CFKTH
----STLNP--------------KQKVQLANR---L-GLRPRQVEVWFQNRR-A----RT
----------K----LKQTEVDCEY--LKRWCDRLA------------------------
-------------------------DEN--KRLEKE------------------------
------------------------------------------------------------
------------------------------------------------------------
-----------------------------------LADLRA-------------------
------------------------------------------------------------
---------------------------LKAAPPSSAAA----------------------
------------------------------------------------------------
--------------------------------------------QPASAA----ATLTMC
PSCRRVAAAASHHHQ--------------------PPPPQCHPKPTVAAGGGSVVPRPSH
CQFFPA------------------------------------------------------
------------------------------------------------------------
-------------------------------------------------AAVDRTSQGT-
-----------------------------------------WN-----------------
------------------------------------------------------------
--------------------------------------------------TAAPPLVTRE
LF----------------------------------------------------------
------------------------------------------------------------
------------------------------------------------------------
------------------------------------------------------------
------------------------------------------------------------
---------------
>OsHox28
------------------------------------------------------------
------------------------------------------------------------
---------MERQGLDLGLSLGLGLTTAATWPAAGFCLNSGMAEQEVIRRDDVVAATAAE
DERFACSP----------------------------------------------------
------GSPVSSGSGKRGSGSGSGDEVDDAGCDVGGGGA---------------------
-----------------------------------------------------RK-KLRL
SKDQAAVLEE---------------------------------------------CFKTH
----HTLTP--------------KQKVALAKS---L-NLRPRQVEVWFQNRR-A----RT
----------K----LKQTEVDCEH--LKRWCDQLA------------------------
-------------------------DDN--RRLHKE------------------------
------------------------------------------------------------
------------------------------------------------------------
-----------------------------------LAELRA-------------------
------------------------------------------------------------
-------LKAT----PT----------PPAAAPPLTTL----------------------
------------------------------------------------------------
------------------------------TMCLSC--------KRVANA----GVPSPA
AAIFP-------------------------------------------GHPQFLCGFRDH
AGAASS------------------------------------------------------
----------------SYG-----------------------------------------
-------------------------------------------GASSGLAKAVRAAR---
------------------------------------------------------------
------------------------------------------------------------
------------------------------------------------------------
------------------------------------------------------------
------------------------------------------------------------
------------------------------------------------------------
------------------------------------------------------------
------------------------------------------------------------
---------------
>Zmhdz21
------------------------------------------------------------
------------------------------------------------------------
------------------------MAPQSLDLGLSLGLGVAAFQPSFCHPAGNDAAEREA
SPTADERE----------------------------------------------------
-------RRCSPAGSPTSSGSGKRVAAERSAGSGSGDED---------------------
------------------------------------------------DDGGARK-KLRL
SKDQAAVLEE---------------------------------------------CFKTH
----HTLTP--------------KQKAALASR---L-GLRARQVEVWFQNRR-A----RT
----------K----LKQTEVDCEY--LRRWCEQLA------------------------
-------------------------EEN--RRLGKE------------------------
------------------------------------------------------------
------------------------------------------------------------
-----------------------------------VAELRA-------------------
------------------------------------------------------------
-------LSAA----------------PAPAAPLTALT----------------------
------------------------------------------------------------
-------------------------------MCLSC--------RRVSSS----SCSSSP
PNTHAHAAAAGTGRS-----------------------VAAAAATTLPAHRQFLCGFRDG
GAAAAA------------------------------------------------------
----------------VYG-----------------------------------------
--------------------------------------------TSSALAKALRAAR---
------------------------------------------------------------
------------------------------------------------------------
------------------------------------------------------------
------------------------------------------------------------
------------------------------------------------------------
------------------------------------------------------------
------------------------------------------------------------
------------------------------------------------------------
---------------
>Zmhdz29
------------------------------------------------------------
------------------------------------------------------------
-----------MAPQSLDLGLSLGLGVAAFQPSSFCHPGNAVVVPAAAEREASPAAAEER
ERRCSPAG----------------------------------------------------
------SPVSSGSGSGNKRGAAERSAGAGAGSGDEDDDG---------------------
---------------------------------------------------AARK-KLRL
SKDQAAVLEE---------------------------------------------CFKTH
----HTLTP--------------KQKVALASS---L-GLRPRQVEVWFQNRR-A----RT
----------K----LKQTEVDCEY--LKRWCEQLA------------------------
-------------------------EEN--RRLGKE------------------------
------------------------------------------------------------
------------------------------------------------------------
-----------------------------------VAELRA-------------------
------------------------------------------------------------
---------------LS----------AAPAAPLTTLT----------------------
------------------------------------------------------------
-------------------------------MCLSC--------RRVASS--------SP
PSSSSSPNIPGAAAA---------------------------SGGSMASPAAAAATLPAH
RQFFCG------------------------------------------------------
-----FRDAGAAAA--AYG-----------------------------------------
-------------------------------------------TASSGLAKPVRAAR---
------------------------------------------------------------
------------------------------------------------------------
------------------------------------------------------------
------------------------------------------------------------
------------------------------------------------------------
------------------------------------------------------------
------------------------------------------------------------
------------------------------------------------------------
---------------
>PtrHox28
------------------------------------------------------------
------------------------------------------------------------
---------------------MEEEGYCNTRLGLGLGGENYAPWPQKQKEKPVVRLDLSF
TLCPDQDD----------------------------------------------------
-----SMNIDHHGKAEGTCFKSEEDEDYGNKRSDHSIDN---------------------
----------------------------------------------SCMYGTGRK-KLRL
TKDQSSYLEE---------------------------------------------SFRRH
----PTLNP--------------AKKHALAEQ---L-NLKPRQVEVWFQNRR-A----RT
----------K----LKQTEADCEL--LKKCCESLS------------------------
-------------------------NEN--RRLKRE------------------------
------------------------------------------------------------
------------------------------------------------------------
-----------------------------------LQELRS-------------------
------------------------------------------------------------
----QKTGRSS----SS----------HSQLAKDLGTI----------------------
------------------------------------------------------------
--------------------------------------------TKCPSC----------
----EESTTTDQNKM---------------------------------------------
------------------------------------------------------------
------------------------------------------------------------
------------------------------------------------------------
------------------------------------------------------------
------------------------------------------------------------
------------------------------------------------------------
------------------------------------------------------------
------------------------------------------------------------
------------------------------------------------------------
------------------------------------------------------------
------------------------------------------------------------
---------------
>PtrHox62
------------------------------------------------------------
------------------------------------------------------------
-------------------MEAEGYCDTRLGLGLGGDNHEPWPQKKKEKPVVRLDLSFTL
CPKNDAMD----------------------------------------------------
----MDHHDKADGICFKSEEDEEYGIKRRDNSIDSNIDG---------------------
---------------------------------------------------SGRK-KLRL
TKEQSSLLEE---------------------------------------------SFRRH
----TTLNP---WLDEIFTTCMQAQKHSLAEQ---L-NLKPRQVEVWFQNRR-A----RT
----------K----LKQTEVDCEF--LKKCCESLS------------------------
-------------------------NEN--RRLKKE------------------------
------------------------------------------------------------
------------------------------------------------------------
-----------------------------------LQQLRS-------------------
------------------------------------------------------------
----QKMGRSS----PL----------YTQLAKEGTST----------------------
------------------------------------------------------------
------------------------------------------------------MCCSSC
KGKY--------------------------------------------------------
------------------------------------------------------------
------------------------------------------------------------
------------------------------------------------------------
-----------------------------------------HD-----------------
------------------------------------------------------------
------------------------------------------------------------
------------------------------------------------------------
------------------------------------------------------------
------------------------------------------------------------
------------------------------------------------------------
------------------------------------------------------------
---------------
>Mt2G043310
------------------------------------------------------------
------------------------------------------------------------
------------------------------MDDDQDHHMASTLDLNLKLGLGSYVQNNVN
KPLVDSKE---------------------------------------------------E
LAIDLNHDRANELSLKRVHEEQANTVEEEIAIDTTNDNN---------------------
---------------------------------------------------GCPK-KLRL
TTEQSNKLEN---------------------------------------------AFKRH
----NTINT--------------AQKRALAEE---L-NLKQRQVEVWFQNRR-A----RT
----------K----LKQTEVNCIY--LRKCHEKLS------------------------
-------------------------EEN--LRLKKE------------------------
------------------------------------------------------------
------------------------------------------------------------
-----------------------------------LEELRA-------------------
-------------------------------------------------------LKVGP
SNTTQSSKAAN----------------WTICSSCKKIW----------------------
------------------------------------------------------------
-----------------------------------------------------------K
PNEEDVVIKSSHSTI---------------------------------------------
------------------------------------------------------------
----------------ELD-----------------------------------------
------------------------------------------------------------
------------------------------------------------------------
------------------------------------------------------------
------------------------------------------------------------
------------------------------------------------------------
------------------------------------------------------------
------------------------------------------------------------
------------------------------------------------------------
------------------------------------------------------------
---------------
>OsHox7
------------------------------------------------------------
-----------------------------------------------------MELELSL
GDSPAPVKATIAPTPVLIPTCMGDEEDLELVLGVRATRRDEQDDQTTCTQSSEEAMEGEE
DETRPHGE-------------------------------------------------APV
ESLSFPLFVSSAETGSANSEMCTRGFDVNTRPADGGAEA---------------------
-------------------GRPSSPSSMQEASTRQQVADQEAADDEDNGGGGARK-KLRL
SKEQSSFLED---------------------------------------------SFKEH
----STLTP--------------KQKSDLANR---L-NLRPRQVEVWFQNRR-A----RT
----------K----LKQTEVDCEH--LKRCCERLT------------------------
-------------------------REN--RRLQRE------------------------
------------------------------------------------------------
------------------------------------------------------------
-----------------------------------VAELRG-------------------
-------------------------------------------------TLRTTTSSYPP
LYGLHHLPAAA----GT----------VFRVCPSCEHS----------------------
------------------------------------------------------------
--------------------------------------------KVVAAAASESFSPRVF
AGGGAPAAITAAAAV--------------------------PSPGAGSPPSSSAALFGAR
RPHFGP------------------------------------------------------
------------------------------------------------------------
-------------------------------------------FAAAVIPPVLRRQPSA-
-----------------------------------------TS-----------------
------------------------------------------------------------
------------------------------------------------------------
------------------------------------------------------------
------------------------------------------------------------
------------------------------------------------------------
------------------------------------------------------------
------------------------------------------------------------
---------------
>Mt8G130210
------------------------------------------------------------
------------------------------------------------------------
---------------------MESDDECNTGLCLGLGMGATKVKKQKLVNKPVIAPCFDL
AFELCSKG----------------------------------------------------
--EPMNVHNNNKGERINLERHQYYQNVTCSTDSDNNNNN---------------------
---------------------------------------------------DRRK-KLRL
TKEQSSMLES---------------------------------------------TFKLH
----NTLNP--------------VQKIALADQ---L-SLKTRQIEVWFQNRR-A----RY
------------------------------------------------------------
------------------------------------------------------------
------------------------------------------------------------
------------------------------------------------------------
------------------------------------------------------------
------------------------------------------------------------
---------------VN-------------------------------------------
------------------------------------------------------------
------------------------------------------------------------
------------------------------------------------------------
------------------------------------------------------------
------------------------------------------------------------
------------------------------------------------------------
------------------------------------------------------------
------------------------------------------------------------
------------------------------------------------------------
------------------------------------------------------------
------------------------------------------------------------
------------------------------------------------------------
------------------------------------------------------------
------------------------------------------------------------
---------------
>Os06g48290
------------------------------------------------------------
---------------------------------------------MEGEDLGSWLGLGIG
GGGYAYGGDDCRRSPSSPSPVQMLFSQHVKEEITRGYDHGRDEEQASGSKIMKGERGARL
RVMRSIRN----------------------------------------------------
-----------SGGDGSRSRVLSLGDDGGDGGSGGGGGG---------------------
---------------------------------------------------GTRK-KLQL
TKEQSTLLED---------------------------------------------SFRVH
----NILSH--------------AQKHELARQ---L-KLKPRQVEVWFQNRR-A----RT
----------K----LKQTEVDCEF--LKRCCESLT------------------------
-------------------------EEN--KQLKHE------------------------
------------------------------------------------------------
------------------------------------------------------------
-----------------------------------LMELRR-------------------
-----------------------------------------------------------L
ASPAAAAAGSQ----------------LYVQFPRAAAA----------------------
------------------------------------------------------------
---------------------------AMVNVCPSC--------EKVTVM---------G
GGGGETGKSSSSYSS---------------------------------------------
------------------------------------------------------------
------------------------------------------------------------
------------------------------------------------------------
------------------------------------------------------------
------------------------------------------------------------
------------------------------------------------------------
------------------------------------------------------------
------------------------------------------------------------
------------------------------------------------------------
------------------------------------------------------------
------------------------------------------------------------
---------------
>OsHAT22
------------------------------------------------------------
------------------------------------------------------------
---------MAQDDEDVGLALGLSLGSGGHRRQRESRDEAPSSAAASLLTLRLPAESGGQ
PQVVVKRE----------------------------------------------------
------VVRAEEEEYEYEYERALYSSSAAAADDDEGCNS---------------------
-----------------------------------------------------RK-KLRL
SKEQSALLED---------------------------------------------RFKEH
----STLNP--------------KQKVALAKQ---L-NLRPRQVEVWFQNRR-A----RT
----------K----LKQTEVDCEL--LKRCCETLT------------------------
-------------------------EEN--RRLHRE------------------------
------------------------------------------------------------
------------------------------------------------------------
-----------------------------------LQQLRA-------------------
-----------------------------------------------------------L
THSTAAGFFMA----------------TTLPVPAATLS----------------------
------------------------------------------------------------
-------------------------------ICPSC--------ERLATA---------A
AAGASPTAAADRTNK---------------------------------------------
------------------------------------------------------------
------------------------------------------------------------
-------------------------------------------PTAPHLFSPFAKSAAC-
------------------------------------------------------------
------------------------------------------------------------
------------------------------------------------------------
------------------------------------------------------------
------------------------------------------------------------
------------------------------------------------------------
------------------------------------------------------------
------------------------------------------------------------
---------------
>Zmhdz32
------------------------------------------------------------
------------------------------------------------------------
-----MEQEEVGLALGLSLGSGHHHQELKPQHPSHPCAALLEPSLSLSGPATKDDGPTAP
VRRFAAVK----------------------------------------------------
-----RELQTMEGNDDEATGRVLVYSVASSAVVTADDDE---------------------
------------------------------------------------GCNSSRK-KLRL
SKEQSALLED---------------------------------------------HFKEH
----STLNP--------------KQKAALARQ---L-NLSPRQVEVWFQNRR-A----RT
----------K----LKQTEVDCEI--LKRCCETLT------------------------
-------------------------EEN--RRLHRE------------------------
------------------------------------------------------------
------------------------------------------------------------
-----------------------------------LQQLRA-------------------
------------------------------------------------------------
-------LSHPHPHPAA----------FFMPTAAAAAL----------------------
------------------------------------------------------------
------------------------------SICPSC--------QRLVAT--------GA
SAAAATTAGADNKPK---------------------------------------------
------------------------------------------------------------
----------------AGG-----------------------------------------
-----------------------------------------PGGRAPHVFSPFTNSAAC-
------------------------------------------------------------
------------------------------------------------------------
------------------------------------------------------------
------------------------------------------------------------
------------------------------------------------------------
------------------------------------------------------------
------------------------------------------------------------
------------------------------------------------------------
---------------
>OsHAT4
------------------------------------------------------------
------------------------------------------------------------
---------------------------------------------MMERAEDLRLSLSLS
SPLIAPRT----------------------------------------------------
------HHVAMLFHAPPEEERAGLRGGGGSDEEDGGCGI---------------------
--------------------------------------------------DGSRK-KLRL
SKDQSAVLED---------------------------------------------SFREH
----PTLNP--------------RQKATLAQQ---L-GLRPRQVEVWFQNRR-A----RT
----------K----LKQTEVDCEF--LKRCCETLT------------------------
-------------------------EEN--RRLQKE------------------------
------------------------------------------------------------
------------------------------------------------------------
-----------------------------------VQELRA-------------------
-------------------------------------------------------LKLVS
PHLYMNMSPPTTLTIMQ----------WYCSKLTSTKY----------------------
--------------------------YYSSSVFEITVEFVFGRLMKIRRQ----------
-----------------------------KQ-------------RLMSVY----CRSSAI
SSSQCRVYSTQCIAS---------------------IHFSCTVCVRAMPKSTWTQTRMHA
AVVPSQ------------------------------------------------------
PVLPTVAIAATAAKPLEFG-----------------------------------------
-----------------------------------------GHATHAAAHHNLGSKS---
-----------------------------------------WG-----------------
------------------------------------------------------------
-----FFPALKGLNKEALS-----------------------------------------
------------------------------------------------------------
------------------------------------------------------------
------------------------------------------------------------
------------------------------------------------------------
------------------------------------------------------------
---------------
>Zmhdz34
------------------------------------------------------------
------------------------------------------------------------
---------------------------------MMERVEDLGLSLSLSSSLASPRTHHVA
TMLLRAPE----------------------------------------------------
--KRFLEMPLLLPAKRTTEVTGEDGLRGGSDEEDGGCGI---------------------
--------------------------------------------------DGSRK-KLRL
SKDQSAVLED---------------------------------------------SFREH
----PTLNP--------------RQKAALAQQ---L-GLRPRQVEVWFQNRR-A----RT
----------K----LKQTEVDCEY--LKRCCETLT------------------------
-------------------------EEN--RRLQKE------------------------
------------------------------------------------------------
------------------------------------------------------------
-----------------------------------VQELRA-------------------
------------------------------------------------------------
-----LKLVSP----HL----------YMHMSPPTTLT----------------------
------------------------------------------------------------
-------------------------------MCPSC--------ERVSSS----------
NGNSAAATAAARARA---------------------------------------------
------------------------------------------------------------
----------------GAG-----------------------------------------
---------------------------------------------AGAIVCHPIDRATS-
------------------------------------------T-----------------
------------------------------------------------------------
------------------------------------------------------------
------------------------------------------------------------
------------------------------------------------------------
------------------------------------------------------------
------------------------------------------------------------
------------------------------------------------------------
---------------
>Zmhdz30
------------------------------------------------------------
---------------------------------------------MAQEDVHLDDAGLAL
GLSLGGGGGGGASAAARHGTSRSRLSTEAPRTLEPPSLTLSMPDEATATATGGSGGSGGA
ARSVSSRS----------------------------------------------------
----VEGVKRERVDDAEGERASSTAAAARAGAGAEDDDD---------------------
--------------------------------------------------GSTRK-KLRL
TKEQSKLLED---------------------------------------------RFKDH
----STLNP--------------KQKIALAKQ---L-KLRPRQVEVWFQNRR-A----RT
----------K----LKQTEVDCEL--LKRCCESLS------------------------
-------------------------EEN--RRLQRE------------------------
------------------------------------------------------------
------------------------------------------------------------
-----------------------------------LQELRA-------------------
------------------------------------------------------------
----LKQLAGP----HP-------------------------------------------
------------------------------------------------------------
--------------------------------------------HQAPSS----SPAAAT
QGVPVPVPVPPPLYV---------------------------QMQMQLPMPAATLSLCPS
CERLRG------------------------------------------------------
-----------GPKAEPDR-----------------------------------------
-----------------------------------------PQAATHRFFNPFTHSAAC-
------------------------------------------------------------
------------------------------------------------------------
------------------------------------------------------------
------------------------------------------------------------
------------------------------------------------------------
------------------------------------------------------------
------------------------------------------------------------
------------------------------------------------------------
---------------
>Zmhdz35
------------------------------------------------------------
-----------------------------------------------MAQEDVHLDDAGL
ALGLSLGSGSGGASGAARHGGISRRLSREVRLPSPHPLEPSLTLSLPDEATATGSGGGGA
AHSVSSLS----------------------------------------------------
----VAGVKRERVDDAEGERASSTAALPRACAGAEDDDD---------------------
-------------------------------------------------DGSTRK-KLRL
TKEQSALLED---------------------------------------------RFKEH
----STLNP--------------KQKVALAKQ---L-KLRPRQVEVWFQNRR-ASRARRT
----------K----LKQTEVDCEL--LKRCCESLT------------------------
-------------------------EEN--RRLQRE------------------------
------------------------------------------------------------
------------------------------------------------------------
-----------------------------------LQELRA-------------------
------------------------------------------------------------
------LKFAP----------------HPQAPPSSATQ----------------------
------------------------------------------------------------
--------------------------------------------AGAAAG----VVPAPP
PPLYMQMQMPAAATL----------------------------------------SLCPS
CDRLAG------------------------------------------------------
-------PGAAAKA--EPR-----------------------------------------
-----------------------------------------PKAAATHHFFNPFTHSAA-
---------------------------------------C--------------------
------------------------------------------------------------
------------------------------------------------------------
------------------------------------------------------------
------------------------------------------------------------
------------------------------------------------------------
------------------------------------------------------------
------------------------------------------------------------
---------------
>MeHDZ34
------------------------------------------------------------
-------------------------------------------------MGFGISDGVCN
TGLGLALSCYDKQQHCSQSDHHLQQKKQKLSLKYDHMFPSLTLGLPQEPYPSAAKVEADF
QPQASSPS----------------------------------------------------
---VVSSFSNSSVKKEREFCGEEAEVERVSSRVSDEDEE---------------------
--------------------------------------------------GSPRK-KLRL
NKQQSATLEN---------------------------------------------SFKEH
----STLNP--------------KQKQALAEQ---L-NLRPRQVEVWFQNRR-A----RT
----------K----LKQTEVDCEV--LKKCCETLT------------------------
-------------------------EEN--KRLQKE------------------------
------------------------------------------------------------
------------------------------------------------------------
-----------------------------------LQELKS-------------------
------------------------------------------------------------
-------LKLT----AP----------LYMQLPAATLT----------------------
------------------------------------------------------------
-------------------------------ICPSC--------ERINSG----------
DASSTTTTTLT-------------------------------------------------
------------------------------------------------------------
------------------------------------------------------------
-------------------------------------------VGPKPHFYSPFTHPSA-
-----------------------------------------AC-----------------
------------------------------------------------------------
------------------------------------------------------------
------------------------------------------------------------
------------------------------------------------------------
------------------------------------------------------------
------------------------------------------------------------
------------------------------------------------------------
---------------
>MeHDZ48
------------------------------------------------------------
--------------------------------------------MGFGISDDVCNTGLGL
GLSSHDNQQNYSQSVHLKQKKKLFLKYDHTFPSLTLGPPPQEPYPSATMVEADLQPQASS
PSAVSSFS----------------------------------------------------
---------NSSIKKEREFRGEEVEVERVSSRVSDEDEE---------------------
--------------------------------------------------GSPRK-KLRL
SKQQSAILED---------------------------------------------SFKEH
----STLNP--------------KQKQALAEQ---L-NLRPRQVEVWFQNRR-A----RT
----------K----LKQTEVDCEV--LRKCCETLT------------------------
-------------------------EEN--KRLQKE------------------------
------------------------------------------------------------
------------------------------------------------------------
-----------------------------------LQELRS-------------------
------------------------------------------------------------
-------LKMA----AP----------LYMQLPAATLT----------------------
------------------------------------------------------------
-------------------------------VCPSC--------ERIGSG----------
-GGDATSTSTLTVGP---------------------------------------------
------------------------------------------------------------
------------------------------------------------------------
--------------------------------------------KPHFYSPFTHPSAAC-
------------------------------------------------------------
------------------------------------------------------------
------------------------------------------------------------
------------------------------------------------------------
------------------------------------------------------------
------------------------------------------------------------
------------------------------------------------------------
------------------------------------------------------------
---------------
>Os03g12860
------------------------------------------------------------
----------------------------------------MAQEDVGHLSDAGLALGLSL
GGGGGGTTDAAAAHRGGCRRPSPSSQCPPLEPSLTLSLPDDAAAGAAATATATASGGGGP
AHSVSSLS----------------------------------------------------
----VGAAAAAAVKRERAEEADGERVSSTAAGRDDDDDG---------------------
---------------------------------------------------STRK-KLRL
TKEQSALLED---------------------------------------------RFREH
----STLNP--------------KQKVALAKQ---L-NLRPRQVEVWFQNRR-A----RT
----------K----LKQTEVDCEF--LKRCCETLT------------------------
-------------------------EEN--RRLQRE------------------------
------------------------------------------------------------
------------------------------------------------------------
-----------------------------------LQELRA-------------------
-------------------------------------------------------LKFAP
PPPSSAAHQPSPAPPAP----------FYMQLPAATLT----------------------
------------------------------------------------------------
-------------------------------ICPSC--------ERVGGP----------
-ASAAKVVAADGTKA---------------------------------------------
------------------------------------------------------------
----------------GPG-----------------------------------------
------------------------------------------RTTTHHFFNPFTHSAAC-
------------------------------------------------------------
------------------------------------------------------------
------------------------------------------------------------
------------------------------------------------------------
------------------------------------------------------------
------------------------------------------------------------
------------------------------------------------------------
------------------------------------------------------------
---------------
>AtHAT9
------------------------------------------------------------
---------------------------------------------MGFDDTCNTGLVLGL
GPSPIPNNYNSTIRQSSVYKLEPSLTLCLSGDPSVTVVTGADQLCRQTSSHSGVSSFSSG
RVVKRERD----------------------------------------------------
-----------GGEESPEEEEMTERVISDYHEDEEGISA---------------------
-----------------------------------------------------RK-KLRL
TKQQSALLEE---------------------------------------------SFKDH
----STLNP--------------KQKQVLARQ---L-NLRPRQVEVWFQNRR-A----RT
----------K----LKQTEVDCEF--LKKCCETLA------------------------
-------------------------DEN--IRLQKE------------------------
------------------------------------------------------------
------------------------------------------------------------
-----------------------------------IQELKT-------------------
------------------------------------------------------------
-------LKLT----QP----------FYMHMPASTLT----------------------
------------------------------------------------------------
-------------------------------KCPSC--------ERIGGG----GGGNGG
GGGGSGATAVIVDGS----------------------------------------TAKGA
FSISSK------------------------------------------------------
------------------------------------------------------------
---------------------------------------------PHFFNPFTNPSAAC-
------------------------------------------------------------
------------------------------------------------------------
------------------------------------------------------------
------------------------------------------------------------
------------------------------------------------------------
------------------------------------------------------------
------------------------------------------------------------
------------------------------------------------------------
---------------
>PtrHox11
------------------------------------------------------------
---------------------------------------------MMGFGTTDDLCNTGL
GLGLGSFHAEQENCSQSDHLFQPIKKDKLTLKYDLLLPSLTLGPSEEVYRSITKKTDADL
QPQASSLS----------------------------------------------------
---AVSSFSNSSIKKEREFGIGEEVDVERISSRLSDEDE---------------------
-------------------------------------------------EGSPRK-KLRL
TKEQSVILED---------------------------------------------NFKDH
----STLNP--------------KQKQVLAEQ---L-NLRPRQVEVWFQNRR-A----RS
----------K----LKQTEVDCEL--LKKCCETLT------------------------
-------------------------LEN--KRLQKE------------------------
------------------------------------------------------------
------------------------------------------------------------
-----------------------------------LQELKS-------------------
------------------------------------------------------------
-------LKLA----SP----------VYMQLPAATLS----------------------
------------------------------------------------------------
-------------------------------MCPSC--------ERICSG---------S
DQGSSTSTFT--------------------------------------------------
------------------------------------------------------------
------------------------------------------------------------
-------------------------------------------VGPKPNFYNPDTHSSA-
-----------------------------------------AC-----------------
------------------------------------------------------------
------------------------------------------------------------
------------------------------------------------------------
------------------------------------------------------------
------------------------------------------------------------
------------------------------------------------------------
------------------------------------------------------------
---------------
>Vv00015015001
------------------------------------------------------------
-----------------------------------------------MGFEDVCCTGLGL
GLGRQDRPQSRLQSDHQEKKKKLCLKYDNSFPCLTLGPSEDTYQLAAKINDAGKGYGEST
DLHRQASS----------------------------------------------------
-LSAVSSFSNSSIKKERDLCGEVEVEVEIERVSSRASDE---------------------
-----------------------------------------------DEEGNSRK-KLRL
TKEQAVILED---------------------------------------------SFKQH
----STLNP--------------RQKQVLAKQ---L-NLRPRQVEVWFQNRR-A----RT
----------K----LKQTEVDCEL--LRKRCETLT------------------------
-------------------------DEN--QRLQKE------------------------
------------------------------------------------------------
------------------------------------------------------------
-----------------------------------LQELKA-------------------
------------------------------------------------------------
-------LKLA----TP----------LYMQLPAATLT----------------------
------------------------------------------------------------
-------------------------------MCPSC--------ERIGSG----------
GDASSKTSFT--------------------------------------------------
------------------------------------------------------------
------------------------------------------------------------
-----------------------------------------IGAKPRFCNPFTHPSPAC-
------------------------------------------------------------
------------------------------------------------------------
------------------------------------------------------------
------------------------------------------------------------
------------------------------------------------------------
------------------------------------------------------------
------------------------------------------------------------
------------------------------------------------------------
---------------
>AtHAT22
------------------------------------------------------------
-----------------------------------------------------MGLDDSC
NTGLVLGLGLSPTPNNYNHAIKKSSSTVDHRFIRLDPSLTLSLSGESYKIKTGAGAGDQI
CRQTSSHS----------------------------------------------GISSFS
SGRVKREREISGGDGEEEAEETTERVVCSRVSDDHDDEE---------------------
-------------------------------------------------GVSARK-KLRL
TKQQSALLED---------------------------------------------NFKLH
----STLNP--------------KQKQALARQ---L-NLRPRQVEVWFQNRR-A----RT
----------K----LKQTEVDCEF--LKKCCETLT------------------------
-------------------------DEN--RRLQKE------------------------
------------------------------------------------------------
------------------------------------------------------------
-----------------------------------LQDLKA-------------------
------------------------------------------------------------
-------LKLS----QP----------FYMHMPAATLT----------------------
------------------------------------------------------------
-------------------------------MCPSC--------ERLGGG----------
-GVGGDTTAVDEETA---------------------------------------------
------------------------------------------------------------
----------------KGA-----------------------------------------
-----------------------------------------FSIVTKPRFYNPFTNPSA-
-----------------------------------------AC-----------------
------------------------------------------------------------
------------------------------------------------------------
------------------------------------------------------------
------------------------------------------------------------
------------------------------------------------------------
------------------------------------------------------------
------------------------------------------------------------
---------------
>Mt5G015030
------------------------------------------------------------
-----------------------------------------------MGLNDQDSLHLVL
GLSLNTSTTPKEITTTTPMNPYSTSNEPSLTLGLSGESYNLISHKQATKGYGEELCRQTS
SPHSVVNS----------------------------------------------------
---SFSSGRVLQVKRERDEEEEEVEEERVSSRVSDEDED---------------------
-------------------------------------------------ATNARK-KLRL
TKEQSLLLEE---------------------------------------------SFKLH
----STLNP--------------KQKQALARQ---L-NLRPRQVEVWFQNRR-A----RT
----------K----LKQTEVDCEF--LKKCCETLT------------------------
-------------------------DEN--RRLKKE------------------------
------------------------------------------------------------
------------------------------------------------------------
-----------------------------------LQELKS-------------------
------------------------------------------------------------
-------LKVA----QP----------LYMPMPAATLS----------------------
------------------------------------------------------------
-------------------------------ICPSC--------ERL-------GRVADG
GGGSNKIT----------------------------------------------------
------------------------------------------------------------
-----------AFT----------------------------------------------
-------------------------------------------MAPNTHFYNPFNNPSA-
-----------------------------------------AC-----------------
------------------------------------------------------------
------------------------------------------------------------
------------------------------------------------------------
------------------------------------------------------------
------------------------------------------------------------
------------------------------------------------------------
------------------------------------------------------------
---------------
>PtrHox35
------------------------------------------------------------
------------------------------------------MGCLDDGCNTGLVLGLGF
TTTNLENTSRPADNNKRLIKPQIKPLMTGFEPSLSLGLSAETYSLVDGKKGCEESIGAHD
QLYRQASP----------------------------------------------------
-HSAVSSFSSGRVKRERDLSSEDIEVERVSSRVSDEDED---------------------
-------------------------------------------------GSNARK-KLRL
TKEQSALLEE---------------------------------------------SFKQH
----STLNP--------------KQKQALARQ---L-NLRPRQVEVWFQNRR-A----RT
----------K----LKQTEMDCEF--LKKCCETLT------------------------
-------------------------DEN--RRLQKE------------------------
------------------------------------------------------------
------------------------------------------------------------
-----------------------------------LQDLKS-------------------
------------------------------------------------------------
-------LKMA----QP----------FYMHMPAATLT----------------------
------------------------------------------------------------
-------------------------------MCPSC--------ERIGGV----------
-GEGASKSPFSMATK---------------------------------------------
------------------------------------------------------------
------------------------------------------------------------
---------------------------------------------PHFYNSFTNPSAAC-
------------------------------------------------------------
------------------------------------------------------------
------------------------------------------------------------
------------------------------------------------------------
------------------------------------------------------------
------------------------------------------------------------
------------------------------------------------------------
------------------------------------------------------------
---------------
>PtrHox27
------------------------------------------------------------
------------------------------------------------MGCLDDGCSTGL
VLGLGLIPLTDLESTSKPDDYSNRLIRPQIKPSLKFDHKPLTSTSFEPSLSLSIVAHDLL
YRQASPDQ----------------------------------------------------
--SAVSSFSSGRVKRERDLGCEDIEVERISSRVSDEDED---------------------
-------------------------------------------------GTNARK-KLRL
TKEQSALLEE---------------------------------------------SFKQH
----SNLNP--------------KQKEALARQ---L-NLRPRQVEVWFQNRR-A----RT
----------K----LKQTEVDCEF--LKKCCEALT------------------------
-------------------------DEN--RRLQKE------------------------
------------------------------------------------------------
------------------------------------------------------------
-----------------------------------LQELKA-------------------
------------------------------------------------------------
-------LKLA----QP----------FYMHMPAATLT----------------------
------------------------------------------------------------
-------------------------------MCPSC--------ERIGGG----------
GDGASKSSFS--------------------------------------------------
------------------------------------------------------------
------------------------------------------------------------
-------------------------------------------MVPKPHFYNTFTNPSA-
-----------------------------------------AC-----------------
------------------------------------------------------------
------------------------------------------------------------
------------------------------------------------------------
------------------------------------------------------------
------------------------------------------------------------
------------------------------------------------------------
------------------------------------------------------------
---------------
>MeHDZ31
------------------------------------------------------------
----------------------------------------------MGCLDDGLVLGLGF
SATTTLEKRGNNNNEKPKMMNKPCFEPSLSLGLSGETFYGCNKKTTDIKKVCEESGGADL
FRQASPHS----------------------------------------------------
---AVSSFSSGRVKRERDLSSEEIEAERVSSRVSDEDED---------------------
-------------------------------------------------ATNTRK-KLRL
TKEQSALLEE---------------------------------------------SFKQH
----STLNP--------------KQKQALARQ---L-NLRPRQVEVWFQNRR-A----RT
----------K----LKQTEVDCEF--LKKCCETLT------------------------
-------------------------DEN--RRLQKE------------------------
------------------------------------------------------------
------------------------------------------------------------
-----------------------------------LQELKA-------------------
------------------------------------------------------------
-------LKLA----QP----------FYMHMPAATLT----------------------
------------------------------------------------------------
-------------------------------MCPSC--------ERIGGV----------
GDGASKNNPFSIASK---------------------------------------------
------------------------------------------------------------
------------------------------------------------------------
---------------------------------------------PHFYNPFTNPSAAC-
------------------------------------------------------------
------------------------------------------------------------
------------------------------------------------------------
------------------------------------------------------------
------------------------------------------------------------
------------------------------------------------------------
------------------------------------------------------------
------------------------------------------------------------
---------------
>MeHDZ32
------------------------------------------------------------
----------------------------------------------MGCLDDGCNTGLVL
GLGFSASTAMEKPENSNNQKHKMMNKLCFEPSLSLGLSGEIYNHHDVSKGREESVGVDLF
RHASPLSA----------------------------------------------------
----VSSFSSGRVKRERDLSSEEIEAERVSSRVSDEDED---------------------
-------------------------------------------------AINTRK-KLRL
TKEQSALLEE---------------------------------------------SFKQH
----STLNP--------------KQKQALARQ---L-NLRPRQVEVWFQNRR-A----RT
----------K----LKQTEVDCEF--LKKCCETLT------------------------
-------------------------DEN--RRLQKE------------------------
------------------------------------------------------------
------------------------------------------------------------
-----------------------------------LQELKA-------------------
------------------------------------------------------------
-------LKLA----QP----------FYMQLPAATLT----------------------
------------------------------------------------------------
-------------------------------MCPSC--------ERIGGV----------
ADGSSK----NNPFS---------------------------------------------
------------------------------------------------------------
------------------------------------------------------------
-------------------------------------------MAPKPHFYNPFTNPSA-
-----------------------------------------AC-----------------
------------------------------------------------------------
------------------------------------------------------------
------------------------------------------------------------
------------------------------------------------------------
------------------------------------------------------------
------------------------------------------------------------
------------------------------------------------------------
---------------
>Vv00008185001
------------------------------------------------------------
-------------------------------------------MGFDDGCNTGLVLGLGF
TATAAALDQTPLKPCTTTDHDQRSKKTCLRFGPLAAAPTSFEPSLTLSLSGETYQVTGKM
DMNKVCEE------------------------------------------AAADLYRQPS
PHSTVSSFSNASVKRERDLGSEEVEIERLSSRVSDEDED---------------------
--------------------------------------------------GSNGRKKLRL
TKEQSALLEE---------------------------------------------SFKQH
----STLNP--------------KQKQALAKQ---L-NLRPRQVEVWFQNRR-A----RT
----------K----LKQTEVDCEF--LKKCCESLT------------------------
-------------------------DEN--RRLQKE------------------------
------------------------------------------------------------
------------------------------------------------------------
-----------------------------------LQELKA-------------------
------------------------------------------------------------
-------LKLA----QP----------LYMQLPAATLT----------------------
------------------------------------------------------------
-------------------------------MCPSC--------ERIGGV----------
PDGASKSPFTMA------------------------------------------------
------------------------------------------------------------
------------------------------------------------------------
-------------------------------------------PKPHFYNPFTNPSAAC-
------------------------------------------------------------
------------------------------------------------------------
------------------------------------------------------------
------------------------------------------------------------
------------------------------------------------------------
------------------------------------------------------------
------------------------------------------------------------
------------------------------------------------------------
---------------
>VvXM_002269340
------------------------------------------------------------
------------------------------------------------------------
------------------------------------------------------------
------------------------------------------------------------
------------------------------------------------------------
------------------------------------------------------------
---------Q--------------------------------------------------
-----------------------KQKQALAKQ---L-NLRPRQVEVWFQNRR-A----RT
----------K----LKQTEVDCEF--LKKCCESLT------------------------
-------------------------DEN--RRLQKE------------------------
------------------------------------------------------------
------------------------------------------------------------
-----------------------------------LQELKA-------------------
------------------------------------------------------------
-------LKLA----QP----------LYMQLPAATLT----------------------
------------------------------------------------------------
-------------------------------MCPSC--------ERIGGV----------
TDGASKSPFTMA------------------------------------------------
------------------------------------------------------------
------------------------------------------------------------
-------------------------------------------PKPHFYNPFTNPSAAC-
------------------------------------------------------------
------------------------------------------------------------
------------------------------------------------------------
------------------------------------------------------------
------------------------------------------------------------
------------------------------------------------------------
------------------------------------------------------------
------------------------------------------------------------
---------------
>Vv00011041001
------------------------------------------------------------
------------------------------------------------------------
------------------------------------------------------------
------------------------------------------------------------
------------------------------------------------------------
------------------------------------------------------------
------------------------------------------------------------
-----------------------KQKQALAKQ---L-NLRPRQVEVWFQNRR-A----RT
----------K----LKQTEVDCEF--LKKCCESLT------------------------
-------------------------DEN--RRLQKE------------------------
------------------------------------------------------------
------------------------------------------------------------
-----------------------------------LQELKA-------------------
------------------------------------------------------------
-------LKLA----QP----------LYMQLPAATLT----------------------
------------------------------------------------------------
-------------------------------MCPSC--------ERIGGV----------
TDGASKSPFTMA------------------------------------------------
------------------------------------------------------------
------------------------------------------------------------
-------------------------------------------PKPHFYNPFTNPSAAC-
------------------------------------------------------------
------------------------------------------------------------
------------------------------------------------------------
------------------------------------------------------------
------------------------------------------------------------
------------------------------------------------------------
------------------------------------------------------------
------------------------------------------------------------
---------------
>OsHox1
------------------------------------------------------------
-------------------------------------------------------MEMMV
HGRRDEQYGGLRLGLGLGLSLGVAGGAADDEQPPPRRGAAPPPQQQLCGWNGGGLFSSSS
SVVRACMD------------------------------AWIDLTKMPFLRGIDVNRAPAA
ETTTTTARGPSCSEEDEEPGASSPNSTLSSLSGKRGAPS---------------------
----------------------------------AATAAAAAASDDEDSGGGSRK-KLRL
SKDQAAVLED---------------------------------------------TFKEH
----NTLNP--------------KQKAALARQ---L-NLKPRQVEVWFQNRR-A----RT
----------K----LKQTEVDCEL--LKRCCETLT------------------------
-------------------------DEN--RRLHRE------------------------
------------------------------------------------------------
------------------------------------------------------------
-----------------------------------LQELRA-------------------
-------------------------------------------------------LKLAT
AAAAPHHLYGA------------------RVPPPTTLT----------------------
------------------------------------------------------------
-------------------------------MCPSC--------ERVASA----ATTTRN
NSGAAPARPV--------------------------------------------------
------------------------------------------------------------
------------------------------------------------------------
---------------------------------------------PTRPWPPAAAQRSS-
------------------------------------------A-----------------
------------------------------------------------------------
------------------------------------------------------------
------------------------------------------------------------
------------------------------------------------------------
------------------------------------------------------------
------------------------------------------------------------
------------------------------------------------------------
---------------
>OsHox27
------------------------------------------------------------
-----------------------MELGLSLGDAVTVADGGRLELVLGLGVGVGAGVRRGE
EEERGRREDVVGAGRWAAMAAASPEPSVRLSLVSSLGLHWPSETGRSEAAARGFDVNRAP
SVAAGAPG--------------------------------------MEDDEEGPGAAPAL
SSSPNDSGGSFPLDLSGQGLRGHAEAAAQGGGGGGGGER---------------------
---------------------------------------SSSRASDDDEGASARK-KLRL
SKEQSAFLEE---------------------------------------------SFKEH
----STLNP--------------KQKVALAKQ---L-NLRPRQVEVWFQNRR-A----RT
----------K----LKQTEVDCEY--LKRCCETLT------------------------
-------------------------EEN--RRLHKE------------------------
------------------------------------------------------------
------------------------------------------------------------
-----------------------------------LAELRA-------------------
------------------------------------------------------------
-------LKTA----RP----------FYMHLPATTLS----------------------
------------------------------------------------------------
-------------------------------MCPSC--------ERVASN----PATAST
SAPAAATSPAAAPTA---------------------------------AARTAVASPEPH
RPSSFA------------------------------------------------------
----ALFAAPLGFPLTAAQ-----------------------------------------
-----------------------------------------PRPPPPASNCL--------
------------------------------------------------------------
------------------------------------------------------------
------------------------------------------------------------
------------------------------------------------------------
------------------------------------------------------------
------------------------------------------------------------
------------------------------------------------------------
------------------------------------------------------------
---------------
>Zmhdz26
MLPCLLPFAGPLTCARQTAVPKGQNQARVLAACSVTRLAELSHSHAVATLSPQLLLHNAR
SSICRRYKPSLPSLYYGRLLLLLLVGVELFLGAGMELGLSLGDAAVPDAGRAAPELGLGL
GVGIGSNAAGTGRGSKAAGTTGTTGWWAAPATPESAVRLSLVSSLGLQWPPPDGGICHVG
RDEAPARG------------------------------FDVNRAPSVAGSALALEDDEEE
PGAAALSSSPNDSAGSFPLDLGGPRAHAEGAAARAGGER---------------------
---------------------------------------SSSRASDEDEGASARK-KLRL
SKEQSAFLEE---------------------------------------------SFKEH
----STLNP--------------KQKAALAKQ---L-NLRPRQVEVWFQNRR-A----RT
----------K----LKQTEVDCEY--LKRCCETLT------------------------
-------------------------EEN--RRLHKE------------------------
------------------------------------------------------------
------------------------------------------------------------
-----------------------------------LAELRA-------------------
------------------------------------------------------------
-------LKTA----PP----------FFMRLPATTLS----------------------
------------------------------------------------------------
-------------------------------MCPSC--------ERVASGPSPASTSAPA
SSTPPATAATTAISY-------------------------------AAAAAAPVRADHRP
SSFAAL------------------------------------------------------
------------------------------------------------------------
-------------------------------------------FAATRSFPLASQPRPP-
-----------------------------------------AP-----------------
------------------------------------------------------------
--------------------ASNCL-----------------------------------
------------------------------------------------------------
------------------------------------------------------------
------------------------------------------------------------
------------------------------------------------------------
------------------------------------------------------------
---------------
>Zmhdz20
------------------------------------------------------------
----------------------------------------MADSGSDLVLGLGMGVGVRR
EEETQRGRRDREARRELEFETGRCARPSPEPAVRLTLLPGLVPSLGLPWPLSSETNREVS
TRGFDDVN-----------------------------------------RALSVAGAGAE
EDEAAVAAATAAASSSPNNSSGSFAMDISAQGQGQGQDQ---------------------
--------------------------------AAPAADRACSRASDEDDGGSARK-KLRL
SKEQSAFLEE---------------------------------------------SFKVR
----ATPNP--------------KQKLALARQ---L-NLRARQVEVWFQNRR-A----RT
----------K----LKQTEVDCEH--LKRCCETLT------------------------
-------------------------GEN--RRLHKE------------------------
------------------------------------------------------------
------------------------------------------------------------
-----------------------------------LAELRA-------------------
------------------------------------------------------------
----LKAVRPL----------------LHMHLPATTLS----------------------
------------------------------------------------------------
-------------------------------MCPSC--------ERVAST----SSAAPA
APAPASPSPAAGAGI---------------------------------------------
------------------------------------------------------------
-----------AAS--APD-----------------------------------------
-----------------------------------------PDQRPSSSFAA--------
------------------------------------------------------------
------------------------------------------------------------
------------------------------------------------------------
------------------------------------------------------------
------------------------------------------------------------
------------------------------------------------------------
------------------------------------------------------------
------------------------------------------------------------
---------------
>OsHox11
------------------------------------------------------------
--------------------------------MELGLSLGEAMADAGRELVLGLGMGRRE
EAAEAGRRDHEVRRELEFGSMSSRCGGSSPEPTVRLTLLPMVPGLGLPWPPPPPPSSESR
HLEASTRG-----------------------------------FDVNRPPSSGGGGGGGG
AEEEQDDVAGAALSSSPNNSAGSFPMDDFSGHGLGGNDA---------------------
------------------------------APGGGGGDRSCSRASDEDDGGSARK-KLRL
SKEQSAFLEE---------------------------------------------SFKEH
----STLNP--------------KQKLALAKQ---L-NLRPRQVEVWFQNRR-A----RT
----------K----LKQTEVDCEY--LKRCCETLT------------------------
-------------------------EEN--RRLQKE------------------------
------------------------------------------------------------
------------------------------------------------------------
-----------------------------------LAELRA-------------------
------------------------------------------------------------
-------LKTV----HP----------FYMHLPATTLS----------------------
------------------------------------------------------------
-------------------------------MCPSC--------ERVASN----SAPATA
SSAATSSTAAPPAAP---------------------------SSGGIAATSSSAAAAAAP
DHRPSS------------------------------------------------------
------------FAALFSS-----------------------------------------
-----------------------------------------PRGFPLSVAPQAQPPTSS-
------------------------------------------------------------
------------------------------------------------------------
------------------------------------------------------------
------------------------------------------------------------
------------------------------------------------------------
------------------------------------------------------------
------------------------------------------------------------
------------------------------------------------------------
---------------
>Zmhdz33
------------------------------------------------------------
-----------------------MELALSLGETMADAGRDLMLGLGMGVGVRREEEAQRG
RRDREVRRELEFTARSARSSPEPAVRLTLLHGLGLPWPPPPSSETNRHLEASARGFDVNR
APSLSAAG-----------------------------------------------GAAEE
DEEQDEAAAAAASSSPNNSASSFPTDFSAQGQVAPGADR---------------------
---------------------------------------ACSRASDEDDGGSARK-KLRL
SKEQSAFLED---------------------------------------------SFKEH
----ATLNP--------------KQKLALAKQ---L-NLRPRQVEVWFQNRR-A----RT
----------K----LKQTEVDCEY--LKRCCETLT------------------------
-------------------------EEN--RRLQKE------------------------
------------------------------------------------------------
------------------------------------------------------------
-----------------------------------LSELRA-------------------
------------------------------------------------------------
-------LKTV----HP----------FYMHLPATTLS----------------------
------------------------------------------------------------
-------------------------------MCPSC--------ERVASN----SAPAPA
SSPSPATGIAAPAPE----------------------QRPSSFAALFSSPLNRPLAAQAQ
PQPQAP------------------------------------------------------
----------------ANS-----------------------------------------
------------------------------------------------------------
------------------------------------------------------------
------------------------------------------------------------
------------------------------------------------------------
------------------------------------------------------------
------------------------------------------------------------
------------------------------------------------------------
------------------------------------------------------------
------------------------------------------------------------
---------------
>PtrHox40
------------------------------------------------------------
--------------MQNKREMELGLSLGDAATTSKPFGFMEKSTQLTNKVTSGFCMGLSI
GTNHTLQEEDEDKDDHKLSNNIDHNSDNTNTRTATVQANKGTILTVDTSTDPPIQLDLLP
NTPVPRNQ----------------NSILTLASDNGTNFEAGSSGNMSRGFDVNRFSAVMV
HEDQADQDGATLSSSPPNSATSSFQMDFCIYSSKGGSGS---------------------
------------------------------NIEADQAERASSRASDEEENGSARK-KLRL
SKEQSSFLEE---------------------------------------------SFKEH
----NTLTP--------------KQKLALAKE---L-NLRPRQVEVWFQNRR-A----RT
----------K----LKQTEVDCEY--LKRCCETLT------------------------
-------------------------EEN--RRLHKE------------------------
------------------------------------------------------------
------------------------------------------------------------
-----------------------------------LQELRA-------------------
------------------------------------------------------------
-------LKTS----NP----------YYMQLPATTLT----------------------
------------------------------------------------------------
-------------------------------MCPSC--------ERVAAA----ATSATA
TTATTTTTNTQNNTT---------------------------------------------
--------------------------------------------------DPTSNTT---
-----------GLS--LSS-----------------------------------------
--------------------------------------------SRPRFYPFSHTQTHP-
-----------------------------------------HQ-----------------
------------------------------------------------------------
----------------------------------------------P---KA--------
------------------------------------------------------------
------------------------------------------------------------
------------------------------------------------------------
------------------------------------------------------------
------------------------------------------------------------
---------------
>MeHDZ18
------------------------------------------------------------
-------------------------MELGLSLGDASKPFGYMDKSRDITRTTSSSLGFCM
ALSIGPNPTNQQELEQQHSNDTSTDSEPTTKINTPTTFSPVDPPLIQLDLLPNTPVPRSN
HHALPWPSSDYGNIIFQYVPFSFFSTFCSFSPSLLFSTGSCEAASSGNMTRSGFDVNRLP
AVEEAEDGAALSSSPPNSAASSFQMDFCIYSKTGNQEAE---------------------
------------------------------------VDRASSRASDEDDNGSTRK-KLRL
SKEQSAFLEE---------------------------------------------SFKEH
----NTLNP--------------KQKLALAKQ---L-NLRPRQVEVWFQNRR-A----RT
----------K----LKQTEVDCEY--LKRCCETLT------------------------
-------------------------EEN--RRLHKE------------------------
------------------------------------------------------------
------------------------------------------------------------
-----------------------------------LQELRA-------------------
------------------------------------------------------------
-------LKTS----NP----------FHMTLPATTLT----------------------
------------------------------------------------------------
-------------------------------MCPSC--------ERVATT-------TST
TTATPTTTVTPTTPM----------------------------------NNNNSSSIEAT
SKATAT------------------------------------------------------
-----------GLT--LAR-----------------------------------------
---------------------------------------------PGRYYPFSHNKPTS-
------------------------------------------C-----------------
------------------------------------------------------------
------------------------------------------------------------
------------------------------------------------------------
------------------------------------------------------------
------------------------------------------------------------
------------------------------------------------------------
------------------------------------------------------------
---------------
>PtrHox6
---------------------------------------------------MELGLSLGD
AATASKPFGFMEKSTKLTNKASLGFCMGLSIGQNHTPREDEDKEKHGNNDHKSDNTNTTT
TAEANKRKGLTVDTTDSPIQLDLLPNTPVPRNRNSSPTYVVYDNGNMSRGFDVNRFPAVM
VHEDQADQ---------------------------------------DVAALSSSPPNSA
TSSFQMDFCMYSSKGRSESHNEADQAERASSRASDEDEN---------------------
--------------------------------------------------GSARK-KLRL
SKDQSAFLEE---------------------------------------------SFKEH
----NTLTP--------------KQKLALAKE---L-NLRPRQVEVWFQNRR-A----RT
----------K----LKQTEVDCEY--LKRCCETLT------------------------
-------------------------EEN--RRLHKE------------------------
------------------------------------------------------------
------------------------------------------------------------
-----------------------------------LQELRA-------------------
------------------------------------------------------------
-------LKTS----NP----------FYMQLPATTLT----------------------
------------------------------------------------------------
-------------------------------MCPSC--------ERVATT----STSTAA
ATTTTATPTATAATT----------------------------TTTTNNQNNTADPTSKT
TGLSLG------------------------------------------------------
----------------STR-----------------------------------------
-----------------------------------------PRFYPFSHTQTHPHQHTA-
------------------------------------------------------------
------------------------------------------------------------
------------------------------------------------------------
------------------------------------------------------------
------------------------------------------------------------
------------------------------------------------------------
------------------------------------------------------------
------------------------------------------------------------
---------------
>MeHDZ56
------------------------------------------------------------
------------------MELALSLGEDTSKPFKFLDQNPKLSTKDLGFCMGLGTGFTAT
PRSHDKVVDSTLQAEAAAAAADIRVSSDHLPVQLDLLPFSPVPRRQPPPQIPFPWLSDNL
ASERGSTD-------------------------------------------GSGRGFDVN
RLSAEEAEEGAALSSPNSAMSSFQMDFGIRSSVGGRCNK---------------------
-----------------------------RDMEAIEAERASSRASDDEENGLTRK-KLRL
SKEQSAFLEE---------------------------------------------SFKEH
----NTLNP--------------KQKLALAKQ---L-NLRPRQVEVWFQNRR-A----RT
----------K----LKQTEVDCEY--LKRCCETLT------------------------
-------------------------EEN--RRLQKE------------------------
------------------------------------------------------------
------------------------------------------------------------
-----------------------------------LQELRA-------------------
------------------------------------------------------------
-------LKTS----QP----------FYMQLPATTLT----------------------
------------------------------------------------------------
-------------------------------MCPSC--------ERVATS----SATTND
NKKNPVATVAATVTI-----------------------------------PLTTTTSNKN
STPLSL------------------------------------------------------
------------------------------------------------------------
-------------------------------------------ANKPRLYPFAQAQAHQ-
----------------------------------------AAS-----------------
------------------------------------------------------------
------------------------------------------------------------
------------------------------------------------------------
------------------------------------------------------------
------------------------------------------------------------
------------------------------------------------------------
------------------------------------------------------------
---------------
>MeHDZ19
------------------------------------------------------------
------------------------MELALSLGDTSKPFEFLHHTPKVSAKDLGFCMGLPT
GFTASPRSHDKVVDTNLHGEAAATGVSSDPPVQLDLLPFSPVPRRLPPSQTPFPWLSDNL
VSEPGSTD----------------------------GSGRGFDVNRLSAEEAEEGAAMSS
PNSAVSSFQMDFGIRSRRYKRDMEAIDAERASSRASDDE---------------------
------------------------------------------------ENGLTRK-KLRL
SKEQSAFLEE---------------------------------------------SFKEH
----NTLNP--------------KQKLALAKQ---L-NLRPRQVEVWFQNRR-A----RT
----------K----LKQTEVDCEY--LKRCCETLT------------------------
-------------------------EEN--RRLQKE------------------------
------------------------------------------------------------
------------------------------------------------------------
-----------------------------------LQELRA-------------------
------------------------------------------------------------
-------LKTS----QP----------FYMQLPATTLT----------------------
------------------------------------------------------------
-------------------------------MCPSC--------ERVATT------NTSP
SAAATTAAPNKHNPV--------------------ATTAAATIPSSAATTNTNSSSLSLA
KPRLSP------------------------------------------------------
------------------------------------------------------------
-------------------------------------------FTAKIHMPQTQDHQAA-
------------------------------------------S-----------------
------------------------------------------------------------
------------------------------------------------------------
------------------------------------------------------------
------------------------------------------------------------
------------------------------------------------------------
------------------------------------------------------------
------------------------------------------------------------
---------------
>VvXM_002275711
------------------------------------------------------------
--------------------------------MELALSLGDASKPFTFLDKTQKMVNKDA
GFCMGLGTGIIGKGQGHGGEEDERKVSSDPPVQLDLLPFSPVPRHHPSSQLRFPWLADNL
MSEPGSSD--------------------------------------GSGRALDVNRFPVA
VAAAEDADDGGALSSPNSTVSSFQMDFSIYRSGNGGRSK---------------------
-----------------------------RDLEATVNEVETSRASDDDENGSTRK-KLRL
SKEQSAFLEE---------------------------------------------SFKEH
----NTLNP--------------KQKLALAKQ---L-NLRPRQVEVWFQNRR-A----RT
----------K----LKQTEVDCEY--LKRCCETLT------------------------
-------------------------EEN--RRLQKE------------------------
------------------------------------------------------------
------------------------------------------------------------
-----------------------------------LQELRA-------------------
------------------------------------------------------------
-------LKTS----QP----------FYMQLPATTLT----------------------
------------------------------------------------------------
-------------------------------MCPSC--------ERVATT----STSSSA
AAAAPTSTSATLART---------------------------------------------
------------------------------------------------------------
------------------------------------------------------------
-----------------------------------------------RLFPFSQAHVHQ-
-----------------------------------------AP-----------------
------------------------------------------------------------
-------------AHQAAS-----------------------------------------
------------------------------------------------------------
------------------------------------------------------------
------------------------------------------------------------
------------------------------------------------------------
------------------------------------------------------------
---------------
>Vv00025398001
------------------------------------------------------------
------------------------------------------------------------
--------------------------------------MDFSIYRSGNGGRSKRDLEATV
NEVETSRA----------------------------------------------------
---------------------------------SDDDEN---------------------
--------------------------------------------------GSTRK-KLRL
SKEQSAFLEE---------------------------------------------SFKEH
----NTLNP--------------KQKLALAKQ---L-NLRPRQVEVWFQNRR-A----RT
----------K----LKQTEVDCEY--LKRCCETLT------------------------
-------------------------EEN--RRLQKE------------------------
------------------------------------------------------------
------------------------------------------------------------
-----------------------------------LQELRA-------------------
------------------------------------------------------------
-------LKTS----QP----------FYMQLPATTLT----------------------
------------------------------------------------------------
-------------------------------MCPSC--------ERVATT----STSSSA
AAAAPTSTSATLART---------------------------------------------
------------------------------------------------------------
------------------------------------------------------------
-----------------------------------------------RLFPFSQAHVHQ-
-----------------------------------------AP-----------------
------------------------------------------------------------
-------------AHQAAS-----------------------------------------
------------------------------------------------------------
------------------------------------------------------------
------------------------------------------------------------
------------------------------------------------------------
------------------------------------------------------------
---------------
>PtrHox30
------------------------------------------------------------
------------------------MELALSLGDTSKPFKFLDKTPKLSSKDLGFCMGLGS
GFTASTRSHDKLGSHENNHQEDERRVSSDPPLQLVLLPFSPVPRRHQPPSKTRFPWLTDN
LVSEPGST----------------------------------------------EGSGRG
FDVNRLSMDDADEGAALSSPNSAASSFQMDFGIRSGRGN---------------------
--------------------------------KRDLEAIEASRASDDEENGLTRK-KLRL
SKDQSAFLEE---------------------------------------------SFKEH
----STLNP--------------KQKLALAKQ---L-NLRPRQVEVWFQNRR-A----RT
----------K----LKQTEVDCEY--LKRCCETLT------------------------
-------------------------KEN--RRLQKE------------------------
------------------------------------------------------------
------------------------------------------------------------
-----------------------------------LQELRA-------------------
------------------------------------------------------------
-------LKTS----QP----------FYMQLPATTLT----------------------
------------------------------------------------------------
-------------------------------MCPSC--------ERASNS----------
------------------------------------------------------------
------------------------------------------------------------
------------------------------------------------------------
---------------------------------------------TRRSITF--------
------------------------------------------------------------
------------------------------------------------------------
------------------------------------------------------------
------------------------------------------------------------
------------------------------------------------------------
------------------------------------------------------------
------------------------------------------------------------
------------------------------------------------------------
---------------
>PtrHox57
------------------------------------------------------------
------------------------MELALSLGDTSKPFKFLDKTPKLSSKDLGFCMGLGS
GFPATTRSQDKLGSHESNYQDDERRVSSDPPLQLDLLPFSPVPRGHQAPSRIRFPWLTDN
LVSEPGST----------------------------------------------EAPGRR
FDVNRLSMDDADEGAAISSPNSAASSFQMDFGIRSGRDRKRDLDAIDAERAS--------
-----------------------------------------SRASDDDENGLTRK-KLRL
SKEQSAFLEE---------------------------------------------SFKEH
----NTLNP--------------KQKLALAKQ---L-NLRPRQVEVWFQNRR-A----RT
----------K----LKQTEVDCEY--LKRCCETLT------------------------
-------------------------EEN--RRLQKE------------------------
------------------------------------------------------------
------------------------------------------------------------
-----------------------------------LQELRA-------------------
------------------------------------------------------------
-------LKTS----QP----------FYMQLPATTLT----------------------
------------------------------------------------------------
-------------------------------MCPSC--------ERVATT----TTSSSG
T--------------------------------------------------TTTTTTTNP
STTTTT------------------------------------------------------
-----------STT--SSK-----------------------------------------
-----------------------------------------PLSLPAKPRLFPLSHGQV-
-----------------------------------------QP-----------------
------------------------------------------------------------
--------------------HHAAS-----------------------------------
------------------------------------------------------------
------------------------------------------------------------
------------------------------------------------------------
------------------------------------------------------------
------------------------------------------------------------
---------------
>PtrHox63
------------------------------------------------------------
------------------------------------------------------------
---------------------------------------------MKRERTKLKQTEAID
AERASSRA----------------------------------------------------
---------------------------------SDDDEN---------------------
--------------------------------------------------GLTRK-KLRL
SKGQSAFLEE---------------------------------------------SFKEH
----NILNP--------------KQMLALAKQ---L-NLRPRQVEVWFQNRR-A----RT
----------K----LKQTEVDCEY--LKRCCETLT------------------------
-------------------------EEN--RRLQKE------------------------
------------------------------------------------------------
------------------------------------------------------------
-----------------------------------LQELRA-------------------
------------------------------------------------------------
-------LKTS----QP----------FYMQLPATTLT----------------------
------------------------------------------------------------
-------------------------------MCPSC--------ERVATT-------TTS
SSGTTTTTTTNPSTT---------------------------------TTTTTSTTNSKP
LSLPAK------------------------------------------------------
------------------------------------------------------------
-----------------------------------------PRLFPLSHGQVQPHHAAS-
------------------------------------------------------------
------------------------------------------------------------
------------------------------------------------------------
------------------------------------------------------------
------------------------------------------------------------
------------------------------------------------------------
------------------------------------------------------------
------------------------------------------------------------
---------------
>MeHDZ50
------------------------------------------------------------
----------------MELGLSLGDASKPFGCGEKSRDVSNRGSLGFCMALSIGPNQRQE
QEHSHDNSTDTESTKINTPTHHRFSPVGPPLVQLHLLPNTPVQRSNHHHAFPWTSSADNN
NNNGSCEA------------------------------------AASGNLARGLDVNRLP
AVEQAEDGAALSSSPPNSAASSFQMDFCIYSKKSGNYEA---------------------
-----------------------------------EIERASSRASDEDENGCARK-KLRL
SKEQSAFLEE---------------------------------------------SFKEH
----STLNP--------------KQKLALAKQ---L-NLRPRQVEVWFQNRR-A----RT
----------K----LKQTEVDCEY--LKRCCEALT------------------------
-------------------------EEN--RRLNKE------------------------
------------------------------------------------------------
------------------------------------------------------------
-----------------------------------LQELRA-------------------
------------------------------------------------------------
-------LKTS----NP----------FYMQLPATTLT----------------------
------------------------------------------------------------
-------------------------------MCPSC--------ERVATT--------ST
ATATTTTNATPSTTM---------------------------------------------
------------------------------------------------------------
----------------KHA-----------------------------------------
------------------------------------------------------------
------------------------------------------------------------
------------------------------------------------------------
------------------------------------------------------------
------------------------------------------------------------
------------------------------------------------------------
------------------------------------------------------------
------------------------------------------------------------
------------------------------------------------------------
---------------
>VvXM_002268142
------------------------------------------------------------
-----MELELSLGDASSKPFAFMEKAHRQVANKGLGFSMGLGLGSAGRDQEEQKIHEVAD
DDDDDDDGEDDDDGRDQRPSMGLPLQLDLLPLAPVPRNQASHQGLTWPSDNGSSEAGSSG
NVGLPARG-------------------------------------LDVNRLPSTAVTAAA
GEEVEDGAAAEVESSPNSAASSFQMDFCIYRGGNGGTKR---------------------
------------------------------DFESGEAERTSSRASDEDDNGLTRK-KLRL
SKEQSAFLEE---------------------------------------------SFKEH
----NTLNP--------------KQKLALAKQ---L-NLRPRQVEVWFQNRR-A----RT
----------K----LKQTEVDCEY--LKRCCETLT------------------------
-------------------------EEN--RRLHKE------------------------
------------------------------------------------------------
------------------------------------------------------------
-----------------------------------LQELRA-------------------
------------------------------------------------------------
-------LKTS----NP----------FYMQLPATTLT----------------------
------------------------------------------------------------
-------------------------------MCPSC--------ERVAAT----STAPSA
AASTATTATDPSTTT---------------------------------------------
------------------------------------------------------------
----------------TTT-----------------------------------------
-------------------------------------------ANRPRFYPFSHQPPGA-
------------------------------------------S-----------------
------------------------------------------------------------
------------------------------------------------------------
------------------------------------------------------------
------------------------------------------------------------
------------------------------------------------------------
------------------------------------------------------------
------------------------------------------------------------
---------------
>Vv00003734001
------------------------------------------------------------
------------------------------------------------------------
---------------------------------------MDFCIYRGGNGGTKRDFESGE
AERTSSRA----------------------------------------------------
---------------------------------SDEDDN---------------------
--------------------------------------------------GLTRK-KLRL
SKEQSAFLEE---------------------------------------------SFKEH
----NTLNP--------------KQKLALAKQ---L-NLRPRQVEVWFQNRR-A----RT
----------K----LKQTEVDCEY--LKRCCETLT------------------------
-------------------------EEN--RRLHKE------------------------
------------------------------------------------------------
------------------------------------------------------------
-----------------------------------LQELRA-------------------
------------------------------------------------------------
-------LKTS----NP----------FYMQLPATTLT----------------------
------------------------------------------------------------
-------------------------------MCPSC--------ERVAAT----STAPSA
AASTATTATDPSTTT---------------------------------------------
------------------------------------------------------------
----------------TTT-----------------------------------------
-------------------------------------------ANRPRFYPFSHQPPGA-
------------------------------------------S-----------------
------------------------------------------------------------
------------------------------------------------------------
------------------------------------------------------------
------------------------------------------------------------
------------------------------------------------------------
------------------------------------------------------------
------------------------------------------------------------
---------------
>AtHB4
------------------------------------------------------------
----------------------------------MGERDDGLGLSLSLGNSQQKEPSLRL
NLMPLTTSSSSSSFQHMHNQNNNSHPQKIHNISWTHLFQSSGIKRTTAERNSDAGSFLRG
FNVNRAQS---------------------------------SVAVVDLEEEAAVVSSPNS
AVSSLSGNKRDLAVARGGDENEAERASCSRGGGSGGSDD---------------------
--------------------------------------------EDGGNGDGSRK-KLRL
SKDQALVLEE---------------------------------------------TFKEH
----STLNP--------------KQKLALAKQ---L-NLRARQVEVWFQNRR-A----RT
----------K----LKQTEVDCEY--LKRCCDNLT------------------------
-------------------------EEN--RRLQKE------------------------
------------------------------------------------------------
------------------------------------------------------------
-----------------------------------VSELRA-------------------
------------------------------------------------------------
------LKLSP----HL----------YMHMTPPTTLT----------------------
------------------------------------------------------------
-------------------------------MCPSC--------ERVSSS---AATVTAA
PSTTTTPTVVGRPSP---------------------------------------------
------------------------------------------------------------
------------------------------------------------------------
-----------------------------------------QRLTPWTAISLQQKSGR--
------------------------------------------------------------
------------------------------------------------------------
------------------------------------------------------------
------------------------------------------------------------
------------------------------------------------------------
------------------------------------------------------------
------------------------------------------------------------
------------------------------------------------------------
---------------
>AtHAT14
------------------------------------------------------------
--MELALSLGDNTKKQFSFMEKNSKINNPSVSSTSTSEKDLGFCMALDVAFGGHRSLSSS
SSPSVEDEKKKPAPRAKKSDEFRVSSSVDPPLQLQLHFPNWLPENSKGRQGGRMPLGAAT
VVEEEEEE-------------------------------------EEAVPSMSVSPPDSV
TSSFQLDFGIKSYGYERRSNKRDIDDEVERSASRASNED---------------------
---------------------------------------------NDDENGSTRK-KLRL
SKDQSAFLED---------------------------------------------SFKEH
----STLNP--------------KQKIALAKQ---L-NLRPRQVEVWFQNRR-A----RT
----------K----LKQTEVDCEY--LKRCCESLT------------------------
-------------------------EEN--RRLQKE------------------------
------------------------------------------------------------
------------------------------------------------------------
-----------------------------------VKELRT-------------------
------------------------------------------------------------
-------LKTS----TP----------FYMQLPATTLT----------------------
------------------------------------------------------------
-------------------------------MCPSC--------ERVATS----AAQPST
SAAHNLCLSTSSLIP---------------------------------------------
------------------------------------------------------------
------------------------------------------------------------
-----------------------------------------VKPRPAKQVS---------
------------------------------------------------------------
------------------------------------------------------------
------------------------------------------------------------
------------------------------------------------------------
------------------------------------------------------------
------------------------------------------------------------
------------------------------------------------------------
------------------------------------------------------------
---------------
>MeHDZ24
------------------------------------------------------------
----------------------------------------------MAEKDDGLGLGLGL
SLGSPAAPQILPSLKLNLMSFPSELMQNNHSRTDLNDLFQACDRNADAWSFPRGIDVNLI
PSLADCDD-----------------------------------------------EVGVS
SPNSTISSISGKRNEREQIGEETEAERASCSRGDGGSDD---------------------
-------------------------------------------EDVGAGGDASRK-KLRL
SKEQSLLLED---------------------------------------------AFKEH
----NTLNP--------------KQKLELAKQ---L-NLRPRQVEVWFQNRR-A----RT
----------K----LKQTEVDCEY--LKRCCENLT------------------------
-------------------------QEN--RRLQKE------------------------
------------------------------------------------------------
------------------------------------------------------------
-----------------------------------VQELRA-------------------
------------------------------------------------------------
------LKLSP----QQ----------YMHMNPPTTLT----------------------
------------------------------------------------------------
-------------------------------MCPSC--------ERVAVS----SSFSSV
AATAASTAPCRPMGN--------------------------PYTQRAMPSKPWAAL----
------------------------------------------------------------
------------------------------------------------------------
---------------------------------------------PIQQRPFGTPASRS-
------------------------------------------------------------
------------------------------------------------------------
------------------------------------------------------------
------------------------------------------------------------
------------------------------------------------------------
------------------------------------------------------------
------------------------------------------------------------
------------------------------------------------------------
---------------
>MeHDZ44
------------------------------------------------------------
------------------------------------------------------------
-----LGAASQPSLKLNLRPIPSQLLQDNHHRISLNDLFHSSDRSSDARPFQRGIDINRI
PSLADCDD-------------------------------------------------ETG
VSSPNSTISSISGKRNEREHIGEETEAERTSCSRGGSDD---------------------
-------------------------------------------EDGGAGGDASRK-KLRL
SKEQSLVLEE---------------------------------------------TFKEH
----STLNP--------------KQKLALAKQ---L-NLRPRQVEVWFQNRR-A----RT
----------K----LKQTEVDCEY--LKKCCENLT------------------------
-------------------------QEN--RRLQKE------------------------
------------------------------------------------------------
------------------------------------------------------------
-----------------------------------VQELRA-------------------
------------------------------------------------------------
------LKLSP----QL----------YMHMNPPTTLT----------------------
------------------------------------------------------------
-------------------------------MCPSC--------ERVAVS----SSSSSA
SASAAIAASTANPHP--------------------------------------------Q
RPVPIK------------------------------------------------------
------------------------------------------------------------
---------------------------------------------PWTGLGLAIQHRDH-
-----------------------------------------NS-----------------
------------------------------------------------------------
------------------------------------------------------------
------------------------------------------------------------
------------------------------------------------------------
------------------------------------------------------------
------------------------------------------------------------
------------------------------------------------------------
---------------
>PtrHox12
------------------------------------------------------------
------------------------------------------------MGDKNDGLGLSL
SLGYATQRNHHQQPSLKLNLMPLASQNKHKKTSWTDLFQSPDRTCDTRLFQRGIDMNRVP
AAVADCDD-------------------------------------------------ETG
VSSPNSTLSSLISGKRSEREQIGEETEAERASCSRGSDD---------------------
----------------------------------------------EDGGDASRK-KLRL
SKEQSSVLEE---------------------------------------------NFKEH
----NTLNP--------------KEKLALAKQ---L-NLRPRQVEVWFQNRR-A----RT
----------K----LKQTEVDCEY--LKTCCENLT------------------------
-------------------------EEN--RRLLKE------------------------
------------------------------------------------------------
------------------------------------------------------------
-----------------------------------VQELRA-------------------
------------------------------------------------------------
------LKLSP----QL----------YMHMNPPTTLT----------------------
------------------------------------------------------------
-------------------------------MCPSC--------KRVVSS----ASSSSA
AVVSSALAPIASTPQ----------------------------PQRPVPINPWAAM----
------------------------------------------------------------
------------------------------------------------------------
---------------------------------------------PIHHRTFDAPASSS-
------------------------------------------------------------
------------------------------------------------------------
------------------------------------------------------------
------------------------------------------------------------
------------------------------------------------------------
------------------------------------------------------------
------------------------------------------------------------
------------------------------------------------------------
---------------
>PtrHox50
------------------------------------------------------------
------------------------------------------------MGDKNDGLGLSL
SLGFDATQQNHQQQPSLKLNLMPVPSQNNHRKTSLTDLFQSSDRACGTRFFQRGIDMNRV
PAAVTDCD------------------------------------------------DETG
VSSPNSTLSSLSGKRSEREQIGEETEAERASCSRDSDDE---------------------
---------------------------------------------DGAGGDASRK-KLRL
SKEQSLVLEE---------------------------------------------TFKEH
----NTLNP--------------KEKLALAKQ---L-NLRPRQVEVWFQNRR-A----RT
----------K----LKQTEVDCEY--LKRCCENLT------------------------
-------------------------EEN--RRLQKE------------------------
------------------------------------------------------------
------------------------------------------------------------
-----------------------------------VQELRA-------------------
------------------------------------------------------------
------LKLSP----QL----------YMHMNPPTTLT----------------------
------------------------------------------------------------
-------------------------------MCPSC--------ERVAVS----SASSSS
AAAASSALAPTASTR---------------------------QPQRPVPINPWA------
------------------------------------------------------------
------------------------------------------------------------
-------------------------------------------TMPVHQRTFDAPASRS-
------------------------------------------------------------
------------------------------------------------------------
------------------------------------------------------------
------------------------------------------------------------
------------------------------------------------------------
------------------------------------------------------------
------------------------------------------------------------
------------------------------------------------------------
---------------
>AtHAT3
------------------------------------------------------------
--------------------------------MSERDDGLGLSLSLSLGFNQKDPSSRLN
PMPLASYASSSHMQHMQQSNYNHPQKIQNTWINMFQSSERNSDMRSFLRGIDVNRAPSTV
VVDVEDEG--------------------------------------AGVSSPNSTVSSVM
SGKKSERELMAAAGAVGGGRVEDNEIERASCSLGGGSDD---------------------
------------------------------------------EDGSGNGDDSSRK-KLRL
SKEQALVLEE---------------------------------------------TFKEH
----STLNP--------------KQKMALAKQ---L-NLRTRQVEVWFQNRR-A----RT
----------K----LKQTEVDCEY--LKRCCENLT------------------------
-------------------------DEN--RRLQKE------------------------
------------------------------------------------------------
------------------------------------------------------------
-----------------------------------VSELRA-------------------
------------------------------------------------------------
------LKLSP----HL----------YMHMKPPTTLT----------------------
------------------------------------------------------------
-------------------------------MCPSC--------ERVAVT----SSSSSV
A-------------------------------------PPVMNSSSPMGP----------
------------------------------------------------------------
------------------------------------------------------------
-------------------------------------------MSPWAAMPLRQRPAAG-
-----------------------------------------SH-----------------
------------------------------------------------------------
------------------------------------------------------------
------------------------------------------------------------
------------------------------------------------------------
------------------------------------------------------------
------------------------------------------------------------
------------------------------------------------------------
---------------
>Zmhdz25
------------------------------------------------------------
------------------MDIMALNARDEEQYGNNHLGLGLSLSLGLGVATAAPVEVEPP
PPPRQQQQRAISVAPITSLPAPQWWKWNGPGLFFGTTMDQQQQPAAARHGHEMPFLRGVD
VNRAPAGD------------------------------------TRRGSCSEDDEEPGGA
SSSPNSTLSSSLSGKRAAPARSGGEVADHTPRAGGGSDD---------------------
----------------------------------------------EDSGGGSRK-KLRL
SKDQAAVLEE---------------------------------------------SFKEH
----NTLNP--------------KQKAALAKQ---L-NLKPRQVEVWFQNRR-A----RT
----------K----LKQTEVDCEF--LKRCCETLT------------------------
-------------------------EEN--RRLQRE------------------------
------------------------------------------------------------
------------------------------------------------------------
-----------------------------------VAELRV-------------------
------------------------------------------------------------
---LKLVAPHH----------------YARMPPPTTLT----------------------
------------------------------------------------------------
-------------------------------MCPSC--------ERLASA-----SASAD
QAGRAGPCWGPLPVF---------------------------------------------
------------------------------------------------------------
----------------VDG-----------------------------------------
------------------------------------------------------PARRP-
------------------------------------------------------------
------------------------------------------------------------
------------------------------------------------------------
------------------------------------------------------------
------------------------------------------------------------
------------------------------------------------------------
------------------------------------------------------------
------------------------------------------------------------
---------------
>AtHAT1
------------------------------------------------------------
----------------------------------------------MMMGKEDLGLSLSL
GFAQNHPLQLNLKPTSSPMSNLQMFPWNQTLVSSSDQQKQQFLRKIDVNSLPTTVDLEEE
TGVSSPNS-------------------------------------------------TIS
STVSGKRRSTEREGTSGGGCGDDLDITLDRSSSRGTSDE---------------------
--------------------------------------------EEDYGGETCRK-KLRL
SKDQSAVLED---------------------------------------------TFKEH
----NTLNP--------------KQKLALAKK---L-GLTARQVEVWFQNRR-A----RT
----------K----LKQTEVDCEY--LKRCVEKLT------------------------
-------------------------EEN--RRLEKE------------------------
------------------------------------------------------------
------------------------------------------------------------
-----------------------------------AAELRA-------------------
------------------------------------------------------------
------LKLSP----RL----------YGQMSPPTTLL----------------------
------------------------------------------------------------
-------------------------------MCPSC--------ERVAGP----SSSNHN
QRSVSLSPWLQM------------------------------------------------
------------------------------------------------------------
----------------AHG-----------------------------------------
-----------------------------------------------STFDVMRPRS---
------------------------------------------------------------
------------------------------------------------------------
------------------------------------------------------------
------------------------------------------------------------
------------------------------------------------------------
------------------------------------------------------------
------------------------------------------------------------
------------------------------------------------------------
---------------
>AtHAT2
------------------------------------------------------------
--------------------------------------------MMMGKEDLGLSLSLGF
SQNHNPLQMNLNPNSSLSNNLQRLPWNQTFDPTSDLRKIDVNSFPSTVNCEEDTGVSSPN
STISSTIS----------------------------------------------------
---GKRSEREGISGTGVGSGDDHDEITPDRGYSRGTSDE---------------------
---------------------------------------------EEDGGETSRK-KLRL
SKDQSAFLEE---------------------------------------------TFKEH
----NTLNP--------------KQKLALAKK---L-NLTARQVEVWFQNRR-A----RT
----------K----LKQTEVDCEY--LKRCVEKLT------------------------
-------------------------EEN--RRLQKE------------------------
------------------------------------------------------------
------------------------------------------------------------
-----------------------------------AMELRT-------------------
------------------------------------------------------------
------LKLSP----QF----------YGQMTPPTTLI----------------------
------------------------------------------------------------
-------------------------------MCPSC--------ERVGGP----------
---SSSNHHHNHRPV---------------------------------SINPWVACAGQ-
------------------------------------------------------------
------------------------------------------------------------
-------------------------------------------VAHGLNFEALRPRS---
------------------------------------------------------------
------------------------------------------------------------
------------------------------------------------------------
------------------------------------------------------------
------------------------------------------------------------
------------------------------------------------------------
------------------------------------------------------------
------------------------------------------------------------
---------------
>Mt7G112150
------------------------------------------------------------
--------------------------MELALSLGDTPKAFSLFENPTKLPNKSFCIPLEE
HGLAEKSLDQKIDSSDPRPPIQLNLLPSTPVLRSQPSPLLRIPWLNSAIGVEPARVSDVN
QFRLASVE----------------------------------------------DTTDEG
AAVSSPNSAASYYQMDFSIMNGNGDAEARNSSREEGADR---------------------
------------------------------------------NTSDDEENGSTRK-KLRL
SKEQSAFLED---------------------------------------------SFKEH
----TTLNP--------------KQKLALAKQ---L-NLRPRQVEVWFQNRR-A----RT
----------K----SKQTEVDCEY--LKRCCETLT------------------------
-------------------------EEN--KRLQKE------------------------
------------------------------------------------------------
------------------------------------------------------------
-----------------------------------LQELRA-------------------
------------------------------------------------------------
-------LKTS----QP----------FYMQLPATTLT----------------------
------------------------------------------------------------
-------------------------------MCPSC--------ERVATN----TTGTTT
TKQTTSITTGGHRQQ---------------------------------------------
------------------------------------------------------------
------------------------------------------------------------
------------------------------------------------------------
------------------------------------------------------------
------------------------------------------------------------
[truncated: 249,985 more chars]
