# Supplementary material for: Genome-wide characterization and expression profiling of HD-Zip gene family related to abiotic stress in cassava
Source: PLoS One. 2017 Mar 1;12(3):e0173043. doi: 10.1371/journal.pone.0173043 (PMC5332091; doi:10.1371/journal.pone.0173043)
Supplement: S1 Table — (XLSX) [file pone.0173043.s006.xlsx]

## Sheet: Sheet1
S1 Table. The accession number of transcriptomic data in NCBI
Sample name	Accession number
SC124_leaf_drought treatment	SRR2360410
SC124_leaf_control	SRR2361999
Arg7_leaf_drought treatment	SRR2388947
Arg7_leaf_control	SRR2388956
W14_leaf_drought treatment	SRR2404199
W14_leaf_control	SRR2404206
SC124_root_drought treatment	SRR2495946
SC124_root_control	SRR2495947
Arg7_root_drought treatment	SRR2495949
Arg7_root_control	SRR2495950
W14_root_drought treatment	SRR2496093
W14_root_control	SRR2496326
W14_root	SRR1298996
W14_leaf	SRR1298998
W14_stem	SRR1298999
KU50_leaf	SRR1299000
KU50_root ear storage root	SRR1299001
KU50_middle storage root	SRR1299002
KU50_last storage root	SRR1299003
Arg7_early storage root	SRR1299005
Arg7_middle storage root	SRR1299006
Arg7_last storage root	SRR1299007
Arg7_stem	SRR1299008
Arg7_leaf	SRR1299009
Ku50_BL00	GSM2443762
Ku50_BL03	GSM2443763
Ku50_BL24	GSM2443764
Ku50_FEL00	GSM2443765
Ku50_FEL03	GSM2443766
Ku50_FEL24	GSM2443767
Ku50_FL00	GSM2443768
Ku50_FL03	GSM2443769
Ku50_FL24	GSM2443770
Ku50_RT00	GSM2443771
Ku50_RT03	GSM2443772
Ku50_RT24	GSM2443773
