# Supplementary material for: Genome-wide characterization and expression profiling of HD-Zip gene family related to abiotic stress in cassava
Source: PLoS One. 2017 Mar 1;12(3):e0173043. doi: 10.1371/journal.pone.0173043 (PMC5332091; doi:10.1371/journal.pone.0173043)
Supplement: S2 Table — (XLSX) [file pone.0173043.s007.xlsx]

## Sheet: Sheet1
S2 Table. The specific primers of target MeHDZ genes used for qRT-PCR in various stimuli
MeHDZ_ID	HD-Zip group	Gene_ID	FORWARD PRIMER1 (5'-3')	REVERSE PRIMER1 (5'-3')
MeHDZ33	I	014014m	GCCTCCAACCACGACAAGTA	ATTGGCTTTGAGGGCGACAT
MeHDZ38	I	015049m	CGGGTGTTGTGTAGCTGTGA	AACTCCCAGTCCATGTGCTG
MeHDZ39	I	015051m	AAACTTTGCCTGCCAACAGC	TGGCTCAAGCTTGGTCTCTG
MeHDZ27	II	013034m	AATGAATCCACCCACCACCC	TATGTGGATGGGGCAGAGGA
MeHDZ28	II	013177m	CATGCCTTCCCTTGTCCCAT	CAGCCGGTTCACGTCAATTC
MeHDZ32	II	013986m	CTGCAACACTGGCCTTGTTC	CACCAGAAAGGCCCAAGCTA
MeHDZ05	III	001653m	ATTGCAGAGGAGACCTTGGC	ACCCCACTGCAACTTTGTGA
MeHDZ07	III	001672m	TCCTCAAGGATAGGCCGTCA	AACCAGAAGTCACGAGCAGG
MeHDZ09	III	001674m	AATCTCACCAACTGGGGCAG	TCCCATCACTGACCATCCCT
MeHDZ11	IV	001772m	TCGTGGCGGACATAGCATAC	AGCTAGAGACAGTCCAGGGG
MeHDZ13	IV	002166m	ACTAAATCCGGCAGCGACAA	GCTTGTCATCTGGGTGTGGA
MeHDZ15	IV	002279m	ACAACTGTGGTAGCCCTGTG	GCTGGACGAAGATAGAGGCC
