# Supplementary material for: Genome-wide characterization and expression profiling of HD-Zip gene family related to abiotic stress in cassava
Source: PLoS One. 2017 Mar 1;12(3):e0173043. doi: 10.1371/journal.pone.0173043 (PMC5332091; doi:10.1371/journal.pone.0173043)
Supplement: S3 Table — (XLSX) [file pone.0173043.s008.xlsx]

## Sheet: Sheet1
S3 Table. General information of MeHDZ genes identified in this study.
MeID	cassavaID	cassavaID.short	AA_length	PI	Mol.Wt.(Da)	phy.order
MeHDZ01	cassava4.1_001600m	001600m	853	5.09	27463.7	25
MeHDZ02	cassava4.1_001618m	001618m	849	5.73	69031.8	30
MeHDZ03	cassava4.1_001619m	001619m	848	6.41	42374.2	29
MeHDZ04	cassava4.1_001649m	001649m	843	8.61	39178.2	32
MeHDZ05	cassava4.1_001653m	001653m	842	9.52	9124.5	31
MeHDZ06	cassava4.1_001660m	001660m	841	7.59	27810.8	24
MeHDZ07	cassava4.1_001672m	001672m	840	5.96	93278.4	28
MeHDZ08	cassava4.1_001673m	001673m	840	5.83	92020.8	26
MeHDZ09	cassava4.1_001674m	001674m	840	5.9	91860.6	27
MeHDZ10	cassava4.1_001764m	001764m	823	8.86	30034	48
MeHDZ11	cassava4.1_001772m	001772m	822	8.53	29999	47
MeHDZ12	cassava4.1_001928m	001928m	795	6.22	33654.8	54
MeHDZ13	cassava4.1_002166m	002166m	765	5.59	93832.8	53
MeHDZ14	cassava4.1_002187m	002187m	762	6.06	92702.2	57
MeHDZ15	cassava4.1_002279m	002279m	751	5.08	30883.2	50
MeHDZ16	cassava4.1_002453m	002453m	730	5.88	93036.1	52
MeHDZ17	cassava4.1_003597m	003597m	630	5.97	92190.7	55
MeHDZ18	cassava4.1_009563m	009563m	385	8.11	29342.1	34
MeHDZ19	cassava4.1_010584m	010584m	357	8.02	35568.6	36
MeHDZ20	cassava4.1_011567m	011567m	332	6.84	33575.8	11
MeHDZ21	cassava4.1_012035m	012035m	320	4.7	34183.7	9
MeHDZ22	cassava4.1_012269m	012269m	313	5.67	82908.1	6
MeHDZ23	cassava4.1_012419m	012419m	309	5.59	80200.8	7
MeHDZ24	cassava4.1_012590m	012590m	305	6.02	32556.4	42
MeHDZ25	cassava4.1_012634m	012634m	304	4.64	34205.3	12
MeHDZ26	cassava4.1_012777m	012777m	300	7.54	32859.1	10
MeHDZ27	cassava4.1_013034m	013034m	294	6.33	28110.4	44
MeHDZ28	cassava4.1_013177m	013177m	289	4.75	27428.4	43
MeHDZ29	cassava4.1_013285m	013285m	287	5.71	92370	3
MeHDZ30	cassava4.1_013480m	013480m	281	7	32362.3	8
MeHDZ31	cassava4.1_013954m	013954m	269	4.74	26362.1	38
MeHDZ32	cassava4.1_013986m	013986m	268	8.78	26226.8	37
MeHDZ33	cassava4.1_014014m	014014m	267	9.23	19711.5	5
MeHDZ34	cassava4.1_014073m	014073m	265	5.74	83442.1	40
MeHDZ35	cassava4.1_014568m	014568m	253	4.85	34837.5	1
MeHDZ36	cassava4.1_014818m	014818m	247	6.06	92537	4
MeHDZ37	cassava4.1_014981m	014981m	242	4.73	37463.9	19
MeHDZ38	cassava4.1_015049m	015049m	240	8.48	39086.9	18
MeHDZ39	cassava4.1_015051m	015051m	240	4.78	36068.9	17
MeHDZ40	cassava4.1_015157m	015157m	237	5.74	89386.4	46
MeHDZ41	cassava4.1_015295m	015295m	233	4.78	35374.1	20
MeHDZ42	cassava4.1_022041m	022041m	241	5.42	88492.5	45
MeHDZ43	cassava4.1_023666m	023666m	753	5.79	89065.2	56
MeHDZ44	cassava4.1_023832m	023832m	278	4.49	31862.1	41
MeHDZ45	cassava4.1_024251m	024251m	171	7.76	24941.2	22
MeHDZ46	cassava4.1_024979m	024979m	727	6.4	29056.6	51
MeHDZ47	cassava4.1_026937m	026937m	211	5.73	83374.3	13
MeHDZ48	cassava4.1_026976m	026976m	264	8.84	30748.5	39
MeHDZ49	cassava4.1_027319m	027319m	207	5.99	84394.4	14
MeHDZ50	cassava4.1_028784m	028784m	322	8.91	23913.3	33
MeHDZ51	cassava4.1_029341m	029341m	224	5.78	80010.6	15
MeHDZ52	cassava4.1_030094m	030094m	187	5.53	82532.8	23
MeHDZ53	cassava4.1_031116m	031116m	298	8.28	21091	2
MeHDZ54	cassava4.1_032426m	032426m	214	9.08	24403.9	16
MeHDZ55	cassava4.1_032823m	032823m	747	8.27	29550.4	49
MeHDZ56	cassava4.1_032881m	032881m	356	8.38	26092.6	35
MeHDZ57	cassava4.1_033966m	033966m	79	8.97	26086.6	21
