# Supplementary material for: Genome-wide characterization and expression profiling of HD-Zip gene family related to abiotic stress in cassava
Source: PLoS One. 2017 Mar 1;12(3):e0173043. doi: 10.1371/journal.pone.0173043 (PMC5332091; doi:10.1371/journal.pone.0173043)
Supplement: S4 Table — (XLSX) [file pone.0173043.s009.xlsx]

## Sheet: Sheet1
S4 Table. HD-Zip genes of each subfamily in cassava, Arabidopsis and rice.
phy_order	gene	species	sub-family
1	AtHB13	arabidopsis	I
2	AtHB23	arabidopsis	I
3	MeHDZ29	cassava	I
4	MeHDZ36	cassava	I
5	Os03g07450	rice	I
6	Os10g26500	rice	I
7	MeHDZ53	cassava	I
8	MeHDZ35	cassava	I
9	AtHAT7	arabidopsis	I
10	AtHB20	arabidopsis	I
11	AtHB6	arabidopsis	I
12	AtHB16	arabidopsis	I
13	MeHDZ23	cassava	I
14	MeHDZ22	cassava	I
15	MeHDZ33	cassava	I
16	AtHB5	arabidopsis	I
17	Os08g37580	rice	I
18	OsHox4	rice	I
19	OsHox13	rice	I
20	OsHox8	rice	I
21	MeHDZ25	cassava	I
22	MeHDZ20	cassava	I
23	MeHDZ26	cassava	I
24	MeHDZ21	cassava	I
25	AtHB1	arabidopsis	I
26	MeHDZ30	cassava	I
27	OsHox16	rice	I
28	OsHox5	rice	I
29	Os09g21180	rice	I
30	AtHB54	arabidopsis	I
31	AtHB22	arabidopsis	I
32	AtHB51	arabidopsis	I
33	MeHDZ54	cassava	I
34	MeHDZ51	cassava	I
35	MeHDZ49	cassava	I
36	MeHDZ47	cassava	I
37	AtHB21	arabidopsis	I
38	AtHB40	arabidopsis	I
39	AtHB53	arabidopsis	I
40	OsHox12	rice	I
41	OsHox14	rice	I
42	OsHox18	rice	I
43	OsHox17	rice	I
44	OsHox6	rice	I
45	MeHDZ41	cassava	I
46	MeHDZ37	cassava	I
47	MeHDZ38	cassava	I
48	MeHDZ39	cassava	I
49	AtHB7	arabidopsis	I
50	AtHB12	arabidopsis	I
51	MeHDZ57	cassava	I
52	AtHB52	arabidopsis	I
53	MeHDZ52	cassava	I
54	MeHDZ45	cassava	I
55	MeHDZ27	cassava	II
56	MeHDZ28	cassava	II
57	AtHB2	arabidopsis	II
58	AtHAT1	arabidopsis	II
59	AtHAT2	arabidopsis	II
60	MeHDZ24	cassava	II
61	MeHDZ44	cassava	II
62	AtHAT3	arabidopsis	II
63	AtHB4	arabidopsis	II
64	OsHox1	rice	II
65	OsHox11	rice	II
66	MeHDZ19	cassava	II
67	AtHAT14	arabidopsis	II
68	MeHDZ56	cassava	II
69	OsHox27	rice	II
70	MeHDZ18	cassava	II
71	MeHDZ50	cassava	II
72	Os03g12860	rice	II
73	OsHAT22	rice	II
74	MeHDZ34	cassava	II
75	MeHDZ48	cassava	II
76	MeHDZ31	cassava	II
77	MeHDZ32	cassava	II
78	AtHAT9	arabidopsis	II
79	AtHAT22	arabidopsis	II
80	OsHAT4	rice	II
81	OsHox7	rice	II
82	Os02g05640	rice	II
83	Os06g48290	rice	II
84	OsHox2	rice	II
85	OsHox28	rice	II
86	Os05g50130	rice	II
87	OsHox3	rice	II
88	AtHB18	arabidopsis	II
89	AtHB17	arabidopsis	II
90	MeHDZ40	cassava	II
91	MeHDZ42	cassava	II
92	Os09g38890	rice	III
93	MeHDZ01	cassava	III
94	MeHDZ06	cassava	III
95	MeHDZ08	cassava	III
96	AtHB8	arabidopsis	III
97	AtCNA	arabidopsis	III
98	MeHDZ07	cassava	III
99	MeHDZ09	cassava	III
100	MeHDZ04	cassava	III
101	MeHDZ05	cassava	III
102	AtREV	arabidopsis	III
103	OsHox10	rice	III
104	OsHox9	rice	III
105	Os12g41860	rice	III
106	Os03g43930	rice	III
107	MeHDZ02	cassava	III
108	MeHDZ03	cassava	III
109	AtPHB	arabidopsis	III
110	AtPHV	arabidopsis	III
111	Os03g55990	rice	IV
112	Os07g24350	rice	IV
113	MeHDZ14	cassava	IV
114	MeHDZ43	cassava	IV
115	AtGL2	arabidopsis	IV
116	OsTF1	rice	IV
117	Os08g19590	rice	IV
118	AtFWA	arabidopsis	IV
119	AtHDG12	arabidopsis	IV
120	AtHDG11	arabidopsis	IV
121	MeHDZ17	cassava	IV
122	OsRoc8	rice	IV
123	AtHDG8	arabidopsis	IV
124	AtHDG9	arabidopsis	IV
125	AtHDG10	arabidopsis	IV
126	AtPDF2	arabidopsis	IV
127	AtML1	arabidopsis	IV
128	MeHDZ46	cassava	IV
129	MeHDZ13	cassava	IV
130	MeHDZ16	cassava	IV
131	Os08g04190	rice	IV
132	OsRoc1	rice	IV
133	OsRoc2	rice	IV
134	AtHDG3	arabidopsis	IV
135	AtHDG2	arabidopsis	IV
136	OsRoc3	rice	IV
137	MeHDZ12	cassava	IV
138	AtHDG4	arabidopsis	IV
139	AtHDG5	arabidopsis	IV
140	MeHDZ15	cassava	IV
141	MeHDZ55	cassava	IV
142	AtHDG7	arabidopsis	IV
143	OsRoc4	rice	IV
144	OsRoc6	rice	IV
145	OsRoc5	rice	IV
146	AtHDG1	arabidopsis	IV
147	AtANL2	arabidopsis	IV
148	MeHDZ10	cassava	IV
149	MeHDZ11	cassava	IV
