# Supplementary material for: Genome-wide characterization and expression profiling of HD-Zip gene family related to abiotic stress in cassava
Source: PLoS One. 2017 Mar 1;12(3):e0173043. doi: 10.1371/journal.pone.0173043 (PMC5332091; doi:10.1371/journal.pone.0173043)
Supplement: S5 Table — (XLSX) [file pone.0173043.s010.xlsx]

## Sheet: Sheet1
S5 Table. Conserved amino acid motifs and the annotations in MeHDZ genes
Motif no.	Width	Conserved amino acid sequences	Annotation
1	35	LGLQPRQVKVWFQNRRARWKTKQTEHDYEYLKRCY	Homeobox domain
2	41	DHGHKNRKYHRYTKEQVKFLERSFKECNKLNPKQKQQLAKE	Homeobox domain
3	42	QHFVRCRMLPSGYLIQPCPNGYSIIHWVDHMEYDPWSVHEVY	START domain
4	21	EHLTEENDRLQKEVQQLKALK	Zip domain
5	50	MKPGPDSIGIIAISHGCPGVAARACGLVGLEPTKVAEILKDRPSWFRDCR	START domain
6	50	KIFDDHGRKTLCSEFPQIMQQGFMCLQGGICLSSMGRPVSYERAVAWKVL	MEKHLA domain
7	29	IQLMYMQFYAPTPLVPTRDFWFLRYCKQH	START domain
8	29	PNGVVCAKASMFWQPVPPAILFDFLRDHR	/
9	50	SGNCGCTRSVMTIAFQFAFENHLQDNVASMARQYVRSVIASVQRVAMAIS	/
10	33	RGPKSMRKLAQRMVWGFCDAVNGFTDHGWSMLS	/
11	15	WTATMCPSCERVATT	/
12	50	WILQETCTDAYGSLVVYAPVDIPAMHVVMNGGDPDYVALLPSGFAILPDG	/
13	50	PRDMFLLQLCSGVDENAIGTCAELIFAPIDASFADDAPIIPSGFRIIPLD	/
14	29	PAMILEIAEETMDEFLKMATGTEPLWVQM	/
15	29	KAGPVFTFAFQIGVDMLPTTKVALQDITT	/
