# Supplementary material for: Genome-wide characterization and expression profiling of HD-Zip gene family related to abiotic stress in cassava
Source: PLoS One. 2017 Mar 1;12(3):e0173043. doi: 10.1371/journal.pone.0173043 (PMC5332091; doi:10.1371/journal.pone.0173043)
Supplement: S6 Table — (XLSX) [file pone.0173043.s011.xlsx]

## Sheet: Sheet1
S6 Table. Chromosome location of MeHDZ genes in cassava
MeHDZ_ID	Sub-family	Chromosome	Gene Start (bp)	Gene End (bp)
MeHDZ39	I	Chromosome01	6397477	6398718
MeHDZ27	II	Chromosome01	20979729	20981713
MeHDZ29	I	Chromosome01	28530113	28532244
MeHDZ20	I	Chromosome01	28751281	28753372
MeHDZ37	I	Chromosome01	32136414	32137767
MeHDZ41	I	Chromosome01	32136414	32137767
MeHDZ11	IV	Chromosome01	33445269	33451159
MeHDZ24	II	Chromosome01	34513687	34515985
MeHDZ28	II	Chromosome02	3250605	3252634
MeHDZ33	I	Chromosome02	11064183	11065769
MeHDZ17	IV	Chromosome02	31555610	31560024
MeHDZ01	III	Chromosome03	5748408	5755590
MeHDZ06	III	Chromosome03	5748408	5755590
MeHDZ45	I	Chromosome03	18096189	18096701
MeHDZ05	III	Chromosome04	2206369	2214528
MeHDZ43	IV	Chromosome04	26034062	26038814
MeHDZ09	III	Chromosome04	26168466	26177551
MeHDZ38	I	Chromosome05	1360638	1362096
MeHDZ10	IV	Chromosome05	2805124	2810958
MeHDZ44	II	Chromosome05	3968999	3971041
MeHDZ25	I	Chromosome05	7949683	7951919
MeHDZ36	I	Chromosome05	8325650	8327938
MeHDZ48	II	Chromosome05	25374570	25376041
MeHDZ03	III	Chromosome06	15821327	15829326
MeHDZ21	I	Chromosome06	20837959	20840229
MeHDZ15	IV	Chromosome06	24904688	24909975
MeHDZ50	II	Chromosome07	295943	297823
MeHDZ54	I	Chromosome08	1726467	1727551
MeHDZ19	II	Chromosome08	4070263	4071692
MeHDZ56	II	Chromosome09	5129431	5131342
MeHDZ51	I	Chromosome09	8266878	8268258
MeHDZ18	II	Chromosome10	26113008	26114667
MeHDZ07	III	Chromosome11	2961384	2969494
MeHDZ14	IV	Chromosome11	3232394	3236603
MeHDZ04	III	Chromosome11	25745295	25752977
MeHDZ13	IV	Chromosome12	7806918	7814911
MeHDZ23	I	Chromosome12	28497687	28500124
MeHDZ16	IV	Chromosome13	8404799	8411091
MeHDZ22	I	Chromosome13	21129703	21131886
MeHDZ32	II	Chromosome13	23188112	23189619
MeHDZ49	I	Chromosome13	26430498	26432019
MeHDZ55	IV	Chromosome14	2319081	2323727
MeHDZ26	I	Chromosome14	6068058	6069147
MeHDZ02	III	Chromosome14	10907043	10914643
MeHDZ52	I	Chromosome15	6663019	6664016
MeHDZ57	I	Chromosome12	11392494	11392730
MeHDZ42	II	Chromosome15	9685904	9689250
MeHDZ35	I	Chromosome15	15133467	15135495
MeHDZ46	IV	Chromosome16	1095570	1098882
MeHDZ08	III	Chromosome16	22903763	22910139
MeHDZ12	IV	Chromosome17	6701671	6707252
MeHDZ40	II	Chromosome17	21597889	21600849
MeHDZ30	I	Chromosome17	27094369	27096538
MeHDZ34	II	Chromosome18	4284923	4286373
MeHDZ47	I	Scaffold00727	71496	73154
MeHDZ53	I	Scaffold00796	114694	116181
MeHDZ31	II	Scaffold01087	33050	34670
