# Supplementary material for: Genome-wide characterization and expression profiling of HD-Zip gene family related to abiotic stress in cassava
Source: PLoS One. 2017 Mar 1;12(3):e0173043. doi: 10.1371/journal.pone.0173043 (PMC5332091; doi:10.1371/journal.pone.0173043)
Supplement: S7 Table — (XLSX) [file pone.0173043.s012.xlsx]

## Sheet: Sheet1
S7 Table. Identification of cis-element in the promoter region of MeHDZ genes
Cis_name	Cis_function_description	Total_occurrence	occur_I	occur_II	occur_III	occur_IV	I_overrepresent.pvalue	II_overrepresent.pvalue	III_overrepresent.pvalue	IV_overrepresent.pvalue	MeHDZ20	MeHDZ25	MeHDZ21	MeHDZ26	MeHDZ30	MeHDZ53	MeHDZ35	MeHDZ29	MeHDZ36	MeHDZ33	MeHDZ22	MeHDZ23	MeHDZ39	MeHDZ38	MeHDZ37	MeHDZ41	MeHDZ51	MeHDZ54	MeHDZ47	MeHDZ49	MeHDZ45	MeHDZ52	MeHDZ57	MeHDZ40	MeHDZ42	MeHDZ27	MeHDZ28	MeHDZ24	MeHDZ44	MeHDZ18	MeHDZ50	MeHDZ19	MeHDZ56	MeHDZ31	MeHDZ32	MeHDZ34	MeHDZ48	MeHDZ02	MeHDZ03
ABRE	abscisic acid responsiveness	25	9	11	1	4	0.89498	0.0286865	0.998047	0.886719						y								y	y	y	y	y		y	y	y		y	y		y	y	y	y		y	y	y		y	y
ARE	anaerobic induction	31	11	6	6	8	0.66118	0.788025	0.253906	0.113281	y			y	y			y		y	y	y	y					y			y		y			y	y		y		y				y	y		y	y
TGA-element	auxin-responsive element	10	2	4	0	4	0.999997	0.971313	1	0.886719				y													y											y				y	y	y
circadian	circadian control	39	16	12	3	8	0.0465698	0.00646973	0.910156	0.113281	y		y				y	y		y	y	y		y	y	y	y		y	y	y	y	y	y	y		y	y	y	y		y	y	y	y	y	y	y	y
TC-rich repeats	defense and stress responsiveness	42	18	9	5	10	0.00531101	0.211975	0.5	0.00585938		y	y	y		y	y	y	y	y	y	y	y	y	y	y			y	y	y		y	y	y	y	y	y			y		y			y	y
MBS	drought-inducibility	36	13	7	5	11	0.33882	0.604736	0.5	0.000488281	y	y	y		y		y	y		y		y					y	y		y	y		y	y				y	y		y		y	y		y			y
ERE	ethylene-responsive element	18	8	6	2	2	0.95343	0.788025	0.980469	0.994141	y						y				y	y			y	y	y				y			y				y		y	y		y	y
P-box	gibberellin-responsive element	21	9	5	3	4	0.89498	0.910217	0.910156	0.886719	y		y					y		y					y	y		y	y	y					y				y			y		y	y			y
GARE-motif	gibberellin-responsive element	31	9	6	9	7	0.89498	0.788025	0.00195312	0.274414	y	y								y		y			y	y		y	y				y	y	y			y	y	y	y							y	y
HSE	heat stress responsiveness	42	16	12	7	7	0.0465698	0.00646973	0.0898438	0.274414			y	y	y	y	y	y		y	y		y	y	y	y	y		y	y	y			y	y	y		y	y	y	y	y	y	y		y	y	y
MRE	light responsive element	7	0	3	2	2	1	0.99353	0.980469	0.994141																													y					y	y
MNF1	light responsive element	8	2	3	2	1	0.999997	0.99353	0.980469	0.999512															y	y									y				y							y
3-AF1 binding site	light responsive element	12	5	3	2	2	0.9987	0.99353	0.980469	0.994141			y			y	y	y												y				y	y				y
ACE	light responsive element	12	3	6	0	3	0.999967	0.788025	1	0.967285						y					y								y					y			y	y	y							y	y
as-2-box	light responsive element	16	6	3	5	2	0.994689	0.99353	0.5	0.994141	y							y		y			y		y	y													y					y	y				y
GT1-motif	light responsive element	28	11	7	5	5	0.66118	0.604736	0.5	0.725586							y			y	y	y		y			y	y		y	y	y	y			y	y	y	y					y	y	y			y
Sp1	light responsive element	38	15	7	8	8	0.10502	0.604736	0.0195312	0.113281	y	y	y	y	y		y	y				y	y		y	y			y	y	y		y			y	y		y				y	y	y	y		y
G-box	light responsive element	39	16	12	3	8	0.0465698	0.00646973	0.910156	0.113281	y				y	y	y			y	y		y	y	y	y		y	y	y	y	y	y	y	y		y	y	y	y		y	y	y	y	y	y
Box I	light responsive element	43	17	11	7	8	0.0173448	0.0286865	0.0898438	0.113281	y	y		y		y	y	y		y	y	y	y	y	y	y	y			y	y	y		y	y	y		y	y	y	y	y	y	y	y				y
CATT-motif	light responsive element (partial)	17	5	6	1	5	0.9987	0.788025	0.998047	0.725586					y		y			y			y	y										y		y		y	y					y			y
AT1-motif	light responsive element (partial)	18	5	9	1	3	0.9987	0.211975	0.998047	0.967285			y		y		y			y		y												y		y	y		y	y	y	y		y			y
TCCC-motif	light responsive element (partial)	22	7	3	7	5	0.982655	0.99353	0.0898438	0.725586			y			y	y	y			y							y				y			y									y	y
GATA-motif	light responsive element (partial)	23	8	6	5	4	0.95343	0.788025	0.5	0.886719	y		y					y							y	y	y			y			y	y	y				y			y	y		y			y	y
TCT-motif	light responsive element (partial)	23	9	6	2	6	0.89498	0.788025	0.980469	0.5	y	y				y					y	y		y				y	y		y				y		y	y					y			y	y	y
ATCT-motif	light responsive element (partial)	24	11	5	5	3	0.66118	0.910217	0.5	0.967285		y			y	y	y	y		y	y						y	y	y		y				y			y	y				y				y		y
GA-motif	light responsive element (partial)	28	10	5	5	8	0.797564	0.910217	0.5	0.113281		y	y	y			y	y				y	y	y	y	y									y					y				y		y	y	y	y
AE-box	light responsive element (partial)	28	8	5	7	8	0.95343	0.910217	0.0898438	0.113281			y								y			y	y	y			y	y			y					y	y			y	y				y	y
I-box	light responsive element (partial)	29	12	7	3	7	0.5	0.604736	0.910156	0.274414		y	y	y				y						y	y	y	y	y	y	y		y					y	y	y		y		y		y	y
GAG-motif	light responsive element (partial)	46	19	11	7	9	0.00129974	0.0286865	0.0898438	0.0327148	y	y	y	y	y	y	y	y		y	y	y		y	y	y	y	y	y	y			y	y	y			y	y		y	y	y	y	y	y	y
Box 4	light responsive element (partial)	51	22	13	9	7	2.86102e-06	0.000915527	0.00195312	0.274414	y	y	y	y	y	y	y	y		y	y	y	y	y	y	y	y	y	y	y	y	y	y	y	y		y	y	y	y	y	y	y	y	y	y	y	y	y
LTR	low-temperature responsiveness	15	5	0	4	6	0.9987	1	0.746094	0.5											y			y				y			y		y															y
CGTCA-motif	MeJA-responsiveness	31	13	6	6	6	0.33882	0.788025	0.253906	0.5	y		y	y	y					y		y		y	y	y		y	y	y			y	y	y	y	y	y						y				y	y
TGACG-motif	MeJA-responsiveness	31	13	6	6	6	0.33882	0.788025	0.253906	0.5	y		y	y	y					y		y		y	y	y		y	y	y			y	y	y	y	y	y						y				y	y
TCA-element	salicylic acid responsiveness	34	15	6	5	8	0.10502	0.788025	0.5	0.113281	y		y			y	y	y		y	y	y	y	y	y	y	y			y			y	y	y								y	y	y	y
WUN-motif	wound-responsive element	5	3	0	1	1	0.999967	1	0.998047	0.999512								y				y									y
[truncated: 18 more columns]
