# Supplementary material for: Genome-wide characterization and expression profiling of HD-Zip gene family related to abiotic stress in cassava
Source: PLoS One. 2017 Mar 1;12(3):e0173043. doi: 10.1371/journal.pone.0173043 (PMC5332091; doi:10.1371/journal.pone.0173043)
Supplement: S8 Table — (XLSX) [file pone.0173043.s013.xlsx]

## Sheet: Sheet1
S8 Table. Expression of MeHDZ genes in different tissues of three cassava genotypes
MeHDZ_ID		Arg7_stem	Arg7_leaf	Arg7_ESR	Arg7_MSR	Arg7_LSR	KU50_leaf	KU50_ESR	KU50_MSR	KU50_LSR	W14_stem	W14_leaf	W14_MSR	MAX	MIN
MeHDZ20	I	15.1606	7.9019	18.5052	13.2719	17.9876	17.2725	22.663	22.7432	15.7917	21.2174	0.245135	7.24919	22.7432	0.245135
MeHDZ25	I	5.84067	0.736585	5.08097	1.8488	0.974947	8.22977	14.2914	5.50692	1.88123	2.7554	5.45901	3.33555	14.2914	0.736585
MeHDZ21	I	0	3.63049	0	4.35791	40.0268	0	2.56063	0	0	0	0	0	40.0268	0
MeHDZ26	I	0	0	0	0	0	0	0	0	0	0	0	0	0	0
MeHDZ30	I	42.8403	18.7997	15.3257	16.203	14.644	21.658	20.9355	13.6481	18.6078	34.8592	43.9427	26.3604	43.9427	13.6481
MeHDZ53	I	0.515511	0	0.314417	0	0	0	0.121433	0	0.0894292	1.94381	0.0707277	0.233296	1.94381	0
MeHDZ35	I	0.496143	0	0	0	0	0	0	0	0	1.1692	0	0	1.1692	0
MeHDZ29	I	56.4052	7.68102	12.9823	4.14523	8.27862	2.47636	15.9644	6.12578	32.3006	80.4635	0.120728	69.3441	80.4635	0.120728
MeHDZ36	I	56.1869	17.6753	5.16323	3.83201	1.45322	2.62231	1.91325	3.20968	1.68174	159.394	0.520746	4.73388	159.394	0.520746
MeHDZ33	I	6.97646	2.32869	11.8185	0.721193	2.15515	3.59339	16.4564	5.54388	12.3768	23.6068	51.5964	59.0024	59.0024	0.721193
MeHDZ22	I	294.893	101.474	128.648	147.682	193.477	39.985	119.645	81.0191	73.7202	98.0436	37.618	106.815	294.893	37.618
MeHDZ23	I	121.738	87.8585	137.345	80.354	151.177	42.9562	165.048	128.438	152.135	133.248	122.85	113.143	165.048	42.9562
MeHDZ39	I	72.6251	14.5166	18.0527	27.9194	18.7536	19.5729	22.4399	10.5116	30.7359	28.3888	9.76181	21.7754	72.6251	9.76181
MeHDZ38	I	3.44206	20.4177	2.4127	1.51793	7.57237	108.756	26.4017	0.847996	4.18608	16.362	52.2139	7.31039	108.756	0.847996
MeHDZ37	I	6.85383	18.9754	5.18718	1.51066	10.1136	91.9925	47.6572	3.1916	17.8408	29.6489	81.9892	32.9351	91.9925	1.51066
MeHDZ41	I	0	0	0	0	0	0	0	0	0	0	0	0	0	0
MeHDZ51	I	0	0	0	0	0	0	0	0	0	0	0	0	0	0
MeHDZ54	I	0.242077	0.451085	0	0	0	0.105183	0	0	0	7.66661	0	0	7.66661	0
MeHDZ47	I	16.5228	0.243414	0.474933	0.297676	0	0	0.234657	0.116147	0.32248	0.41103	0	2.45944	16.5228	0
MeHDZ49	I	150.864	2.13874	2.41287	0	0.980198	0	0.737329	0	0.0740296	4.3928	0	11.7878	150.864	0
MeHDZ45	I	0	0	0	0	0	0	0	0	0	0	0	0	0	0
MeHDZ52	I	3.00164	0	0.977186	0	0.194092	0	0.213395	0.0707629	0.0786519	0.42368	0	0	3.00164	0
MeHDZ57	I	0	2.04233	0	0	0	0	0	0	0	0	0	0	2.04233	0
MeHDZ40	II	48.0673	54.6398	9.29748	14.7262	39.7665	55.0394	20.3365	22.7706	27.6565	28.1933	13.8036	10.381	55.0394	9.29748
MeHDZ42	II	3.30107	0.620141	1.4484	3.12163	1.19731	0.462952	4.85518	2.20806	3.87325	0.212251	0.02769	1.64157	4.85518	0.02769
MeHDZ27	II	101.692	124.953	13.3143	16.2485	56.628	13.4023	120.542	45.0642	51.511	24.9168	2.36123	20.9069	124.953	2.36123
MeHDZ28	II	41.1308	206.887	14.6246	19.3814	41.4249	63.3412	13.9028	6.50279	10.0345	44.3542	5.32227	18.9651	206.887	5.32227
MeHDZ24	II	8.56126	5.3668	13.3617	29.8416	65.315	0.485749	8.33334	11.0217	7.95703	1.04959	0.80266	29.3589	65.315	0.485749
MeHDZ44	II	22.7429	22.8065	8.53561	16.7175	33.7462	1.80668	55.4204	5.20605	15.4005	18.2732	1.60048	15.5314	55.4204	1.60048
MeHDZ18	II	0.617213	0.0693331	0.0686551	0.229332	0.194493	2.67546	0.417202	0.129291	0.394761	0.232945	0.0497285	0.974132	2.67546	0.0497285
MeHDZ50	II	3.43058	0.507739	0.775923	1.01588	3.09298	0.284992	4.2361	2.01266	3.77281	1.28478	0.0834275	2.45294	4.2361	0.0834275
MeHDZ19	II	4.45569	1.92311	2.55017	3.02012	0.684538	0.59628	2.65404	0.845655	1.08344	2.23809	0.740598	3.78986	4.45569	0.59628
MeHDZ56	II	0	0	0	0	0	0	0	0	0	0	0	0	0	0
MeHDZ31	II	30.7264	22.0017	77.7579	10.1951	6.41493	25.8455	49.7307	53.1821	45.2088	61.4244	5.04981	33.0136	77.7579	5.04981
MeHDZ32	II	47.8785	62.6812	23.7985	3.53301	6.69941	111.867	67.0643	30.5679	61.2888	30.6279	63.558	34.6126	111.867	3.53301
MeHDZ34	II	14.5302	3.03863	61.3278	48.1026	69.0627	2.78674	88.6395	86.4973	88.9263	23.3741	0.326851	46.1648	88.9263	0.326851
MeHDZ48	II	3.09558	0.354938	0.244706	0.153805	0.862582	0.144783	0.26738	0.0445961	0.84391	0.690831	0.635425	0	3.09558	0
MeHDZ02	III	35.7188	5.49463	2.096	18.6181	13.5462	1.20443	3.9165	5.57576	5.15597	4.49958	1.97708	6.01191	35.7188	1.20443
MeHDZ03	III	29.9739	3.42932	19.919	30.3276	0	1.0011	31.1642	46.7258	41.5749	4.96052	2.79319	10.0624	46.7258	0
MeHDZ04	III	30.295	5.67182	7.2351	11.0614	13.3947	5.92707	12.516	11.4464	10.8999	8.4756	2.46256	8.27325	30.295	2.46256
MeHDZ05	III	30.9794	8.67772	12.7301	33.558	30.9774	9.2138	16.8415	20.1646	16.8538	10.6284	15.5175	6.50045	33.558	6.50045
MeHDZ07	III	24.1556	4.40327	31.5583	27.3943	35.8202	5.19645	46.9141	57.0051	54.6503	13.6477	8.67633	20.3916	57.0051	4.40327
MeHDZ09	III	11.0872	1.8362	35.6773	29.502	23.606	4.19988	33.7552	48.8288	43.4995	9.63277	4.75738	14.4421	48.8288	1.8362
MeHDZ08	III	12.7708	6.25975	18.7735	49.542	35.2064	5.42132	19.2139	32.4718	21.2418	12.2127	3.21875	16.9656	49.542	3.21875
MeHDZ01	III	7.20558	3.06423	16.2676	23.5644	25.0988	6.92673	16.6865	23.5258	17.1603	16.0364	6.45655	19.2085	25.0988	3.06423
MeHDZ06	III	0	0	0	0	0	0	0	0	0	0	0	0	0	0
MeHDZ12	IV	4.21335	3.10278	0.128355	0.131272	0.0640256	0.832047	0	0	0	1.32248	0.253567	0	4.21335	0
MeHDZ17	IV	0	0	0	0	0	0	0	0	0	0	0	0	0	0
MeHDZ10	IV	65.0148	81.0336	28.1495	17.6268	16.9515	42.7854	19.2026	23.1891	27.925	34.2625	53.0209	41.9265	81.0336	16.9515
MeHDZ11	IV	10.6227	13.5817	0.390266	0.737798	0.418495	12.0129	0.0171184	0.011404	0.0124546	5.13198	4.84553	0.143395	13.5817	0.011404
MeHDZ15	IV	2.76961	6.81526	0.127045	0.453771	0.245806	2.56101	0.0106254	0	0	10.7175	2.16675	0.0667441	10.7175	0
MeHDZ55	IV	1.44675	0.264043	0	0	0	0.136883	0	0	0	3.66365	0.0614508	0.068004	3.66365	0
MeHDZ14	IV	3.72322	4.12001	0.625866	0.253398	0.293574	0.991726	0.139736	0.151811	0.322878	0.89073	2.24856	0.959942	4.12001	0.139736
MeHDZ43	IV	0.410701	1.1755	0.792228	0.921239	0.557651	1.41486	2.68812	2.95553	2.93285	0.318597	1.26016	2.85773	2.95553	0.318597
MeHDZ46	IV	0	0	0	0	0	0	0	0	0	0	0	0	0	0
MeHDZ13	IV	11.4878	18.7558	0.540709	0.642463	0.845658	17.2659	0.0379012	0	0	8.00955	16.4068	0.457625	18.7558	0
MeHDZ16	IV	3.43439	9.36949	0.249718	0.327508	0.262932	25.7722	0	0.010534	0	5.64505	4.10902	0.0538054	25.7722	0
