# Supplementary material for: Genome-wide characterization and expression profiling of HD-Zip gene family related to abiotic stress in cassava
Source: PLoS One. 2017 Mar 1;12(3):e0173043. doi: 10.1371/journal.pone.0173043 (PMC5332091; doi:10.1371/journal.pone.0173043)
Supplement: S9 Table — (XLSX) [file pone.0173043.s014.xlsx]

## Sheet: Sheet1
Table S9. Log2 based fold-change (treatment/control) of expression in leaf and root under drought treatment
MeHDZ_ID	Arg7_Leaf	Arg7_Root	SC124_Leaf	SC124_Root	W14_Leaf	W14_Root
MeHDZ20	1.4874	1.24607	0.645902	0.830375	3.07175	0
MeHDZ25	1.15207	2.48687	1.09715	1.27342	-3.26076	2.07255
MeHDZ21	1.12201	1.97819	-0.206643	0.0304464	-0.747631	0.816134
MeHDZ26	0.367567	1.80534	0.199241	0.336215	-1.41427	0.913261
MeHDZ30	-1.34434	1.15776	-1.36058	-0.682404	-1.00777	0.867022
MeHDZ53	0	0.060175	0	0.00244062	-0.147323	0.237664
MeHDZ35	-0.0746519	0	0.0745731	0	0.26867	0
MeHDZ29	0.596932	-1.46648	-1.62097	-0.394164	2.13149	-0.0615525
MeHDZ36	-0.154836	-0.991173	-2.48802	-1.0391	3.15488	-0.787835
MeHDZ33	-1.04631	-1.46049	-0.709508	-1.8834	-1.95087	1.32003
MeHDZ22	-2.05963	-0.0576272	-1.96189	-0.463057	0.283665	0.179609
MeHDZ23	0	0	-1.24269	-7.33082	4.13999	0.209551
MeHDZ39	2.69518	1.94646	2.12452	1.66611	-4.34624	3.81129
MeHDZ38	3.51631	5.93599	4.02336	5.20824	-6.17717	4.99381
MeHDZ37	4.97372	5.86787	4.50835	3.21475	-5.17254	2.62029
MeHDZ41	0	0	0	0	0	-2.98871
MeHDZ51	0	0	0.0902187	0	-0.0153746	0
MeHDZ54	-0.0266373	-0.118604	0	0	-0.127385	0
MeHDZ47	-0.090403	1.89356	-0.16941	0.0795236	0	0.250915
MeHDZ49	3.51356	2.0568	0.322564	0.618937	0.0780102	0.339536
MeHDZ45	0	0	0	-0.467955	0	0
MeHDZ52	0	-0.140019	0	-0.993377	-0.13879	0
MeHDZ57	2.20518	-0.597236	-0.648276	0.666169	1.53528	0.323549
MeHDZ40	-0.243841	1.42568	1.49263	-0.29312	-1.15948	0.463931
MeHDZ42	0.0881436	1.52412	-1.16131	1.10879	0.359237	0.363243
MeHDZ27	0.388633	2.68837	-2.26577	0.290716	4.85894	0.669662
MeHDZ28	0.4636	3.34058	-1.24911	1.37269	2.18988	1.90342
MeHDZ24	0.53989	0.0600645	-0.344411	0.461562	-1.51299	-1.64169
MeHDZ44	-0.971982	-1.42	0.494272	2.20884	0.38912	-0.37776
MeHDZ18	-0.73543	-0.541565	-0.478263	0.195767	-0.490982	-0.446148
MeHDZ50	-0.366104	0.568976	-0.561404	0.930928	0.606378	0.677872
MeHDZ19	-0.495835	-0.262502	-0.975337	-0.341984	0.370154	0.982256
MeHDZ56	-0.266837	-2.53426	0	0.0805442	-0.71729	1.09058
MeHDZ31	1.64573	2.99488	1.20728	0.139613	-1.07437	2.0256
MeHDZ32	0.810443	3.52857	-0.125593	0.713033	-0.796415	2.08388
MeHDZ34	1.87482	2.9884	2.31462	-0.710956	1.32277	-0.139724
MeHDZ48	0.306442	1.28661	-0.550997	0.0795056	0.349534	1.51206
MeHDZ02	-0.202968	0.132611	-0.163498	-0.439352	-0.195988	1.03777
MeHDZ03	-0.435092	-1.12324	0.180441	-0.94899	-0.293857	-1.10781
MeHDZ04	0.283049	0.743053	0.0956355	-1.02725	0.992607	1.28857
MeHDZ05	0.901346	0.647469	0.0941782	-0.322121	-0.526612	-0.217076
MeHDZ07	-1.09852	-0.624113	0.519131	-0.0752879	0.541344	0.215312
MeHDZ09	-1.49848	0.210359	0.888576	-0.321814	-0.962597	0.0874458
MeHDZ08	-0.752404	-3.10911	0	-1.56878	1.22148	-0.133407
MeHDZ01	0.132795	-0.808256	0.317402	-1.52401	-1.1993	0.741236
MeHDZ06	0	0	0	0	0	0.117283
MeHDZ12	-0.569319	0	0.0424528	0.128882	0.590744	-0.0463306
MeHDZ17	0.36953	-0.337384	0.151591	-0.0727001	-0.146633	0.20089
MeHDZ10	0.235403	-0.51686	0.803764	0.667215	-0.0853539	-0.230082
MeHDZ11	1.872	-0.127443	1.56894	0.454189	1.92842	-0.144691
MeHDZ15	-2.01189	0.121617	1.65378	0.150233	0.849021	-0.0928453
MeHDZ55	0.108813	0.0250353	-0.0163361	0	0.0485122	0.0341756
MeHDZ14	0.975634	0.0316516	-0.285809	-0.397394	-0.713033	1.13915
MeHDZ43	-1.18868	0.210043	-1.28484	-0.0725469	0.189348	1.61266
MeHDZ46	0.255557	0	0.0243146	0.0233182	0	0
MeHDZ13	0	0	0	0.276437	0.873291	0
MeHDZ16	0	0.124461	3.16888	0.335044	-0.989377	-0.163217
