# Supplementary material for: Genome-wide characterization and expression profiling of HD-Zip gene family related to abiotic stress in cassava
Source: PLoS One. 2017 Mar 1;12(3):e0173043. doi: 10.1371/journal.pone.0173043 (PMC5332091; doi:10.1371/journal.pone.0173043)
Supplement: S10 Table — (XLSX) [file pone.0173043.s015.xlsx]

## Sheet: Sheet1
S10 Table. Log2 based fold-change (treatment/control) of expression in leaf and root under PEG treatment
MeHDZ_ID	Ku50_BL03	Ku50_BL24	Ku50_FEL03	Ku50_FEL24	Ku50_FL03	Ku50_FL24	Ku50_RT03	Ku50_RT24
MeHDZ20	0.0382855	0.829211	-0.148961	1.04878	0.627759	1.3719	0.250715	0.778471
MeHDZ25	1.04629	1.63098	-0.388294	-0.253287	0.964139	0.890252	0.209995	1.6117
MeHDZ21	0.0868503	1.1205	0.248871	0.128679	0.708041	0.60504	0.949413	1.51692
MeHDZ26	-0.06165	1.52354	0.196978	0.408092	0.336841	1.5409	0.211536	0.759237
MeHDZ30	-0.200248	-0.299264	0.237643	0.97056	0.432745	-0.039594	-0.717237	0.083525
MeHDZ53	0	0	0	0	-0.22265	0.45326	-1.99126	-2.40464
MeHDZ35	0.188626	0	-0.296361	-0.296361	-0.660661	0.0915511	-2.3365	-1.78261
MeHDZ29	0.298958	0.179864	-0.97562	-1.07903	-0.00855313	1.17321	-2.45258	-2.12033
MeHDZ36	0.564403	0.0527892	-1.17139	-1.05034	0.716506	2.07205	-1.67707	-2.07235
MeHDZ33	-0.20642	0.563235	0.441197	0.357661	-0.281297	0.62258	-0.521845	-1.66501
MeHDZ22	-0.674586	-0.771234	-0.246239	-0.5444	0.189056	0.922778	-0.0116824	0.773516
MeHDZ23	-0.274324	-0.5423	-0.193912	-0.496735	0.27691	0.458609	-0.318316	0.272255
MeHDZ39	1.5012	3.94775	0.242188	0.435548	0.47059	1.6677	0.553269	1.25815
MeHDZ38	0.800364	2.92155	1.13439	1.44965	0.816328	1.80282	3.35228	4.55411
MeHDZ37	0.498917	1.77665	2.00485	2.10187	0.723372	1.15856	4.27558	4.9359
MeHDZ41	0	0	0	0	0	0	0	0
MeHDZ51	0	0.29564	-0.668024	-0.949838	-0.493519	0.124741	0	0
MeHDZ54	0	0	-0.126398	0.230151	-1.58022	-0.111681	-0.0722906	-0.754507
MeHDZ47	0	0	0	0.321077	0.448327	-0.274256	1.57459	0.232034
MeHDZ49	-0.29114	-0.29114	0	0.641995	0.242086	3.50699	0.103166	0.269494
MeHDZ45	0	0	0	0	0.419801	0	0.803637	0
MeHDZ52	-0.333065	-0.333065	-0.477579	-0.477579	0	0	-0.688364	-1.00597
MeHDZ57	0	0	0	0	0	0	-1.37515	-1.37515
MeHDZ40	-0.126732	0.363424	0.693237	0.252214	0	0.796548	1.24554	1.23356
MeHDZ42	-0.525656	0.268257	0.561612	1.31179	-0.656741	0.611273	0.640916	0.972219
MeHDZ27	-2.91169	-2.13894	-2.53739	-0.161458	-1.3234	0.689533	-0.811873	-1.02423
MeHDZ28	-1.00697	-0.862555	-0.422529	-0.539068	-0.564252	0.23995	-0.0112332	-0.798666
MeHDZ24	-0.14824	0.0490777	0.915264	0.0249768	-0.00299681	0.735884	0.872962	0.187112
MeHDZ44	-0.503012	-1.45278	0.441564	0.178894	-0.71818	0.977701	-0.524517	-0.555211
MeHDZ18	-0.192279	0.252911	0.160223	0.186175	-0.355679	0.0589511	0.703426	0.275694
MeHDZ50	-0.0110845	-0.793688	-0.43254	-0.53056	0.0285743	0.0279392	0.242856	0.194476
MeHDZ19	-0.148141	0.0884899	0.164996	-0.117883	-0.719125	-0.585979	1.52485	1.1006
MeHDZ56	-0.128988	0.436826	-0.00351709	-0.0482637	-0.124378	-0.337816	1.79509	1.5389
MeHDZ31	0.364131	0.657007	0.36676	0.437177	0.806194	1.0337	1.06583	1.06189
MeHDZ32	0.0438176	0.855311	0.755164	1.31363	0.474406	1.08642	1.47959	1.6705
MeHDZ34	0.610859	2.73103	-0.207145	0.0820751	0.722693	0.827906	1.31308	1.73701
MeHDZ48	0.61618	0.627057	0.173266	-0.0218192	0.395781	0.207347	0.060456	0.867454
MeHDZ02	0.300026	0.14735	-0.129687	-0.0204247	0.0270227	0.804849	-0.515448	-0.569414
MeHDZ03	-0.181218	-0.0158282	-0.321537	-0.0438626	-0.101474	0.252003	0.433791	0.147868
MeHDZ04	-0.228216	-0.607544	0.175063	0.042346	0.135255	0.838091	0.0672567	0.246885
MeHDZ05	0.0381487	0.466632	-0.0904467	0.310826	-0.239018	0.599807	0.383986	0.727007
MeHDZ07	-0.248946	0.1163	-0.0378434	-0.0497937	-0.399381	0.687232	-0.226163	0.178833
MeHDZ09	-0.0379486	0.864844	0.149349	0.643481	-0.15129	0.267018	0.726509	0.72139
MeHDZ08	0.282636	-0.188569	-0.148174	-0.138432	-0.297189	0.678066	-0.23323	-0.677518
MeHDZ01	-0.157584	-0.191761	-0.107847	0.483405	-0.351599	0.620129	0.305953	0.0302982
MeHDZ06	0	0	0	0	0	0	0	0
MeHDZ12	-0.712474	-0.93043	-0.758182	-1.28435	-0.270979	-0.0937745	0.150622	0
MeHDZ17	-0.0842567	0.0213662	0.35377	0	-0.436519	0.593224	-0.374	-0.374
MeHDZ10	-0.141998	-0.267964	-0.112396	-0.342458	0.118465	-0.145836	-0.767522	-0.855677
MeHDZ11	0.0431108	-0.0302536	0.208788	0.153576	-0.248729	-0.0152897	-1.03999	-1.05497
MeHDZ15	-0.326567	-0.946983	-0.403743	0.0967094	-0.240759	0.298977	-1.95571	-2.13141
MeHDZ55	-0.121093	-0.302831	-0.0259529	0.0221106	-0.210365	0.634599	-0.853316	-1.03137
MeHDZ14	-0.310189	0.31307	-0.0566893	0.756184	0.115991	-0.281615	0.784226	1.18894
MeHDZ43	0.0986732	0.623122	0.12691	0.751597	1.23944	1.05191	1.4797	1.52837
MeHDZ46	-0.0684602	-0.0684602	0	0	-0.320004	1.11436	-0.0663199	-0.0663199
MeHDZ13	0.240678	0.120613	-0.487428	-0.137381	-0.182356	-0.112347	0.16056	0
MeHDZ16	-0.0766456	0.549243	-0.4341	0.733115	-0.396812	0.465823	0.0223525	0.0121355
